# Supplementary material for: Sperm Autoantigenic Protein 17 Predicts the Prognosis and the Immunotherapy Response of Cancers: A Pan-Cancer Analysis
Source: Front Immunol. 2022 May 3;13:844736. doi: 10.3389/fimmu.2022.844736 (PMC9110779; doi:10.3389/fimmu.2022.844736)
Supplement: Supplementary file 2 [file Table_2.xlsx]

## Sheet: ACC
id	fc	log2fc	pvalue	padj
SPA17	5.25456	2.39357	3.53675e-15	7.25106e-11
C16orf55	2.55742	1.35469	7.68313e-10	7.87598e-06
MAGOHB	1.90693	0.931253	5.40618e-08	0.000339707
CHMP1A	1.63535	0.709599	6.62777e-08	0.000339707
ZNF609	0.580086	-0.785662	9.7069e-08	0.000398022
SNRNP25	1.81854	0.862781	1.3012e-07	0.000423003
PIH1D2	2.43347	1.28302	1.44426e-07	0.000423003
PLEKHM3	0.509109	-0.973954	2.99276e-07	0.000766969
APITD1	1.88411	0.913884	4.22539e-07	0.000962545
FOXN3	0.436279	-1.19668	4.98049e-07	0.0010211
ARPC3	1.67273	0.742201	1.28111e-06	0.00237539
UBE2Q2	0.554242	-0.851412	1.39034e-06	0.00237539
ARID1B	0.604468	-0.726262	1.55806e-06	0.00245718
TAF12	1.5529	0.634965	2.47347e-06	0.00346553
CLASP2	0.56428	-0.825518	2.5911e-06	0.00346553
CCDC34	1.99711	0.997913	2.70454e-06	0.00346553
PSENEN	1.99788	0.998467	2.89065e-06	0.00348612
IQCK	2.28929	1.1949	3.07409e-06	0.00350139
C9orf23	1.74646	0.804432	3.58177e-06	0.00367615
FAM96B	1.92896	0.947824	3.58613e-06	0.00367615
BOLA2	1.77596	0.828595	4.17244e-06	0.00396563
WDR78	2.63566	1.39817	4.25538e-06	0.00396563
TXN	2.04154	1.02966	4.99057e-06	0.00426866
TSPYL1	0.523369	-0.934098	4.99697e-06	0.00426866
UBXN11	1.92147	0.942211	5.37849e-06	0.00441079
LRRC46	3.26845	1.70861	6.44896e-06	0.00485644
ZSCAN1	6.74995	2.75488	6.58781e-06	0.00485644
WDR34	2.15563	1.10811	6.6506e-06	0.00485644
CTNNB1	0.441138	-1.1807	6.86942e-06	0.00485644
APTX	1.54768	0.630103	7.80312e-06	0.00533265
ASH1L	0.608938	-0.715633	8.39043e-06	0.00554905
C9orf142	1.92289	0.943277	9.27347e-06	0.0059414
DENND4A	0.452191	-1.145	9.82813e-06	0.00610595
LOC220429	0.449445	-1.15378	1.04054e-05	0.00619937
DPM2	1.67253	0.742033	1.05833e-05	0.00619937
WRAP53	1.75045	0.807727	1.14697e-05	0.00653202
SECISBP2L	0.631696	-0.662698	1.2231e-05	0.0067188
SNRPF	1.95991	0.970786	1.24532e-05	0.0067188
DPCD	1.93095	0.949308	1.28805e-05	0.00677117
BCL7C	1.96147	0.971937	1.35314e-05	0.00693552
SEPX1	1.7074	0.771805	1.50722e-05	0.00753682
ZNF407	0.676646	-0.563527	1.70923e-05	0.00834349
LATS1	0.495989	-1.01162	2.01841e-05	0.009411
RMRP	2.34368	1.22878	2.01972e-05	0.009411
GLCE	0.464882	-1.10506	2.18912e-05	0.00957983
PSMB3	1.6658	0.736215	2.21826e-05	0.00957983
MRPL28	1.7505	0.807766	2.31253e-05	0.00957983
WWP1	0.60261	-0.730702	2.34146e-05	0.00957983
POLR2F	1.65285	0.724957	2.37413e-05	0.00957983
ZNHIT1	1.6691	0.73907	2.39731e-05	0.00957983
TMEM107	2.17237	1.11927	2.43943e-05	0.00957983
RAB11FIP1	0.403142	-1.31064	2.47078e-05	0.00957983
DYNLL2	0.502648	-0.992379	2.47649e-05	0.00957983
TCTEX1D2	1.97439	0.98141	2.59362e-05	0.00984711
MMP19	2.01839	1.01321	2.87375e-05	0.0102156
PRKCDBP	5.34041	2.41695	2.92197e-05	0.0102156
RAD9B	1.74881	0.806372	2.92749e-05	0.0102156
PSMB10	2.63689	1.39884	2.96365e-05	0.0102156
TRAF6	0.659933	-0.599609	2.98759e-05	0.0102156
ORC6L	2.55795	1.35499	2.98964e-05	0.0102156
CLTA	1.55832	0.639989	3.05835e-05	0.0102791
NUTF2	1.90206	0.927562	3.18564e-05	0.0105342
MITD1	1.71247	0.776082	3.44153e-05	0.0110576
TAB2	0.649954	-0.621592	3.45178e-05	0.0110576
B9D1	2.25407	1.17253	3.52361e-05	0.011114
E2F4	1.48394	0.569436	3.58232e-05	0.011128
PSMD7	1.42149	0.507403	3.95245e-05	0.0119527
UBR1	0.49074	-1.02697	4.02234e-05	0.0119527
LOC646851	2.03691	1.02638	4.02272e-05	0.0119527
NDUFB6	1.60371	0.681417	4.22735e-05	0.0122624
RPUSD1	1.6518	0.724035	4.29871e-05	0.0122624
TCEB2	1.87518	0.90703	4.33067e-05	0.0122624
PPP4R2	0.479193	-1.06132	4.38268e-05	0.0122624
MRPL22	1.64956	0.722082	4.42601e-05	0.0122624
AKAP11	0.614312	-0.702956	4.52686e-05	0.0123535
EIF5AL1	1.55844	0.640105	4.57938e-05	0.0123535
PHF10	0.568522	-0.814713	4.74047e-05	0.0124703
USP8	0.632848	-0.660068	4.74434e-05	0.0124703
MRPL17	1.72597	0.787404	4.85818e-05	0.0126079
OTUD3	0.499595	-1.00117	4.9664e-05	0.0127276
SHFM1	1.68101	0.749326	5.02905e-05	0.0127291
REV3L	0.553087	-0.854421	5.13865e-05	0.0128426
GEMIN6	1.53184	0.615262	5.24156e-05	0.0128426
SCHIP1	3.0511	1.60933	5.26181e-05	0.0128426
DCAF8	0.620107	-0.689412	5.90748e-05	0.0140198
ALG3	1.40295	0.488462	5.94786e-05	0.0140198
APRT	1.7123	0.775938	5.95319e-05	0.0140198
ANKS3	1.65578	0.727509	6.01766e-05	0.0140198
SPATA17	2.75384	1.46145	6.27285e-05	0.0144501
NR1D2	0.503971	-0.988587	6.44922e-05	0.0146913
EIF5A	1.56822	0.649125	6.6752e-05	0.0148223
HAUS1	1.5635	0.644779	6.808e-05	0.0148223
UBE2N	1.34352	0.426019	6.88918e-05	0.0148223
SEC24B	0.601583	-0.733164	6.89068e-05	0.0148223
NUDT1	2.04463	1.03184	6.98511e-05	0.0148223
GFER	1.44935	0.535408	7.1512e-05	0.0148223
KIF24	2.46055	1.29898	7.25361e-05	0.0148223
POLR3K	1.48214	0.567683	7.29893e-05	0.0148223
MAGOH	1.67558	0.744658	7.36402e-05	0.0148223
ISG15	3.80495	1.92788	7.37453e-05	0.0148223
PSMB6	1.50042	0.585365	7.44274e-05	0.0148223
RABEPK	1.48753	0.572916	7.47136e-05	0.0148223
PARG	0.598922	-0.73956	7.51071e-05	0.0148223
GINS2	2.85845	1.51523	7.51888e-05	0.0148223
LGALS1	3.50835	1.81079	7.76791e-05	0.0151674
DNLZ	2.10033	1.07062	8.10774e-05	0.0156816
YIF1B	1.49577	0.580885	8.25263e-05	0.0157072
HIPK3	0.415015	-1.26876	8.28411e-05	0.0157072
SH3BGRL3	2.23335	1.15921	8.35081e-05	0.0157072
CLDN9	2.68862	1.42686	8.44658e-05	0.0157429
CENPH	2.16671	1.11551	8.56169e-05	0.0158137
PDLIM7	2.24138	1.16439	8.84578e-05	0.0161925
EPC2	0.675056	-0.566921	9.05341e-05	0.0163206
AURKAIP1	1.59374	0.672414	9.07493e-05	0.0163206
ZFYVE9	0.640402	-0.642949	9.21876e-05	0.016435
PRKAR2A	0.35976	-1.47489	0.000101324	0.0175081
DSTYK	0.666892	-0.584474	0.000101864	0.0175081
RNF111	0.580286	-0.785163	0.000102032	0.0175081
CDCA4	2.00282	1.00203	0.000102392	0.0175081
CTU2	1.51288	0.597296	0.000103189	0.0175081
ZFYVE20	0.650272	-0.620886	0.000103997	0.0175081
SLMAP	0.638311	-0.647668	0.000104431	0.0175081
TMEM208	1.78374	0.834904	0.000105038	0.0175081
ITFG3	1.55333	0.635366	0.00010793	0.017845
SERPINH1	2.12372	1.0866	0.000109845	0.017867
IREB2	0.641541	-0.640387	0.000110108	0.017867
PFN1	1.55869	0.640335	0.000110678	0.017867
PIGQ	1.72322	0.78511	0.000112042	0.0179459
PDZD11	1.70987	0.773884	0.000115096	0.0182308
KIF22	1.72484	0.786459	0.000115599	0.0182308
RHPN1	2.73799	1.45312	0.000116587	0.0182464
ANUBL1	0.575974	-0.795924	0.00012272	0.0189616
RPRD1A	0.646978	-0.628212	0.000123218	0.0189616
RALBP1	0.517069	-0.95157	0.000123932	0.0189616
THOC6	1.67139	0.741046	0.00012979	0.0197107
MXD3	1.94448	0.959384	0.000133183	0.0200773
SCAPER	0.414012	-1.27226	0.000134341	0.0201041
TREX1	1.65587	0.727587	0.000136411	0.020266
DRAP1	1.60869	0.685885	0.000138554	0.0204362
VPS4A	1.46078	0.546738	0.000140072	0.0204567
PIKFYVE	0.670374	-0.576962	0.000141139	0.0204567
TMEM141	1.58251	0.662212	0.000141913	0.0204567
ANKRD6	0.498857	-1.0033	0.000142684	0.0204567
HMG20A	0.701474	-0.511539	0.000146217	0.0208176
ZNF687	0.625875	-0.676053	0.000148618	0.0209974
MAML3	0.481245	-1.05516	0.000149788	0.0209974
PSD3	0.385607	-1.3748	0.000150552	0.0209974
PDF	1.79231	0.841818	0.000153263	0.0211702
PMM2	1.54858	0.630945	0.000153856	0.0211702
ADNP2	0.671774	-0.573951	0.000155152	0.0212061
NUCB2	1.86711	0.900809	0.000159024	0.0215914
TBL3	1.42813	0.514123	0.000163828	0.0220974
SSNA1	1.47793	0.563574	0.000168969	0.0226419
ACD	1.64278	0.716137	0.000170926	0.0227554
SERINC1	0.572754	-0.804011	0.00017414	0.0229774
USP44	0.245858	-2.0241	0.000175538	0.0229774
TRADD	1.48961	0.574937	0.000175956	0.0229774
LOC728758	1.60562	0.683133	0.000180548	0.023215
PAIP2B	0.514638	-0.95837	0.000181089	0.023215
NEIL1	0.443932	-1.17159	0.000185551	0.023215
C1orf159	1.68204	0.750208	0.000186018	0.023215
PHF3	0.63	-0.666576	0.000186561	0.023215
TRAPPC5	1.80655	0.85324	0.000186724	0.023215
KIDINS220	0.725784	-0.462387	0.000188536	0.023215
EDF1	1.58276	0.66244	0.00018866	0.023215
MT1G	4.7182	2.23824	0.000191994	0.023215
PLA2G15	1.89581	0.922811	0.000192484	0.023215
FAM18B	0.639754	-0.64441	0.000192733	0.023215
PGLS	1.66049	0.731613	0.000193593	0.023215
BPTF	0.668505	-0.580991	0.000194382	0.023215
LOC100144603	2.59343	1.37486	0.000194787	0.023215
AMBRA1	0.665043	-0.58848	0.000196117	0.023215
CARHSP1	1.8526	0.889555	0.000196229	0.023215
LRRC29	2.29156	1.19633	0.000197025	0.023215
MMP25	2.58607	1.37076	0.000206202	0.0240276
QRICH1	0.761059	-0.39392	0.00020734	0.0240276
YLPM1	0.616054	-0.698872	0.000207437	0.0240276
ENKUR	3.02435	1.59662	0.000210396	0.0242334
C16orf93	2.11108	1.07798	0.000212548	0.024249
ATF1	0.678687	-0.559181	0.000212897	0.024249
ZHX2	0.620474	-0.688558	0.00022079	0.025009
NOL12	1.43924	0.525312	0.000222145	0.0250243
DUS2L	1.51194	0.596396	0.000226055	0.0251834
WNK1	0.745752	-0.423232	0.000226796	0.0251834
PIN4	1.73378	0.793921	0.000227242	0.0251834
RFC2	1.70974	0.773777	0.000230544	0.0253719
MRPS34	1.50604	0.590756	0.000231419	0.0253719
NR2C2	0.594791	-0.749546	0.00023689	0.0255423
B9D2	1.71304	0.776561	0.000238395	0.0255423
PLSCR3	1.7852	0.836084	0.000238519	0.0255423
HSPB1	2.91731	1.54464	0.000238803	0.0255423
SUSD2	4.3518	2.12161	0.000241905	0.0255423
PROX1	0.269424	-1.89205	0.000242708	0.0255423
USP12	0.369602	-1.43596	0.000242837	0.0255423
RAMP2	2.0912	1.06433	0.000243436	0.0255423
ARID1A	0.670456	-0.576785	0.000245432	0.0255423
EIF1B	0.663205	-0.592474	0.000247193	0.0255423
MPHOSPH6	1.58888	0.668011	0.000248037	0.0255423
DHODH	1.76326	0.818245	0.000248702	0.0255423
C1orf151	1.51723	0.601438	0.000249922	0.0255423
ADAM10	0.471623	-1.08429	0.000250414	0.0255423
SDCCAG1	0.705972	-0.502318	0.000251837	0.0255602
MORF4	0.565132	-0.823341	0.000253085	0.0255603
NDUFA8	1.51714	0.601358	0.000255419	0.0256696
MRPL27	1.49734	0.582399	0.000260128	0.0259694
PSG10	0.726898	-0.460176	0.000261332	0.0259694
DCAF6	0.634084	-0.657254	0.000263084	0.0259694
TMEM11	1.30778	0.387118	0.000263469	0.0259694
BCOR	0.622539	-0.683763	0.000266114	0.0260302
ZDHHC24	1.55649	0.638297	0.000266625	0.0260302
SHPRH	0.506124	-0.982439	0.000270204	0.0262546
FAM173A	1.73419	0.794266	0.00027367	0.026466
NOS1AP	0.323461	-1.62834	0.00027751	0.0267113
CLEC11A	2.94638	1.55895	0.000283318	0.0271429
EXOC3L	1.76207	0.817271	0.000285375	0.0272128
APPL1	0.671983	-0.573504	0.000291038	0.0276244
GCLC	0.571242	-0.807825	0.000293768	0.027755
PODNL1	3.18413	1.6709	0.000295649	0.027798
NASP	1.77192	0.825312	0.000296936	0.027798
SPOPL	0.689911	-0.535518	0.000299214	0.027884
C16orf70	1.47103	0.556825	0.000303905	0.0280227
INO80E	1.46794	0.553793	0.00030767	0.0280227
PRELID1	1.45072	0.536772	0.000308545	0.0280227
NXT1	1.58468	0.664187	0.000309468	0.0280227
ZNF593	1.6021	0.679968	0.000310374	0.0280227
RNMT	0.666817	-0.584637	0.000311899	0.0280227
NKIRAS1	0.618264	-0.693705	0.000312034	0.0280227
CHAD	0.282538	-1.82348	0.000313624	0.0280227
C9orf140	3.90259	1.96443	0.000314153	0.0280227
METRN	3.26542	1.70727	0.00031437	0.0280227
ANKRD54	1.67532	0.744433	0.000316402	0.0280817
COX4I1	1.6779	0.746656	0.000318302	0.0281285
KIAA1267	0.719143	-0.475649	0.00032288	0.0284106
ENHO	3.58315	1.84123	0.000326539	0.0285839
POLE	1.60554	0.68306	0.000327637	0.0285839
KDELR3	2.78761	1.47903	0.000331492	0.0286016
TIMP1	3.57787	1.8391	0.00033282	0.0286016
TSNAXIP1	2.7884	1.47944	0.000332863	0.0286016
2021-09-01	2.49762	1.32056	0.000333439	0.0286016
NDUFB10	1.56006	0.6416	0.000334815	0.0286016
KIAA0430	0.803822	-0.315052	0.000336585	0.0286335
AP2S1	1.43758	0.523638	0.000340557	0.0288517
SNX14	0.683744	-0.548472	0.000344264	0.0290174
ICK	0.44322	-1.17391	0.000345344	0.0290174
DYNLL1	1.52917	0.612749	0.000361904	0.0302847
ZBTB10	0.588819	-0.764103	0.00036906	0.0307401
MDFI	3.55115	1.82829	0.000371347	0.0307401
C12orf45	1.58459	0.664109	0.000371843	0.0307401
ZNF641	0.495243	-1.01379	0.000375495	0.0308139
ORAI2	1.92138	0.942141	0.000375743	0.0308139
CDC42BPA	0.64382	-0.635272	0.00037947	0.0309956
ESRP2	1.68565	0.753305	0.000385423	0.0312643
NDUFS6	1.61206	0.688908	0.000386077	0.0312643
RDM1	2.84641	1.50914	0.000389024	0.0312643
COPZ1	1.39877	0.484161	0.000390298	0.0312643
EPB41L5	0.596009	-0.746595	0.000390384	0.0312643
TOP2B	0.687947	-0.539631	0.000391927	0.0312657
ARIH1	0.743231	-0.428117	0.000394405	0.0313414
SBF2	0.716586	-0.480788	0.000399296	0.0315399
PPDPF	2.57435	1.36421	0.000399979	0.0315399
PPIH	1.54675	0.629237	0.000403726	0.0317134
HSPBP1	1.50436	0.58915	0.000420305	0.0328345
KIAA1539	1.84115	0.880609	0.000421201	0.0328345
ZFP91	0.709492	-0.495143	0.000423091	0.0328568
MPHOSPH8	0.632359	-0.661185	0.000426012	0.0329589
KCTD5	1.49803	0.583068	0.000429027	0.0330674
SIGMAR1	1.65602	0.727719	0.000434021	0.0333134
NUDT2	1.63136	0.706071	0.00043547	0.0333134
TMEM131	0.750218	-0.414618	0.000441588	0.0335111
ITGB3BP	1.6847	0.75249	0.000443769	0.0335111
KLHDC2	0.607201	-0.719754	0.000443808	0.0335111
SUPT6H	0.771054	-0.375097	0.000444592	0.0335111
CKLF	1.55689	0.638663	0.000447998	0.0336306
FAHD2A	1.83996	0.879671	0.000455406	0.0336306
FAM135A	0.592794	-0.754396	0.000456874	0.0336306
TMEM8A	1.51422	0.598573	0.000457925	0.0336306
AKAP9	0.608555	-0.71654	0.000458306	0.0336306
ITCH	0.735029	-0.444126	0.000458466	0.0336306
IGF2R	0.516573	-0.952955	0.000459296	0.0336306
TMEM181	0.685759	-0.544227	0.000462612	0.0336306
IL17RE	3.08766	1.62651	0.000463398	0.0336306
KBTBD7	0.362393	-1.46437	0.000463721	0.0336306
PIAS1	0.644044	-0.634769	0.000464221	0.0336306
PXK	0.437466	-1.19276	0.000470538	0.0337775
EGLN1	0.623656	-0.681177	0.000470708	0.0337775
KIAA0895L	2.07484	1.053	0.000471191	0.0337775
C7orf55	1.5456	0.628163	0.000474769	0.033831
C14orf21	0.50634	-0.981822	0.000475446	0.033831
TP53I13	1.66966	0.739552	0.000476888	0.033831
NARG2	0.695544	-0.523786	0.000482146	0.0340861
TCTN1	1.78101	0.832696	0.000486395	0.0342683
CCNC	0.562991	-0.828815	0.000493187	0.0346108
KBTBD4	0.60706	-0.720089	0.000494632	0.0346108
SIAE	2.13778	1.09611	0.00050011	0.0346178
PLEKHB2	0.58019	-0.785402	0.000501015	0.0346178
S100A3	3.13943	1.6505	0.000502276	0.0346178
PYCRL	1.73818	0.797577	0.000503425	0.0346178
CRY2	0.596817	-0.74464	0.000503782	0.0346178
RASL10A	2.03627	1.02593	0.000505973	0.0346178
FEM1B	0.722844	-0.468244	0.000506552	0.0346178
SNRPA	1.50103	0.585951	0.000510855	0.0347274
TULP4	0.656425	-0.607297	0.000511544	0.0347274
PMCH	1.97394	0.981076	0.00051763	0.0350246
TRAPPC1	1.58371	0.663305	0.000521205	0.0351504
MPP5	0.619434	-0.690977	0.000524547	0.0352599
ZNF668	1.47834	0.563973	0.000531509	0.0356111
MAT1A	0.111405	-3.16611	0.000541419	0.0361086
AGTRAP	1.91914	0.940458	0.000543118	0.0361086
VPS54	0.68511	-0.545592	0.000544218	0.0361086
HEATR5B	0.732728	-0.448651	0.000551223	0.0364152
SOCS7	0.484872	-1.04433	0.00055317	0.0364152
NARFL	1.42124	0.507154	0.000555237	0.0364152
HECTD1	0.695048	-0.524815	0.000555944	0.0364152
PRAF2	1.91013	0.933672	0.00056259	0.0366435
C11orf49	1.4306	0.516616	0.000566353	0.0366435
MSI2	0.486384	-1.03983	0.000567583	0.0366435
SMCR8	0.632603	-0.660628	0.000572476	0.0366435
IFITM1	2.8043	1.48764	0.000573787	0.0366435
ZCCHC2	0.702762	-0.508891	0.000574135	0.0366435
SLC30A1	0.475129	-1.07361	0.000574371	0.0366435
ATPIF1	1.5726	0.653155	0.000577831	0.0366435
GPX8	1.83814	0.878243	0.000578786	0.0366435
PTMS	2.47999	1.31034	0.000579376	0.0366435
MT2A	2.54865	1.34973	0.000579669	0.0366435
ENPP2	0.380295	-1.39481	0.000580877	0.0366435
SRM	1.66695	0.737209	0.000584002	0.0367277
TXNDC17	1.49969	0.584662	0.000590586	0.0370281
CCDC102B	2.16309	1.1131	0.000602611	0.0376669
RNASEH2A	1.76007	0.81563	0.00060791	0.0378152
PSMC3	1.43384	0.519884	0.000608674	0.0378152
BRI3BP	1.96999	0.978191	0.000616796	0.0382041
SETD2	0.757618	-0.400458	0.000619325	0.0382452
REPS1	0.632151	-0.66166	0.000625516	0.0384114
POLA2	1.60235	0.680188	0.000625764	0.0384114
RHBG	0.125924	-2.98938	0.000633763	0.0387863
PCBP3	4.93505	2.30306	0.000640043	0.0388853
PCNX	0.649445	-0.62272	0.0006408	0.0388853
BCL2L2	0.600158	-0.736586	0.000641725	0.0388853
ZNF192	0.406353	-1.2992	0.000642967	0.0388853
FOXS1	2.17126	1.11853	0.000647662	0.039054
C16orf80	1.47281	0.55857	0.000651068	0.0391427
SERAC1	0.536104	-0.899415	0.000652951	0.0391427
C18orf56	2.43683	1.28501	0.000660432	0.0394758
SIN3A	0.75477	-0.405891	0.000667703	0.0397526
MAGI1	0.520166	-0.942955	0.00067154	0.0397526
CDC40	0.621715	-0.685675	0.000672418	0.0397526
MBD5	0.691653	-0.53188	0.00067282	0.0397526
RGPD3	0.731574	-0.450923	0.000690692	0.0406913
PDCD5	1.59442	0.673033	0.000695467	0.0408552
ATXN1	0.570509	-0.809679	0.000697558	0.040861
LRRIQ1	3.64491	1.86588	0.000703036	0.0408902
ZRANB1	0.61425	-0.703102	0.000703777	0.0408902
HERC1	0.66124	-0.596754	0.000705193	0.0408902
FAM110A	1.70968	0.773725	0.00070675	0.0408902
ZNF592	0.732902	-0.448308	0.000708643	0.0408902
IQCD	1.84833	0.886222	0.000710023	0.0408902
CRIP2	2.18001	1.12434	0.000716641	0.0411557
JMJD8	1.69507	0.761345	0.00071922	0.0411884
SPEF1	2.73076	1.4493	0.000721405	0.0411985
OSTF1	1.53038	0.613891	0.000723849	0.0412232
CRYGS	2.24165	1.16456	0.000730861	0.0413927
MAP7	0.451482	-1.14726	0.000730972	0.0413927
GOLGA4	0.608731	-0.716124	0.000732882	0.0413927
SFRS2IP	0.762665	-0.390879	0.000739432	0.0414966
IER5L	2.53984	1.34474	0.000739455	0.0414966
IFT27	1.64585	0.718836	0.000740793	0.0414966
RBX1	1.53383	0.61714	0.000744809	0.0415999
VGLL4	0.668441	-0.581127	0.000746696	0.0415999
GNL2	1.48772	0.5731	0.000760848	0.0422383
KIAA1737	0.557485	-0.842995	0.000764643	0.0422383
TSNAX	0.681368	-0.553495	0.000764716	0.0422383
E2F1	1.89357	0.921107	0.000766397	0.0422383
NRM	2.05826	1.04142	0.000771691	0.0424161
RND3	2.71519	1.44105	0.000782186	0.042878
HES4	2.80476	1.48788	0.000797655	0.0435529
MNS1	1.98154	0.986625	0.000798931	0.0435529
NBPF10	0.445845	-1.16538	0.000802231	0.0435529
ZNF654	0.72467	-0.464604	0.00080445	0.0435529
GIGYF2	0.735405	-0.443389	0.000805939	0.0435529
ATP6V1F	1.47231	0.558077	0.000807243	0.0435529
MTAP	1.64087	0.714463	0.000814855	0.0438482
RAB4A	0.526452	-0.925627	0.000818407	0.043924
C14orf179	1.53798	0.621036	0.000822575	0.0440325
MT1E	5.40804	2.43511	0.000828978	0.0441722
LRRC28	0.659903	-0.599673	0.000829731	0.0441722
PRSS36	2.02815	1.02016	0.000831649	0.0441722
VPS13C	0.626559	-0.674477	0.000836888	0.0442867
LETM2	1.74587	0.803946	0.000839683	0.0442867
NUPR1	4.67756	2.22576	0.000841644	0.0442867
C16orf53	1.54189	0.624702	0.000843785	0.0442867
AXIN1	1.37804	0.462619	0.000844606	0.0442867
CCNI	0.538691	-0.892471	0.000848549	0.04438
ATP9B	0.717218	-0.479516	0.000853091	0.0444388
RFX7	0.684837	-0.546168	0.00085452	0.0444388
KNTC1	1.72107	0.783306	0.000857414	0.0444388
USP19	0.721837	-0.470255	0.000859038	0.0444388
MRPL47	1.43831	0.524372	0.000861464	0.0444388
KCTD18	0.69819	-0.518308	0.000867681	0.0444388
HLF	0.148454	-2.75191	0.00086773	0.0444388
CHST5	2.48119	1.31103	0.000868881	0.0444388
HLX	1.86563	0.899662	0.000869937	0.0444388
KATNB1	1.54846	0.630831	0.000871448	0.0444388
TBC1D9	0.578858	-0.788718	0.00087452	0.0444388
ZNF137	1.77361	0.826686	0.000878657	0.0444388
RALGAPA1	0.651497	-0.618169	0.000879557	0.0444388
NCOA4	0.703376	-0.507632	0.00088002	0.0444388
H2AFJ	2.81721	1.49427	0.000889415	0.0448029
CCNDBP1	0.511997	-0.965792	0.000895922	0.0449717
ERN1	0.277285	-1.85056	0.000898052	0.0449717
CDYL	0.643942	-0.634998	0.000899346	0.0449717
ZSCAN29	0.673833	-0.569538	0.000902621	0.0450256
LOC728554	2.03781	1.02702	0.000909779	0.0452725
MGAT5	0.33216	-1.59005	0.000912525	0.0452993
VPS29	1.27977	0.355885	0.00092413	0.0457645
2021-03-08	0.429621	-1.21886	0.000926949	0.0457935
MYO6	0.640082	-0.643671	0.00092969	0.0457985
MAPK8IP2	0.325722	-1.61829	0.000931518	0.0457985
BTBD12	1.49843	0.583455	0.000940304	0.0460828
ZDHHC20	0.348518	-1.52069	0.000941795	0.0460828
FAM83G	0.302476	-1.72511	0.000944954	0.0461273
CIRH1A	1.48637	0.571797	0.000952071	0.0463643
CCNF	1.91719	0.938994	0.000960082	0.0465203
TGFBRAP1	0.445619	-1.16612	0.000960251	0.0465203
VAC14	1.48582	0.571261	0.000962083	0.0465203
NCRNA00116	1.84358	0.88251	0.000973089	0.0469418
PLEKHA3	0.786506	-0.34647	0.000987064	0.0473528
CBY1	1.48833	0.573692	0.000989111	0.0473528
LRRC2	0.1859	-2.4274	0.000990769	0.0473528
PCNA	1.51544	0.599737	0.000991497	0.0473528
MORN5	3.79174	1.92286	0.000993531	0.0473528
MAP3K2	0.594938	-0.74919	0.000995467	0.0473528
RAB3GAP1	0.77332	-0.370863	0.00100045	0.0474797
PPP4C	1.34769	0.430493	0.00100289	0.0474858
GLIPR2	2.48055	1.31066	0.0010098	0.047514
BRPF3	0.493988	-1.01745	0.00101002	0.047514
FAM89B	1.65089	0.723247	0.00101194	0.047514
CGRRF1	0.600642	-0.735422	0.00101276	0.047514
POP5	1.62994	0.704817	0.0010159	0.0475521
BSCL2	1.57944	0.659413	0.00101944	0.0475521
GATAD2B	0.695981	-0.52288	0.00102061	0.0475521
PTRH1	2.01459	1.01049	0.00102285	0.0475521
SEC23B	0.608082	-0.717663	0.00103112	0.0478283
ADPRHL2	1.47514	0.560853	0.00103556	0.0479257
HHLA3	1.70822	0.772492	0.00104037	0.0479822
FAM168B	0.677221	-0.562301	0.00104146	0.0479822
NME1	1.51213	0.596585	0.00105076	0.0483021
C16orf88	1.34976	0.432706	0.00105622	0.048416
POP7	1.40664	0.492255	0.00106001	0.048416
CTAGE5	0.605817	-0.723045	0.00106403	0.048416
TRIP10	2.16388	1.11362	0.00106569	0.048416
FAM35A	0.693347	-0.528351	0.00106707	0.048416
SNTB2	1.71171	0.77544	0.00107578	0.048416
FAM116B	1.81123	0.856972	0.00107676	0.048416
CAPNS1	1.53363	0.616955	0.0010774	0.048416
HNRPLL	0.773014	-0.371434	0.00107917	0.048416
ARPP19	0.728534	-0.456931	0.00108081	0.048416
LTA	1.92469	0.944629	0.00108149	0.048416
PGP	1.61489	0.691432	0.00108334	0.048416
ATAD3C	2.31377	1.21025	0.00108394	0.048416
DERL2	1.38146	0.466193	0.00109291	0.0485886
FAM176B	2.64183	1.40154	0.0010932	0.0485886
ATF2	0.570347	-0.810088	0.00109528	0.0485886
USP47	0.761891	-0.392343	0.00109728	0.0485886
ACADSB	0.5216	-0.938985	0.00109995	0.0486006
C3orf63	0.772376	-0.372624	0.0011023	0.0486006
SSSCA1	1.53653	0.619673	0.0011047	0.0486019
CELF1	0.685895	-0.54394	0.00110765	0.0486276
CLPX	0.568028	-0.815965	0.0011149	0.0487375
RSPH3	0.722709	-0.468513	0.001115	0.0487375
RPP14	0.753021	-0.409238	0.00111729	0.0487375
MRPL36	1.65324	0.725292	0.00113046	0.0492075
ZNF683	3.12648	1.64454	0.00113331	0.0492271
PRSS53	1.92273	0.943157	0.00114457	0.049611
NHP2	1.44711	0.533176	0.0011723	0.0507056
SSFA2	0.76656	-0.38353	0.00117642	0.0507767
AKAP10	0.574691	-0.799141	0.00119537	0.0514864
FAM98A	1.36923	0.453366	0.00120533	0.0517048
C16orf48	2.88484	1.52849	0.00120549	0.0517048
OVCA2	1.37076	0.454978	0.00121723	0.0520835
LOC650368	1.46846	0.554304	0.00122075	0.0520835
PQBP1	1.54531	0.627894	0.00122219	0.0520835
CDKN1B	0.714052	-0.485899	0.00122448	0.0520835
MRPS15	1.55601	0.637854	0.00122743	0.052101
SLC2A4RG	1.82398	0.867093	0.00123639	0.0523542
SPNS1	1.3303	0.41175	0.0012385	0.0523542
MYO9A	0.509566	-0.972658	0.00125153	0.0527961
SNHG9	1.97725	0.983498	0.00126752	0.0532923
CDR2	1.56777	0.648716	0.00126849	0.0532923
NLK	0.578737	-0.78902	0.00127648	0.0535182
DYNC1I2	0.742797	-0.42896	0.00127931	0.0535273
LSMD1	1.60228	0.680123	0.00128752	0.053669
KIAA0240	0.676238	-0.564396	0.00128863	0.053669
AKR1A1	1.47412	0.559852	0.00129055	0.053669
ZCCHC8	1.22601	0.293969	0.0013056	0.0541849
GLT25D2	0.217478	-2.20106	0.00131548	0.0544847
GMPPA	1.35446	0.437722	0.0013185	0.0544998
MRPS17	1.46158	0.547533	0.00132856	0.054805
CAPN7	0.706359	-0.501527	0.00134148	0.0551734
ZMYND10	2.57159	1.36266	0.0013439	0.0551734
C2orf73	2.2697	1.1825	0.00134556	0.0551734
PA2G4	1.42529	0.511259	0.00135448	0.0554283
DCAF11	0.562313	-0.830555	0.00136169	0.0556123
CHST6	6.31633	2.65909	0.00137389	0.0559936
C1QTNF2	2.80658	1.48881	0.00137649	0.0559936
INADL	0.408394	-1.29197	0.00138281	0.0561394
MTR	0.676239	-0.564395	0.00138567	0.0561441
ZNF710	0.577547	-0.79199	0.00140716	0.0569025
IFITM3	2.15134	1.10524	0.00141471	0.0570378
UBE2W	0.716222	-0.481521	0.00141636	0.0570378
C2orf77	2.10087	1.07099	0.00141885	0.0570378
GBAP1	1.67878	0.74741	0.00145328	0.0583077
STAM2	0.777601	-0.362897	0.00145793	0.0583798
ASCC3	0.648575	-0.624655	0.00146223	0.058438
CAMK4	2.24799	1.16864	0.00147093	0.0586711
SH3BGRL	1.45513	0.541147	0.00147737	0.0588115
PLCL2	0.372645	-1.42413	0.00148019	0.0588115
RASSF3	0.393819	-1.34439	0.00148708	0.0589472
C9orf123	1.47088	0.556679	0.00149101	0.0589472
CHD8	0.707864	-0.498456	0.00149222	0.0589472
COX6B1	1.51307	0.597481	0.0014979	0.0590577
MRPL51	1.34203	0.424415	0.00150257	0.0591278
PMAIP1	3.5664	1.83447	0.00151447	0.0593969
TACC1	0.593414	-0.752889	0.0015152	0.0593969
SFRP2	9.24834	3.2092	0.00152113	0.0594045
VASP	1.58724	0.666523	0.00152119	0.0594045
ZNF75A	1.41597	0.501789	0.00153111	0.0596449
TOP1P2	1.65756	0.729061	0.00153557	0.0596449
ASXL2	0.514748	-0.958063	0.00154323	0.0596449
C17orf61	1.6622	0.733095	0.00154408	0.0596449
TNFRSF12A	2.34378	1.22884	0.00154462	0.0596449
ZFYVE1	0.62731	-0.672749	0.0015448	0.0596449
KARS	1.39578	0.481068	0.00155539	0.0598297
IKBIP	1.72642	0.787782	0.00155542	0.0598297
C7orf50	1.66529	0.735771	0.00156712	0.0601668
CRIP1	3.47143	1.79553	0.00158781	0.0608473
C19orf18	2.41186	1.27015	0.00160323	0.0612051
CHRNB4	0.250847	-1.99512	0.0016061	0.0612051
ZNRF1	1.50345	0.58828	0.00160782	0.0612051
LIME1	2.38256	1.25251	0.00160909	0.0612051
HSD17B10	1.45972	0.54569	0.00162449	0.0616763
DPP8	0.475298	-1.0731	0.00164787	0.0623654
TMSB10	2.15255	1.10605	0.00165295	0.0623654
MAP3K6	1.98025	0.985682	0.00165647	0.0623654
CD46	0.514072	-0.959959	0.00166151	0.0623654
PCID2	0.674337	-0.568459	0.00166285	0.0623654
ELF1	0.633549	-0.658471	0.00166348	0.0623654
SYNRG	0.754413	-0.406573	0.00167219	0.0623654
GTF3C3	0.692631	-0.529841	0.00167311	0.0623654
NDUFS5	1.56368	0.644943	0.0016732	0.0623654
COPS6	1.35363	0.436831	0.00167712	0.0623654
AFG3L2	0.637893	-0.648614	0.00167876	0.0623654
PSMG4	1.62632	0.701612	0.00167914	0.0623654
USP38	0.63776	-0.648913	0.00169508	0.0628435
KCNJ5	0.147219	-2.76396	0.00170239	0.0630006
LRRC48	2.33373	1.22264	0.00171267	0.0631647
C1orf226	0.387846	-1.36645	0.00171298	0.0631647
ANKRD28	0.710252	-0.493598	0.00172242	0.0633349
NOTCH2	0.634282	-0.656804	0.00172417	0.0633349
JAK3	3.34405	1.7416	0.00172687	0.0633349
RPTOR	0.619034	-0.69191	0.00174267	0.0638006
FKBP2	1.62629	0.701583	0.00177171	0.0647481
TAOK1	0.457256	-1.12893	0.00178313	0.0650494
YARS2	1.33822	0.420315	0.00179054	0.0652035
LANCL1	0.686261	-0.543172	0.0018029	0.0655374
WHAMM	0.736642	-0.440965	0.00181158	0.0657364
NBPF3	0.370608	-1.43203	0.00181656	0.0657684
MRPL16	1.34134	0.423671	0.00181888	0.0657684
MPDU1	1.4394	0.525469	0.0018268	0.0659386
NPTN	0.641659	-0.640122	0.00183412	0.0660863
RPL35	1.63112	0.70586	0.00184518	0.0663684
RANBP9	0.68288	-0.550295	0.00185684	0.0666485
C14orf167	0.636186	-0.65248	0.00185947	0.0666485
PEX19	0.676421	-0.564006	0.00186716	0.0666973
LOC388955	1.49362	0.578815	0.00186734	0.0666973
ANXA1	3.37422	1.75455	0.00187138	0.0667048
SNRPB	1.44738	0.533439	0.00187406	0.0667048
NSMCE1	1.58746	0.666717	0.00188795	0.0670828
SAP130	0.70761	-0.498973	0.00190028	0.067404
LYRM2	0.71664	-0.480679	0.00190745	0.0675417
HCFC1R1	2.24481	1.16659	0.00192732	0.068042
NTAN1	1.4633	0.549229	0.00192822	0.068042
CCDC93	0.752069	-0.411064	0.00194002	0.0683407
C8orf4	2.67127	1.41753	0.00194774	0.0683925
NDUFB11	1.37748	0.462028	0.00194982	0.0683925
FAM192A	1.35512	0.438421	0.00195384	0.0683925
UBXN4	0.773198	-0.371091	0.00195483	0.0683925
C17orf97	2.04723	1.03367	0.00195849	0.0684037
ATOX1	1.53515	0.618381	0.00196752	0.0686021
SLC27A5	1.73486	0.794823	0.00197137	0.0686196
SYNC	2.78386	1.47709	0.00197619	0.0686709
ZNF492	3.41432	1.7716	0.00198297	0.0687899
C8orf34	2.79661	1.48368	0.00199719	0.0689457
CBR3	3.19458	1.67563	0.00201027	0.0689457
AKAP1	0.648754	-0.624256	0.00201065	0.0689457
LUC7L	1.51813	0.602295	0.00201645	0.0689457
GUCY1B3	2.22236	1.1521	0.00201795	0.0689457
PIGH	0.61295	-0.706158	0.00202085	0.0689457
MCAT	1.46526	0.551156	0.00202331	0.0689457
UROD	1.62041	0.696361	0.00202533	0.0689457
EMG1	1.488	0.573378	0.00202814	0.0689457
SLK	0.58827	-0.765451	0.00203041	0.0689457
MOAP1	0.557332	-0.843392	0.00203086	0.0689457
MTMR3	0.658389	-0.602988	0.00203231	0.0689457
USP34	0.719488	-0.474957	0.00203373	0.0689457
PTPRCAP	2.26538	1.17975	0.00203454	0.0689457
B3GAT3	1.44221	0.528281	0.00203936	0.0689948
PI4KA	0.63939	-0.645231	0.00204845	0.0691076
LOC100271831	2.41826	1.27397	0.00205101	0.0691076
STAC3	2.04748	1.03385	0.00205433	0.0691076
TOX4	0.726551	-0.460865	0.00205832	0.0691076
TMEM93	1.39082	0.47594	0.00205954	0.0691076
PBX1	0.467029	-1.09841	0.00207183	0.0693049
ZNF148	0.697289	-0.520171	0.00207218	0.0693049
LOC200030	0.714893	-0.4842	0.00207557	0.069305
INSR	0.600104	-0.736715	0.00208627	0.0694406
NDST2	0.747062	-0.420701	0.0020864	0.0694406
PEX26	0.591619	-0.75726	0.00209366	0.0695692
BMI1	0.656044	-0.608135	0.00210207	0.0697356
ME1	0.454338	-1.13816	0.00211329	0.0699947
BAZ2B	0.714918	-0.48415	0.00212856	0.0703867
SEC22C	0.779107	-0.360107	0.00213285	0.0704109
SH3BP5	0.533283	-0.907026	0.00213616	0.0704109
INO80	0.711631	-0.490798	0.0021416	0.0704768
SUCLA2	0.622466	-0.683933	0.00216994	0.0712314
COG2	0.681444	-0.553333	0.00217495	0.0712314
CTDSP2	0.648212	-0.625463	0.00217838	0.0712314
TDGF3	0.127343	-2.97321	0.00217843	0.0712314
NNMT	3.43418	1.77997	0.00218705	0.0712912
TOR1AIP2	0.536365	-0.898712	0.00218721	0.0712912
AFG3L1	1.53706	0.620169	0.00219339	0.0713793
GPHN	0.629427	-0.667888	0.0022122	0.0718771
PPP3CB	0.771405	-0.37444	0.00221821	0.0719585
C14orf80	1.89449	0.921808	0.00222552	0.0720101
LMBRD1	0.581064	-0.78323	0.00222838	0.0720101
ZNF397	0.672356	-0.572703	0.00223034	0.0720101
CASP2	1.39463	0.479882	0.00223577	0.0720719
TUBB2C	1.77285	0.826069	0.00226685	0.072886
SUV39H1	1.49952	0.584503	0.00227038	0.072886
ZSCAN12	0.652332	-0.616321	0.00227473	0.072886
NEK4	0.738771	-0.436801	0.00227566	0.072886
PRMT7	1.48886	0.574209	0.0022788	0.072886
C16orf7	1.48714	0.572539	0.00229661	0.0732761
FGD1	1.74188	0.800642	0.00229993	0.0732761
HBS1L	0.727067	-0.459839	0.0023045	0.0732761
FBXO9	0.595672	-0.74741	0.00230529	0.0732761
TRIP4	0.726965	-0.460043	0.00231154	0.0732961
KTN1	0.675875	-0.565172	0.00231597	0.0732961
CDK5	1.49797	0.583004	0.00231957	0.0732961
GAPDH	1.58914	0.668243	0.00232022	0.0732961
PSMG3	1.51122	0.595716	0.00232422	0.0733095
EXOC6B	0.51813	-0.948614	0.00233068	0.0734004
SSTR2	2.01425	1.01025	0.00234592	0.0736651
MYEOV2	1.46952	0.555343	0.00234627	0.0736651
TNFRSF4	2.2319	1.15827	0.00235676	0.0738811
LHFP	2.03264	1.02335	0.00237974	0.0744877
PTPN9	0.657519	-0.604895	0.0023925	0.0747729
FLJ40504	0.745664	-0.423402	0.00240749	0.0750461
SMAD4	0.757249	-0.40116	0.00241166	0.0750461
RANBP2	0.799072	-0.323602	0.00241222	0.0750461
SMAD2	0.708856	-0.496436	0.00241617	0.0750551
IPMK	0.498286	-1.00496	0.00243917	0.0756459
UTP14C	0.678919	-0.55869	0.00244746	0.0756459
BANF1	1.51	0.594545	0.00244842	0.0756459
ZNF516	0.673708	-0.569804	0.00244995	0.0756459
SEMA4G	0.264846	-1.91678	0.0024555	0.0756672
HINT2	1.5684	0.649298	0.00245802	0.0756672
BRMS1	1.38332	0.468131	0.00247468	0.0760657
THUMPD3	0.796451	-0.328343	0.00248693	0.0762338
LRRC19	1.92274	0.943164	0.00249344	0.0762338
DECR2	1.8131	0.858459	0.00249409	0.0762338
VKORC1	1.5896	0.668665	0.00249574	0.0762338
ZNF2	0.82789	-0.272489	0.00249952	0.0762338
SOX18	1.94209	0.957612	0.00250246	0.0762338
BLVRB	2.02981	1.02134	0.00253995	0.0772611
GUCY1A3	2.26122	1.1771	0.00255694	0.0775818
PA2G4P4	1.45521	0.54123	0.00256786	0.0775818
ATXN7	0.713816	-0.486376	0.00256867	0.0775818
REL	0.484682	-1.04489	0.00256981	0.0775818
NDUFB1	1.49687	0.581952	0.00257462	0.0775818
APOO	1.68066	0.749031	0.00257519	0.0775818
UNC50	0.765599	-0.385339	0.00257698	0.0775818
WDR33	0.81105	-0.302137	0.00259903	0.0781259
ARL5A	0.732725	-0.448657	0.00260421	0.0781259
THY1	2.44553	1.29015	0.00260648	0.0781259
FAM157B	0.696006	-0.522828	0.00261407	0.0782388
NBPF15	0.62784	-0.671532	0.00262835	0.078417
MFRP	1.8817	0.912034	0.00263013	0.078417
ANKRD43	0.262581	-1.92916	0.00263568	0.078417
RHOG	1.52135	0.605353	0.00263832	0.078417
BMPR2	0.716657	-0.480646	0.00263914	0.078417
LOC642846	1.54908	0.631413	0.00264595	0.0785056
TIMM17B	1.57065	0.651361	0.00266222	0.0788036
CFL1	1.44114	0.527209	0.00266369	0.0788036
ALG8	1.38503	0.469918	0.00266916	0.0788519
WFDC1	2.42429	1.27757	0.00268018	0.0790633
ATF6	0.618341	-0.693525	0.00268832	0.0790831
MAPK14	0.686384	-0.542912	0.00269582	0.0790831
C1orf133	3.3224	1.73223	0.00269615	0.0790831
C20orf135	1.72606	0.787486	0.00269628	0.0790831
CDK8	0.484972	-1.04403	0.00270046	0.0790926
AKR1C1	4.06114	2.02188	0.00271036	0.0792693
SON	0.701226	-0.512049	0.00271829	0.079388
USP3	0.654983	-0.610471	0.00272406	0.0794007
NEU3	0.442461	-1.17638	0.00273007	0.0794007
OSR1	3.36021	1.74855	0.00273034	0.0794007
SETD8	1.4164	0.502233	0.00274331	0.0796649
ZNF135	3.77438	1.91624	0.00274908	0.0797193
TCTN2	1.58415	0.663713	0.00275414	0.0797534
FBXW11	0.685943	-0.543839	0.00276271	0.0798887
DMRT2	1.63301	0.707529	0.00277681	0.0801834
GBP6	2.32613	1.21793	0.00278191	0.0802177
ATP5I	1.64222	0.715644	0.00279501	0.0803868
CHRNA10	1.7842	0.835275	0.00280047	0.0803868
SAMD4B	0.735624	-0.44296	0.00280057	0.0803868
STRN3	0.684742	-0.546368	0.00280346	0.0803868
OSCP1	1.58292	0.662586	0.00280861	0.0804218
NPHP1	1.75559	0.81196	0.0028179	0.0805754
NUP93	1.34438	0.426946	0.00283145	0.0807245
PCCA	0.566278	-0.820417	0.00283654	0.0807245
FAM86A	1.38125	0.465974	0.00283791	0.0807245
RAGE	1.60313	0.680895	0.00283886	0.0807245
CBX5	1.39375	0.478977	0.0028495	0.0808242
SRR	1.68771	0.755063	0.00285025	0.0808242
GIYD2	1.66319	0.733953	0.0028581	0.0809347
KCNJ2	2.09358	1.06597	0.00287956	0.0814226
SPATA2L	1.57453	0.654923	0.00288652	0.0814226
C12orf32	1.41363	0.499409	0.00288724	0.0814226
ANXA6	1.75995	0.815536	0.00289322	0.081479
CDK10	1.45197	0.538016	0.00290038	0.0815688
KITLG	2.37321	1.24684	0.00290805	0.0816724
NIP7	1.4707	0.5565	0.00292833	0.0817359
FAM89A	0.489298	-1.03121	0.00292854	0.0817359
FAM104B	1.59824	0.676485	0.00292915	0.0817359
ITPA	1.47123	0.557025	0.00293472	0.0817359
ITSN2	0.683014	-0.550013	0.00293668	0.0817359
NPC2	1.55983	0.64139	0.00293782	0.0817359
USP32	0.676223	-0.564428	0.00294302	0.0817359
ULK4	0.573942	-0.801024	0.00294345	0.0817359
CACYBP	1.47548	0.561186	0.00294619	0.0817359
C9orf89	1.5049	0.589669	0.0029539	0.0818391
KPNA5	0.481392	-1.05472	0.00296407	0.0818731
TMEM160	1.63419	0.708577	0.00296618	0.0818731
ELOVL2	2.69229	1.42883	0.00296711	0.0818731
HIPK1	0.748588	-0.417756	0.00298654	0.0821123
KIAA1012	0.739815	-0.434764	0.00298738	0.0821123
TDGF1	0.0728981	-3.77797	0.0029878	0.0821123
IL6ST	0.347097	-1.52659	0.00300208	0.0823945
COL6A3	3.21856	1.68642	0.00303441	0.0831703
VEZF1	0.776541	-0.364866	0.00303886	0.0831811
TSPAN9	1.86554	0.899595	0.00306165	0.0836933
TM9SF2	0.583855	-0.776319	0.00307465	0.0839366
FANCB	1.85009	0.887595	0.00309089	0.0842677
NPRL3	1.41292	0.498685	0.00310202	0.084459
MT1H	2.42975	1.28081	0.00311371	0.0846649
SNX25	0.621881	-0.685291	0.00312092	0.0846824
GAS1	2.72033	1.44378	0.00312262	0.0846824
TMEM64	0.584967	-0.773572	0.00313137	0.0848077
HIST1H3B	1.68065	0.749021	0.00314499	0.0850641
KCTD20	0.553103	-0.854379	0.00315916	0.0851358
SNAI1	2.29719	1.19987	0.00316206	0.0851358
KRT10	1.44582	0.531893	0.00316687	0.0851358
CDA	1.84549	0.884006	0.00316759	0.0851358
LSM7	1.50588	0.590606	0.0031697	0.0851358
RRAS	2.12808	1.08955	0.00318135	0.0851358
CDC25C	2.67384	1.41891	0.00318525	0.0851358
DOK3	1.95764	0.969117	0.00318584	0.0851358
C11orf70	3.25606	1.70313	0.00318666	0.0851358
LOC152217	1.34522	0.427845	0.00318917	0.0851358
SCRN1	0.403567	-1.30912	0.0032027	0.0853859
HCFC1	0.804046	-0.314651	0.00321905	0.0855765
FAM47E	0.447844	-1.15893	0.0032215	0.0855765
MGC57346	0.575144	-0.798006	0.00323006	0.0855765
C13orf16	3.22198	1.68795	0.00323485	0.0855765
GMCL1	0.611109	-0.710498	0.00323693	0.0855765
ALDH1A2	0.100367	-3.31664	0.00324106	0.0855765
CSNK1G1	0.69153	-0.532136	0.0032424	0.0855765
KCND1	2.07941	1.05617	0.00324324	0.0855765
CCDC146	1.74935	0.806819	0.00325288	0.0857204
C6orf120	0.669672	-0.578474	0.00325967	0.0857892
CLVS1	3.63992	1.86391	0.00326938	0.0859343
ACOT9	1.34998	0.432933	0.00329441	0.0863727
TRIP12	0.695679	-0.523506	0.00329448	0.0863727
SMURF1	0.660072	-0.599304	0.00330024	0.0864132
AFF3	0.207085	-2.27171	0.00331062	0.0865745
HBP1	0.683286	-0.549438	0.00334958	0.08714
EXOSC3	1.41893	0.504808	0.00335054	0.08714
TMEM126B	1.42394	0.509886	0.00335081	0.08714
SMOC2	2.29642	1.19939	0.00335335	0.08714
TXNL4B	1.4532	0.539233	0.0033535	0.08714
RNF141	0.716187	-0.481592	0.00335852	0.0871552
PEX11A	0.628192	-0.670723	0.00336259	0.0871552
C16orf57	1.69798	0.763818	0.00339904	0.0879058
LOC729082	0.602158	-0.731786	0.0034021	0.0879058
MUSTN1	2.33255	1.22191	0.00340454	0.0879058
XCL2	2.67354	1.41875	0.0034087	0.0879058
OGFOD1	1.42801	0.514005	0.0034142	0.0879371
CRLF2	2.44337	1.28887	0.00343861	0.0883825
MLF2	1.39241	0.477583	0.00344012	0.0883825
LOC284100	0.45496	-1.13619	0.00344731	0.0884565
LOC100288778	1.66601	0.736397	0.00345401	0.0885177
GABRG1	6.20885	2.63433	0.00346325	0.0885463
RCOR2	3.36569	1.7509	0.00346376	0.0885463
PAPOLA	0.766792	-0.383093	0.00347648	0.0886178
RBM26	0.720064	-0.473804	0.00347701	0.0886178
ANAPC1	0.716552	-0.480857	0.00347953	0.0886178
SETD7	0.612559	-0.707079	0.00349498	0.0889009
PLDN	0.726466	-0.461033	0.00350135	0.0889525
PIGX	1.40657	0.492186	0.00350874	0.088996
DUSP16	0.49345	-1.01902	0.00351292	0.088996
DKKL1	2.49505	1.31907	0.00351608	0.088996
PHLDA2	3.14439	1.65278	0.00352185	0.0890321
RPA3	1.52249	0.606432	0.00352962	0.0891187
ORMDL2	1.43892	0.524986	0.00354406	0.089373
MCFD2	0.658058	-0.603713	0.00355856	0.0896284
WASF1	0.619108	-0.691737	0.00358341	0.0901437
NBPF1	0.437261	-1.19343	0.00359248	0.0902611
ZNF771	1.83682	0.877211	0.00359981	0.0903344
NME2P1	1.45713	0.543132	0.00361628	0.090637
LOC100128191	1.91785	0.939487	0.00362711	0.0907141
CUL4A	0.708616	-0.496925	0.00363032	0.0907141
CPZ	4.36557	2.12617	0.00363264	0.0907141
ZBTB48	1.42927	0.515279	0.00363825	0.0907438
RRAD	4.34474	2.11927	0.00364289	0.0907491
S1PR5	2.14462	1.10072	0.00366356	0.0910578
C11orf90	0.774864	-0.367985	0.00366416	0.0910578
NOSIP	1.42986	0.515873	0.00366923	0.0910733
GRIN2A	3.13142	1.64681	0.00368701	0.0912213
HINT3	0.662312	-0.594417	0.00369391	0.0912213
TNFRSF1A	1.40529	0.490864	0.00369736	0.0912213
UHMK1	0.420075	-1.25128	0.00370563	0.0912213
BCS1L	1.29857	0.376928	0.00370679	0.0912213
WIPF2	0.724924	-0.464099	0.00371128	0.0912213
TUBB3	2.63313	1.39678	0.00371466	0.0912213
DDX55	1.32189	0.4026	0.00371877	0.0912213
RNASEH2C	1.58192	0.661679	0.00372011	0.0912213
BIRC6	0.762888	-0.390457	0.00372458	0.0912213
BLOC1S1	1.75572	0.812065	0.00372704	0.0912213
TTC25	2.27276	1.18445	0.00372858	0.0912213
C7orf63	1.9781	0.984114	0.00374098	0.0913178
CCND3	1.74952	0.806963	0.00374391	0.0913178
TCF12	0.696459	-0.521891	0.00374589	0.0913178
LIMS1	0.500687	-0.99802	0.00376045	0.0915638
LYSMD1	0.668349	-0.581326	0.0037763	0.0916712
LAG3	2.83729	1.50451	0.00378329	0.0916712
UBE2I	1.41697	0.502812	0.00379717	0.0916712
LDLRAD2	2.2099	1.14398	0.00379875	0.0916712
SLC20A2	0.639398	-0.645213	0.00379896	0.0916712
ARHGEF18	0.762685	-0.390842	0.00379916	0.0916712
NAPEPLD	0.722055	-0.469819	0.00380024	0.0916712
C11orf10	1.2771	0.352868	0.00380063	0.0916712
BRD4	0.696662	-0.521468	0.00382414	0.09213
GPATCH8	0.753573	-0.408181	0.00383529	0.09229
PLEKHA9	1.48311	0.568627	0.00385834	0.0927133
EFS	2.35934	1.23838	0.00386193	0.0927133
ARID4B	0.794093	-0.332621	0.00388036	0.0930469
TWF2	1.80567	0.852531	0.00390948	0.0936357
ZNF688	1.57123	0.65189	0.00396314	0.0947198
GGT7	0.44728	-1.16075	0.00396398	0.0947198
TAF10	1.6195	0.695551	0.00397834	0.0948832
IP6K1	0.782993	-0.352928	0.00398008	0.0948832
IARS2	0.644209	-0.634399	0.00398876	0.0949797
MRPL11	1.37375	0.458121	0.00399394	0.0949929
ID1	3.00218	1.58601	0.00400102	0.095051
SSBP1	1.39464	0.47989	0.00402246	0.0954001
TK1	3.00027	1.58509	0.00402891	0.0954001
ARHGDIB	2.00518	1.00373	0.00403331	0.0954001
ZNF660	0.505761	-0.983473	0.00403433	0.0954001
EPM2A	0.640231	-0.643337	0.00404335	0.0955033
NFKB1	0.671197	-0.575193	0.00406132	0.0957457
OXR1	0.533736	-0.905802	0.00406296	0.0957457
KAT2B	0.573227	-0.802821	0.00407619	0.0958072
KIF5A	0.428678	-1.22203	0.0040766	0.0958072
PRKAB2	0.559571	-0.837607	0.00407959	0.0958072
TMEM222	1.37366	0.458028	0.00409067	0.0959575
CASD1	0.703865	-0.50663	0.00409893	0.0960414
ARL13B	1.43192	0.51795	0.00412882	0.0966313
PIK3C2A	0.737529	-0.439229	0.00414537	0.0968521
TOMM5	1.45592	0.541931	0.0041477	0.0968521
CLIC3	2.15317	1.10646	0.00415673	0.0968599
NCOR1	0.699255	-0.51611	0.00416748	0.0968599
TAS2R3	0.891866	-0.165101	0.00416952	0.0968599
TSSK6	0.527373	-0.923103	0.00417135	0.0968599
RERG	3.24204	1.6969	0.00417755	0.0968599
CDK2AP1	1.54671	0.629205	0.00418103	0.0968599
ZNF300	2.46955	1.30425	0.00418111	0.0968599
C17orf39	0.766295	-0.384028	0.00419619	0.0969241
SNRPB2	1.41448	0.500268	0.00419882	0.0969241
ENTPD5	0.602441	-0.731109	0.00419999	0.0969241
L3MBTL3	0.556017	-0.846799	0.00420279	0.0969241
RPP30	1.27305	0.348293	0.00421378	0.0970304
RPL13	1.58767	0.666913	0.00421912	0.0970304
NMUR1	1.96131	0.971816	0.00422159	0.0970304
LNX2	0.647336	-0.627412	0.00423786	0.09718
UBL3	0.638667	-0.646864	0.00423952	0.09718
C6orf201	0.557975	-0.841728	0.00424232	0.09718
GJD3	2.39196	1.25819	0.00425747	0.0973781
ARHGAP18	0.668155	-0.581744	0.00426047	0.0973781
EMILIN1	3.57348	1.83733	0.00428211	0.0977636
HSBP1	1.44134	0.527411	0.00429071	0.0978341
ASIP	3.15242	1.65646	0.00429722	0.0978341
NRGN	2.24269	1.16523	0.00430076	0.0978341
NANS	1.55762	0.639343	0.00430428	0.0978341
FEZ1	2.68658	1.42577	0.00431303	0.0979243
YWHAE	1.26267	0.336478	0.00433719	0.0982856
DCTN3	1.45436	0.540385	0.00433939	0.0982856
EP300	0.751788	-0.411602	0.00434451	0.0982856
FAM18A	1.71402	0.777385	0.00435653	0.0982856
FAM161B	0.46766	-1.09647	0.00436015	0.0982856
TMEM136	0.700413	-0.513723	0.00436134	0.0982856
NMRAL1	2.28452	1.19189	0.00436798	0.0982856
RBM16	0.782033	-0.354698	0.00437263	0.0982856
CCIN	2.39955	1.26276	0.00437341	0.0982856
SLC12A2	0.475125	-1.07362	0.00437909	0.0982856
ATP6V0C	1.47841	0.56405	0.00438167	0.0982856
FAM129B	1.90274	0.92808	0.00439903	0.0985501
RAD54L2	0.515673	-0.955472	0.00440308	0.0985501
MAZ	1.45589	0.541904	0.00443156	0.0989872
MYO5A	0.712594	-0.488847	0.00443226	0.0989872
TUBA1B	1.47238	0.558155	0.0044445	0.0990865
PPTC7	0.560949	-0.834058	0.00444637	0.0990865
GPAM	0.437528	-1.19255	0.00445553	0.0991106
ARID3B	0.573742	-0.801526	0.00445932	0.0991106
LRIT3	2.27765	1.18755	0.00446196	0.0991106
PODN	3.08286	1.62427	0.00449039	0.0996341
RORA	0.482023	-1.05283	0.00452621	0.100294
SLC9A3R2	1.67412	0.743406	0.00452993	0.100294
LOC100132354	0.460436	-1.11893	0.0045448	0.100349
ZNF330	0.695699	-0.523466	0.0045524	0.100349
CDC42EP5	2.47313	1.30634	0.00455904	0.100349
DST	0.621822	-0.685427	0.00456667	0.100349
DCI	1.50872	0.593322	0.00457445	0.100349
MRPL48	1.36025	0.443875	0.00457505	0.100349
ZNF292	0.714687	-0.484617	0.00457697	0.100349
C2orf81	2.09205	1.06492	0.00457872	0.100349
S100A11	2.99753	1.58377	0.00457908	0.100349
EID3	2.00931	1.0067	0.00458365	0.100349
ZFAND6	0.693885	-0.527231	0.00458622	0.100349
CLIC4	1.63657	0.710672	0.00461066	0.100657
VHL	0.726246	-0.461471	0.00461203	0.100657
CENPB	1.4104	0.496103	0.00461505	0.100657
SNRPD2	1.39974	0.485161	0.00462915	0.100704
IL17RA	0.654548	-0.611429	0.00463124	0.100704
HSD17B6	0.209161	-2.25731	0.00463191	0.100704
DNM1L	1.27486	0.350338	0.00465254	0.100964
GRM6	2.66507	1.41417	0.00465415	0.100964
C9orf125	0.403945	-1.30777	0.00465864	0.100964
APEX2	1.60375	0.681447	0.00466832	0.101023
INO80B	1.50258	0.587438	0.00467124	0.101023
C17orf103	0.646561	-0.629142	0.004692	0.101365
PDZD8	0.544394	-0.877278	0.00470751	0.101499
ZFP92	0.332911	-1.58679	0.00470907	0.101499
ZFPM1	1.78231	0.833751	0.00471303	0.101499
KCNN4	4.06764	2.02419	0.00472167	0.101578
WNT3	0.352656	-1.50367	0.00473499	0.101758
THYN1	1.4215	0.507419	0.00474557	0.101787
BATF3	2.49528	1.3192	0.00474629	0.101787
GMFB	0.661362	-0.596488	0.00478829	0.10251
ZNF738	2.4249	1.27793	0.00479087	0.10251
UGP2	0.672436	-0.572531	0.00479621	0.10251
CCNT1	0.433636	-1.20544	0.00480161	0.10251
SNRNP35	1.41423	0.500018	0.00480502	0.10251
C15orf26	1.67461	0.743828	0.00481384	0.102588
IGF1	3.06311	1.615	0.00481864	0.102588
C1orf54	1.79774	0.846185	0.00483224	0.102696
C9orf82	1.46934	0.555172	0.00483791	0.102696
ZNF232	1.38597	0.470901	0.00483874	0.102696
NCRNA00085	1.72478	0.78641	0.00484535	0.102729
MDN1	0.645871	-0.630683	0.00486201	0.102835
C1orf123	1.38741	0.472397	0.00486276	0.102835
CCDC18	2.00681	1.0049	0.00486814	0.102835
NCRNA00120	0.479098	-1.06161	0.00488996	0.102835
RFX2	2.02387	1.01712	0.00489607	0.102835
C12orf10	1.44735	0.53341	0.00489687	0.102835
LOC729176	0.639406	-0.645196	0.00489706	0.102835
LOC389333	0.479901	-1.05919	0.00489713	0.102835
DCP1A	0.732505	-0.44909	0.00490374	0.102835
SEC23A	0.671994	-0.573479	0.00490789	0.102835
RET	4.10067	2.03586	0.00491044	0.102835
ASB4	0.113175	-3.14338	0.00491612	0.102835
TMEM149	1.49789	0.582932	0.0049226	0.102835
TUFM	1.34289	0.425344	0.00492786	0.102835
ABHD11	1.6373	0.711319	0.00492946	0.102835
KCTD13	1.47035	0.556164	0.00493216	0.102835
ITPR1	0.453445	-1.141	0.00494907	0.102835
ERCC6	0.659578	-0.600385	0.0049508	0.102835
STMN2	2.24735	1.16823	0.00495431	0.102835
PBRM1	0.755978	-0.403584	0.00495767	0.102835
RUVBL2	1.479	0.564623	0.00496037	0.102835
HIST1H2BD	2.6168	1.3878	0.00496535	0.102835
C17orf58	1.48439	0.569867	0.0049657	0.102835
ARIH2	0.808485	-0.306707	0.0049782	0.102942
XKRX	0.395344	-1.33882	0.00498445	0.102942
FAM183B	1.6863	0.753865	0.00499171	0.102942
ACTB	1.35655	0.439947	0.00499391	0.102942
NPW	2.46871	1.30376	0.00499636	0.102942
EIF3I	1.33378	0.415519	0.00500097	0.102942
C11orf74	1.35213	0.435236	0.00500682	0.102956
C6orf204	0.527697	-0.922219	0.00501371	0.102956
CORT	1.90641	0.930855	0.00501698	0.102956
GLUD2	0.606269	-0.721969	0.00502513	0.102956
SIL1	1.48791	0.573288	0.00502687	0.102956
GNG5	1.50441	0.589199	0.0050318	0.102956
TUBB4Q	0.445482	-1.16656	0.00504837	0.103055
RPRD2	0.721768	-0.470392	0.00505424	0.103055
NDUFS3	1.32696	0.408122	0.00505651	0.103055
ISLR	3.99388	1.99779	0.00505674	0.103055
NDUFAF2	1.44862	0.534674	0.00508894	0.103608
BRD2	0.736902	-0.440456	0.00509601	0.103649
H2AFX	1.82084	0.864607	0.00510547	0.103739
CCDC53	1.37348	0.457841	0.00511239	0.103777
SH2D3C	1.85426	0.890841	0.00512155	0.103848
ZFPM2	2.98673	1.57857	0.00512755	0.103848
PARD3B	0.457828	-1.12712	0.0051311	0.103848
SERPING1	2.53825	1.34383	0.00514303	0.103928
TIMM10	1.32219	0.40293	0.00515133	0.103928
C2orf50	2.32627	1.21802	0.00515241	0.103928
PTPLAD1	0.620593	-0.68828	0.00515535	0.103928
CCBP2	0.576973	-0.793423	0.00516889	0.103955
APEH	0.690119	-0.535082	0.00517018	0.103955
IL23R	0.331566	-1.59263	0.00517191	0.103955
KIAA1715	0.722903	-0.468126	0.00521053	0.104629
ZBTB40	0.719656	-0.47462	0.00521855	0.104688
HOMER2	0.532671	-0.908683	0.00522396	0.104694
SLC41A1	0.625026	-0.678011	0.00524695	0.105052
IRS2	0.458537	-1.12489	0.00525282	0.105067
GZMH	3.46431	1.79257	0.00528062	0.10547
MFHAS1	0.324127	-1.62537	0.00528327	0.10547
SUGT1L1	0.62718	-0.673048	0.0053105	0.10591
ADSS	0.739128	-0.436104	0.00532884	0.106173
NRSN2	1.6179	0.694122	0.00534129	0.106262
DAAM2	0.39131	-1.35362	0.0053508	0.106262
C17orf68	0.694314	-0.526341	0.00536095	0.106262
DNAI1	2.33825	1.22543	0.00536276	0.106262
TUBA1C	2.70413	1.43516	0.00536368	0.106262
ADNP	0.75994	-0.396043	0.00537304	0.106262
TUBBP5	0.213312	-2.22896	0.00537579	0.106262
GIMAP7	2.05829	1.04145	0.00537703	0.106262
WIBG	1.31824	0.398611	0.00538491	0.106262
PDGFRA	3.2552	1.70275	0.00538585	0.106262
CYP8B1	0.68882	-0.5378	0.00539032	0.106262
KLHDC4	1.44605	0.532119	0.00540467	0.106359
RFX8	2.6167	1.38775	0.00541171	0.106359
ZNF655	0.731954	-0.450175	0.00541266	0.106359
MMP28	2.8377	1.50472	0.00541601	0.106359
ATP5H	1.3573	0.440745	0.00542137	0.106363
C14orf156	1.45549	0.541509	0.00542915	0.106413
MALL	1.97367	0.980884	0.00543526	0.106431
PSMB7	1.42287	0.5088	0.0054453	0.106438
LTB4R2	0.534711	-0.90317	0.00544597	0.106438
RALY	1.46175	0.547699	0.00545903	0.106591
SERTAD3	1.49728	0.582346	0.00546587	0.106599
CAB39	0.776528	-0.364891	0.00547317	0.106599
ATE1	0.559348	-0.838182	0.00547501	0.106599
INSL3	2.97051	1.57071	0.00548051	0.106605
AFF4	0.660507	-0.598355	0.00548842	0.106623
KLHL11	0.500693	-0.998002	0.00549287	0.106623
EEF1A1P9	0.71182	-0.490416	0.00549704	0.106623
TRUB2	1.35455	0.437817	0.00550614	0.106668
ROBLD3	1.42748	0.513469	0.00550976	0.106668
MARS2	0.578491	-0.789635	0.00551775	0.106722
TPPP3	2.22174	1.15169	0.00552461	0.106754
S1PR4	2.11863	1.08313	0.00553208	0.106797
NDUFA2	1.49933	0.584318	0.00554327	0.106913
SHROOM3	0.293981	-1.7662	0.00556413	0.107066
BAD	1.34897	0.431862	0.0055654	0.107066
PUM2	0.842593	-0.247093	0.00556687	0.107066
MORN2	1.41894	0.50481	0.00558175	0.107251
CCDC157	1.50012	0.585075	0.0056174	0.107835
CD63	1.47461	0.560333	0.00563975	0.107907
WDFY3	0.647202	-0.627712	0.00564917	0.107907
HSD3B7	1.92674	0.946166	0.00565547	0.107907
ORC2L	0.714849	-0.484289	0.00565992	0.107907
ABHD2	0.561038	-0.833828	0.00566335	0.107907
ACAP1	3.07563	1.62088	0.0056666	0.107907
GCKR	0.328977	-1.60394	0.00567069	0.107907
CMTM8	0.435731	-1.19849	0.00567185	0.107907
KLHL35	3.50695	1.81021	0.00567214	0.107907
CCDC124	1.33945	0.421636	0.00567376	0.107907
C16orf42	1.26082	0.334361	0.00568081	0.107941
DDX21	0.535339	-0.901476	0.00570544	0.108308
HEXIM1	0.660708	-0.597916	0.0057133	0.108357
ZNF431	0.512814	-0.963492	0.00573487	0.108666
HNRNPAB	1.42708	0.513068	0.0057494	0.10875
THOC1	1.39378	0.478998	0.00575606	0.10875
CENPK	2.31671	1.21208	0.0057613	0.10875
PANK1	0.522568	-0.93631	0.00576155	0.10875
SRD5A1	1.66851	0.738564	0.00576662	0.10875
MXRA8	2.88037	1.52626	0.00577113	0.10875
LSM10	1.33914	0.421311	0.00578725	0.108854
KLF14	0.292925	-1.7714	0.0057873	0.108854
FBXL3	0.66704	-0.584154	0.00580875	0.10909
C1orf91	1.6018	0.679698	0.00581048	0.10909
SCO2	1.48291	0.568434	0.00581707	0.109114
PCDHGC3	1.81744	0.861904	0.00582337	0.109132
HS6ST1	0.600787	-0.735074	0.00584747	0.109451
PELP1	1.33744	0.419469	0.00585104	0.109451
CCT5	1.38606	0.470986	0.00585897	0.109499
MEF2D	0.75773	-0.400244	0.0058686	0.109501
G0S2	6.02488	2.59093	0.00586973	0.109501
CUL3	0.790293	-0.33954	0.00587576	0.109513
ZNF430	0.557278	-0.843531	0.00588809	0.109571
CETN3	1.39576	0.481046	0.00589086	0.109571
SENP6	0.752391	-0.410446	0.0058949	0.109571
NSD1	0.786714	-0.346089	0.00592359	0.109957
EXOSC9	1.31548	0.395588	0.00592689	0.109957
PLP2	2.11849	1.08304	0.00593171	0.109957
VPS4B	0.765983	-0.384615	0.0059446	0.110096
CD164L2	4.30634	2.10646	0.00595135	0.110121
TRIM44	0.666822	-0.584626	0.00596715	0.11016
STRA6	7.02285	2.81206	0.00597793	0.11016
PAFAH1B3	1.6697	0.739588	0.00599332	0.11016
MAPK8	0.444619	-1.16936	0.00600004	0.11016
CWC15	1.37881	0.463423	0.00600171	0.11016
NUDT17	0.608862	-0.715814	0.00600267	0.11016
ARF5	1.37633	0.460827	0.0060046	0.11016
EAF1	0.66345	-0.591941	0.00600718	0.11016
SERPINF1	2.99777	1.58389	0.00600754	0.11016
PPPDE2	1.40875	0.494416	0.006009	0.11016
IBTK	0.709704	-0.494712	0.00601255	0.11016
KLHL28	0.689917	-0.535505	0.00605109	0.110767
FAM81A	2.34791	1.23137	0.00605727	0.110782
LCAT	2.04953	1.03529	0.00609801	0.111354
KSR1	0.61679	-0.697149	0.00609945	0.111354
HNRNPA0	0.824055	-0.279188	0.00610885	0.111427
RNMTL1	1.34598	0.428657	0.00612256	0.111526
BTNL3	0.61189	-0.708655	0.00612519	0.111526
HIGD1A	0.711349	-0.49137	0.00613493	0.111604
RAG1	0.467921	-1.09566	0.00614218	0.11162
NAA30	0.682667	-0.550747	0.00614664	0.11162
PIGU	1.45741	0.543411	0.00615218	0.111621
RCBTB1	0.638015	-0.648338	0.00617885	0.111917
S100A4	3.24691	1.69907	0.0061794	0.111917
C1orf115	0.30325	-1.72142	0.00619386	0.112
GON4L	0.746764	-0.421276	0.0061949	0.112
ITPR2	0.636017	-0.652864	0.00620852	0.11203
PHPT1	1.42229	0.508218	0.00621186	0.11203
SURF2	1.51033	0.594867	0.00622302	0.11203
RREB1	0.715543	-0.482889	0.00622374	0.11203
DGKZ	1.3865	0.471451	0.0062241	0.11203
LOC646762	0.667717	-0.582691	0.00622938	0.11203
BAZ2A	0.761084	-0.393872	0.00625033	0.112302
CENPW	2.06218	1.04417	0.00625545	0.112302
PAQR4	1.98478	0.988982	0.00630523	0.112523
FAM120B	0.73575	-0.442713	0.00630534	0.112523
CACNB4	0.436444	-1.19613	0.00630541	0.112523
NTHL1	1.3961	0.481403	0.00630822	0.112523
NUP133	0.78114	-0.356347	0.00630959	0.112523
OSBPL3	2.32552	1.21755	0.00631217	0.112523
KIF13B	0.654779	-0.610919	0.00631406	0.112523
LRRC8D	0.567599	-0.817057	0.00631752	0.112523
CENPM	2.57066	1.36214	0.00631911	0.112523
C9orf114	1.31116	0.390842	0.00632263	0.112523
SMEK2	0.786123	-0.347173	0.00632895	0.112538
LGALS9C	2.02485	1.01781	0.00636061	0.112931
FAM35B	0.743242	-0.428096	0.00636223	0.112931
KLHL20	0.696317	-0.522183	0.00636759	0.112931
RNF166	1.35434	0.437587	0.0063971	0.113297
C6orf125	1.63091	0.705677	0.00640278	0.113297
GCC2	0.754444	-0.406514	0.00640834	0.113297
SDC3	1.93248	0.950455	0.00641031	0.113297
RCL1	1.40838	0.494034	0.00641921	0.113356
TBPL1	0.703297	-0.507793	0.00642863	0.113425
POLG	0.693737	-0.52754	0.00646247	0.113857
NOP16	1.3747	0.459119	0.00646776	0.113857
KDM6A	0.606709	-0.720924	0.0064698	0.113857
FAM167B	1.88584	0.91521	0.00647945	0.113898
TTBK2	0.592714	-0.754593	0.00648738	0.113898
RBM12	0.827171	-0.273743	0.00649246	0.113898
ZRANB3	0.495601	-1.01275	0.00649462	0.113898
MRPL52	1.37202	0.4563	0.0064999	0.113898
BGN	2.07201	1.05103	0.0065116	0.113935
MCM5	1.80945	0.855549	0.0065131	0.113935
LRGUK	2.02329	1.0167	0.00651871	0.113936
WBSCR22	1.35232	0.43544	0.00653043	0.114043
CCDC23	1.30911	0.388584	0.00655968	0.114304
CXCL13	3.23926	1.69566	0.00656359	0.114304
ZNF689	0.566599	-0.819599	0.00656684	0.114304
ERMP1	0.510536	-0.969916	0.00657119	0.114304
C10orf118	0.559146	-0.838702	0.00657325	0.114304
CENPP	1.79123	0.840951	0.00658641	0.114436
ZMYM2	0.723857	-0.466223	0.00660965	0.114743
PHKG2	1.34421	0.42676	0.00662806	0.114961
MGMT	2.5199	1.33337	0.00663455	0.114961
ZKSCAN1	0.607594	-0.71882	0.00663906	0.114961
UBASH3B	2.14839	1.10325	0.00664888	0.115034
SMARCA5	0.678234	-0.560145	0.0066897	0.1156
ALG12	1.38094	0.465655	0.00669286	0.1156
CDC6	2.0189	1.01357	0.0067004	0.115633
TMEM170B	0.529006	-0.918644	0.00671189	0.115734
ADRM1	1.31791	0.398252	0.00673255	0.115992
UXT	1.46296	0.548893	0.00675494	0.11628
GRRP1	1.76834	0.822394	0.00678517	0.116618
MEAF6	1.27842	0.354363	0.00678595	0.116618
C16orf61	1.36385	0.447682	0.00680384	0.116828
TRAPPC6B	0.727844	-0.458299	0.00682796	0.117144
SOS2	0.691756	-0.531664	0.00685039	0.11743
SULT1A3	1.57311	0.653621	0.00687132	0.117691
C14orf104	0.736183	-0.441864	0.00691953	0.118379
LYPD1	2.83656	1.50414	0.00692516	0.118379
CDC42BPB	0.711497	-0.491071	0.00692885	0.118379
NAA10	1.3683	0.452383	0.00693517	0.118379
MYST4	0.729649	-0.454726	0.00694271	0.118379
ZC3H13	0.71877	-0.476398	0.00694613	0.118379
CETN2	1.57466	0.655037	0.00696223	0.118554
SLC30A8	2.02802	1.02007	0.00698912	0.118914
CTU1	1.55889	0.640522	0.00699701	0.118942
HMGB2	1.71707	0.779947	0.00700415	0.118942
IFT80	1.55498	0.636891	0.00701305	0.118942
COX4I2	2.25321	1.17198	0.00701399	0.118942
HERC2	0.704411	-0.50551	0.00702227	0.118984
DOHH	1.30007	0.37859	0.007029	0.119
C9orf106	1.43947	0.525543	0.00703815	0.119056
DOK5	3.20284	1.67935	0.00708738	0.119748
SAMD8	0.687545	-0.540473	0.00709436	0.119748
TAF4B	0.645083	-0.632444	0.00709657	0.119748
NAGPA	1.43791	0.523972	0.00711495	0.119901
SATB2	0.651376	-0.618438	0.0071173	0.119901
UCP3	1.70456	0.769398	0.00713645	0.120124
PFDN4	1.35174	0.43482	0.00714257	0.120129
FTCD	0.286259	-1.80461	0.00715148	0.120166
SOX9	4.85095	2.27827	0.00715648	0.120166
KIR2DL3	2.12383	1.08667	0.00717303	0.120345
ABHD5	0.669531	-0.578777	0.00718508	0.120401
C9orf150	2.524	1.33571	0.0071881	0.120401
FANCA	2.12179	1.08528	0.00719749	0.120407
RPN1	1.30383	0.382761	0.00720021	0.120407
IGFBP4	2.44552	1.29014	0.00721166	0.120425
ZNF524	1.45661	0.542619	0.00721302	0.120425
CNOT6L	0.727853	-0.458282	0.00722133	0.120462
PARK7	1.38411	0.468955	0.00723558	0.120462
ABHD13	0.685839	-0.544058	0.00723759	0.120462
RAB30	0.59365	-0.752316	0.00723965	0.120462
LYRM1	1.40143	0.486895	0.00724468	0.120462
IL2RG	3.06423	1.61552	0.00725051	0.120462
MAGI3	0.720892	-0.472146	0.00726182	0.120552
C17orf79	1.3864	0.471346	0.00728004	0.120757
SLC30A4	0.471279	-1.08535	0.00729364	0.120885
C2orf7	1.55448	0.636436	0.00731015	0.121012
ZNF521	0.479143	-1.06147	0.00731735	0.121012
EXOSC6	1.4344	0.52045	0.00732272	0.121012
PTGIR	2.16604	1.11506	0.00732625	0.121012
BECN1	0.711344	-0.491381	0.00733114	0.121012
NPDC1	2.04905	1.03496	0.00734664	0.121012
CRELD1	0.640772	-0.642117	0.00734877	0.121012
C16orf59	2.01893	1.01359	0.00735289	0.121012
GRINL1A	0.761841	-0.392437	0.00735445	0.121012
FBLIM1	2.29588	1.19905	0.00736476	0.121084
FAM127B	1.45715	0.543152	0.00738351	0.121295
PDK4	0.324869	-1.62207	0.0073953	0.121355
ARRDC1	1.41585	0.501666	0.00739895	0.121355
IMMT	0.68558	-0.544603	0.00741877	0.121582
TMEM231	1.63355	0.708008	0.00743515	0.12166
BHMT2	4.04289	2.01539	0.00743536	0.12166
RNF169	0.685862	-0.54401	0.00744677	0.121702
TBCEL	0.710735	-0.492616	0.00745029	0.121702
TMEM39B	1.44235	0.52842	0.00745577	0.121702
PFDN6	1.53546	0.618666	0.00747098	0.121735
ESCO1	0.679183	-0.558128	0.00747473	0.121735
LEPRE1	1.52016	0.604219	0.00747705	0.121735
MDFIC	2.05202	1.03704	0.00748153	0.121735
DDI2	0.492071	-1.02306	0.00749377	0.121838
CFH	2.44884	1.2921	0.00752233	0.122191
DPM3	1.7204	0.782748	0.0075274	0.122191
KDM5B	0.685294	-0.545204	0.00754705	0.122413
MAP2K5	0.571192	-0.807951	0.00759345	0.123068
RGPD5	0.446165	-1.16435	0.00760888	0.123221
USP31	1.44372	0.529788	0.00762276	0.123228
HIF1AN	0.734864	-0.444451	0.00762422	0.123228
TNFRSF18	2.61253	1.38545	0.00762739	0.123228
HSPA1L	0.674449	-0.568219	0.00763746	0.123294
BCLAF1	0.845146	-0.242728	0.00766009	0.123466
SLC39A13	1.41957	0.505455	0.00766014	0.123466
PTPN21	0.643244	-0.636562	0.00768631	0.12373
C1D	0.712932	-0.488163	0.0076978	0.12373
ZNF23	1.45008	0.536133	0.00770132	0.12373
LOC374443	1.8139	0.859096	0.00770514	0.12373
CIDEB	0.502016	-0.994193	0.00770913	0.12373
BAT2L1	0.712896	-0.488236	0.00771278	0.12373
DDX42	0.817908	-0.289989	0.00772666	0.123856
FBXO3	0.757346	-0.400976	0.00774864	0.124111
ANAPC7	1.22989	0.298535	0.00776376	0.124257
ETFB	1.59067	0.669634	0.00780673	0.124788
INTS4L2	0.597025	-0.744136	0.00780911	0.124788
AAK1	0.793676	-0.333378	0.00783525	0.125108
PDCD7	0.779843	-0.358745	0.00784368	0.125145
TMEM154	2.04836	1.03447	0.00786494	0.125386
PNRC1	0.739716	-0.434957	0.00787486	0.125447
MTHFSD	1.30857	0.387995	0.00789549	0.125644
AKAP13	0.694434	-0.526091	0.00790015	0.125644
POLR3A	0.710988	-0.492103	0.00791304	0.125644
GALNT10	0.5323	-0.909688	0.00791529	0.125644
C16orf71	1.84388	0.882746	0.00791788	0.125644
COQ4	1.43815	0.524217	0.00792803	0.125708
FHOD1	1.54501	0.627616	0.00794102	0.125817
PTPRH	0.415018	-1.26876	0.00796398	0.126016
TSPAN2	1.91453	0.936993	0.00797095	0.126016
TRNAU1AP	1.35929	0.442849	0.00797202	0.126016
SP2	0.696123	-0.522585	0.00798265	0.126086
RARS2	0.62505	-0.677957	0.0080002	0.126266
SH3GL1	1.48284	0.568362	0.00802484	0.126558
RRAGC	0.535685	-0.900542	0.00803762	0.126662
BCL3	1.61639	0.692773	0.00804633	0.126702
PDE12	0.745982	-0.422787	0.00805388	0.126723
VPS36	0.699208	-0.516206	0.00807369	0.126814
SLC7A5P2	1.45233	0.53837	0.00807541	0.126814
EME1	2.18593	1.12824	0.0080831	0.126814
TMCO3	0.615838	-0.699376	0.00808437	0.126814
SLC16A14	2.16951	1.11737	0.00811425	0.127185
MED13	0.796685	-0.327918	0.00812307	0.127208
TOMM20	0.759857	-0.396199	0.00812809	0.127208
DIS3L	0.725581	-0.462791	0.00814134	0.127318
EIF4EBP1	1.92814	0.947206	0.00814919	0.127343
MDH1B	2.10011	1.07046	0.0081562	0.127356
KLRD1	2.49974	1.32178	0.00819087	0.1278
C3orf34	1.53643	0.619581	0.00820074	0.127857
UBXN2B	0.743159	-0.428257	0.00821179	0.127921
SPRR1B	0.201003	-2.31471	0.00821733	0.127921
WWC2	0.584784	-0.774024	0.00822494	0.127942
SERINC5	0.302914	-1.72302	0.00823508	0.127967
NKD2	2.3522	1.23401	0.00823901	0.127967
PDHA1	1.45195	0.537993	0.00825235	0.127997
VPRBP	0.728477	-0.457045	0.00825342	0.127997
SMARCAL1	0.762702	-0.390809	0.00827937	0.128208
UBE2C	3.09798	1.63133	0.00827953	0.128208
DDX24	0.683438	-0.549118	0.0082882	0.128245
TMEM184C	0.645237	-0.632098	0.00829933	0.12832
MYO5B	0.359702	-1.47512	0.00830729	0.12833
SNRPD3	1.34565	0.4283	0.00831425	0.12833
CCDC107	1.60119	0.679146	0.00831873	0.12833
LOC654342	1.85274	0.889659	0.00832776	0.128373
LEPROT	0.538348	-0.893388	0.00837942	0.129072
PHYHIP	3.49696	1.8061	0.0084156	0.129532
GTF2A1	0.447668	-1.1595	0.00843586	0.129747
ISOC2	1.68839	0.755647	0.00844431	0.129779
TRPV4	2.39602	1.26064	0.00846398	0.129906
DDX12	1.63751	0.711507	0.00846521	0.129906
GAS8	1.65655	0.728186	0.00849265	0.130163
ZNF579	1.59977	0.677868	0.00849471	0.130163
TM9SF3	0.795873	-0.32939	0.00851041	0.13025
IL1F7	1.36635	0.450332	0.00851795	0.13025
IRF7	2.07748	1.05483	0.00851943	0.13025
MMADHC	0.741447	-0.431585	0.00855226	0.130655
ZFPL1	1.25123	0.323349	0.00858254	0.13102
RFC5	1.44442	0.530493	0.00859325	0.131064
SNRNP200	0.819773	-0.286704	0.00859888	0.131064
CNST	0.665109	-0.588337	0.00860638	0.131064
CALCA	1.85517	0.891548	0.00861101	0.131064
KIAA1609	1.32577	0.406826	0.00865459	0.131593
HMGN2	1.39108	0.476206	0.00865864	0.131593
UNC5CL	0.422747	-1.24213	0.00866822	0.131641
WTAP	0.778443	-0.361337	0.00868209	0.131674
ALDOA	1.44338	0.52945	0.00868321	0.131674
ETFA	0.682978	-0.550089	0.00870759	0.131946
TFCP2	0.584497	-0.774733	0.00873749	0.132301
CCDC85B	1.64471	0.717832	0.00878482	0.132884
MMS19	0.746626	-0.421543	0.0087889	0.132884
LOC440173	1.57126	0.651922	0.008809	0.133089
FAIM2	5.30925	2.40851	0.00882798	0.133278
GRIK5	0.312143	-1.67972	0.0088362	0.133304
LOC100130932	1.3781	0.462677	0.00884857	0.133392
ARHGEF19	2.12001	1.08407	0.008861	0.133481
CCDC92	1.46214	0.548077	0.00888588	0.133758
C11orf48	1.53351	0.616837	0.00889293	0.133766
IL3RA	1.73551	0.795362	0.0089087	0.133862
FIBP	1.28471	0.361439	0.0089124	0.133862
RUVBL1	1.35979	0.443384	0.00893508	0.134046
PRMT5	0.607331	-0.719444	0.00894247	0.134046
EPC1	0.599172	-0.738959	0.00894426	0.134046
AHI1	0.763191	-0.389884	0.00896486	0.134257
PUSL1	1.60035	0.678386	0.00899406	0.134596
HSPB2	1.78055	0.832327	0.0090131	0.134696
PDZK1	0.364174	-1.4573	0.00901389	0.134696
CCNB1	2.03261	1.02334	0.00902588	0.134777
ZNF699	0.49018	-1.02862	0.00909229	0.135634
SLITRK2	2.56129	1.35687	0.00909649	0.135634
GOT2	1.58794	0.667153	0.00911485	0.135756
CHPF	1.47193	0.557705	0.00911791	0.135756
CARD16	2.68503	1.42494	0.00913277	0.135792
DNAH7	2.10359	1.07286	0.00913358	0.135792
RCAN2	2.42947	1.28064	0.00914341	0.135797
DPT	4.62433	2.20924	0.00914719	0.135797
MED31	1.4227	0.508636	0.00917435	0.135918
KIAA2013	1.31859	0.398998	0.00917469	0.135918
PAH	0.112324	-3.15426	0.00917521	0.135918
CLK3	0.786548	-0.346393	0.00918532	0.135969
TCF19	1.76015	0.815695	0.00919696	0.136025
FRMPD1	0.346124	-1.53064	0.0092035	0.136025
TTC16	1.96954	0.977856	0.00920901	0.136025
FAM138E	1.16899	0.225268	0.00924915	0.13652
SH3GLB2	1.36862	0.452718	0.00926286	0.136559
LATS2	0.671336	-0.574894	0.00926512	0.136559
ORC4L	0.80201	-0.318307	0.00930322	0.137018
TCEAL7	1.69276	0.759379	0.00930961	0.137018
SNURF	0.258061	-1.95422	0.00932273	0.137026
TNFSF13B	0.309612	-1.69147	0.00932354	0.137026
RAB11FIP2	0.657944	-0.603964	0.00933277	0.137063
MTO1	0.730089	-0.453857	0.00935895	0.137166
PPIE	1.23624	0.305958	0.0093591	0.137166
CALR	1.2711	0.346075	0.00936086	0.137166
TPM4	1.68402	0.751912	0.00936655	0.137166
AQP2	0.158326	-2.65903	0.00937817	0.137201
C10orf107	3.16205	1.66086	0.0093823	0.137201
ZBTB24	0.742097	-0.43032	0.00940654	0.137457
HIGD2A	1.43969	0.525761	0.00942772	0.137548
CLCN7	1.46174	0.547691	0.00943233	0.137548
AG2	2.12707	1.08886	0.00943288	0.137548
EID1	0.757721	-0.400261	0.00944875	0.137585
DHX30	0.818763	-0.288481	0.00944883	0.137585
PDSS1	1.49484	0.579995	0.00946211	0.13761
FANCG	1.67882	0.747445	0.0094716	0.13761
REST	0.528406	-0.920281	0.00947544	0.13761
ZDHHC12	1.67267	0.742155	0.00947736	0.13761
G6PC3	1.44264	0.528711	0.00949571	0.137776
CD72	2.35678	1.23682	0.00950226	0.137776
CDHR3	0.579436	-0.787278	0.00952952	0.138074
C19orf51	2.0883	1.06233	0.00955606	0.13836
FLJ12825	1.81072	0.856562	0.00959257	0.138733
ZNF774	0.530942	-0.913374	0.00961031	0.138733
ZCCHC17	1.32804	0.409302	0.0096196	0.138733
E2F7	2.83638	1.50405	0.0096208	0.138733
CTNNBIP1	1.48129	0.566851	0.0096215	0.138733
STX8	1.40167	0.487151	0.00962321	0.138733
NDUFA9	1.35705	0.440472	0.00962914	0.138733
PAMR1	2.31148	1.20881	0.00964069	0.138801
ACTR1A	1.23859	0.308702	0.00969047	0.13942
NFIC	0.492867	-1.02073	0.00969892	0.139444
RNGTT	0.742518	-0.429501	0.0097166	0.13955
ARFGEF1	0.767245	-0.382241	0.00971991	0.13955
PCK1	0.291206	-1.77989	0.00974758	0.13985
C15orf17	0.71126	-0.491551	0.0097647	0.139997
MAP1A	2.42806	1.27981	0.00977742	0.140082
ABHD14B	1.63951	0.713264	0.00978439	0.140083
MTDH	0.778041	-0.362083	0.00985205	0.14089
RAB3B	0.322942	-1.63065	0.00985443	0.14089
MED23	0.75942	-0.397031	0.00987074	0.141024
ZNF770	0.724646	-0.464653	0.00990141	0.141256
RNASEK	1.36204	0.445772	0.00990772	0.141256
TCN2	1.8984	0.924782	0.00991224	0.141256
RNF123	0.820157	-0.286029	0.00991449	0.141256
LCOR	0.516953	-0.951896	0.00994802	0.141635
STARD7	0.79142	-0.337485	0.0100208	0.142476
DHX8	0.747316	-0.420209	0.0100242	0.142476
IFNB1	1.31419	0.394177	0.0100433	0.142476
RTP3	0.473135	-1.07968	0.0100448	0.142476
ARHGAP17	1.35319	0.436365	0.0100468	0.142476
PGM5P2	0.412949	-1.27597	0.0100488	0.142476
PTPN23	0.790566	-0.339042	0.0101066	0.143136
PTPN4	0.659088	-0.601457	0.0101204	0.143136
PTPRQ	2.2665	1.18046	0.0101232	0.143136
EFNA5	3.91278	1.96819	0.0101302	0.143136
CCL5	3.09759	1.63115	0.0101362	0.143136
INTU	1.71952	0.782002	0.0101372	0.143136
SCGB3A1	2.23036	1.15728	0.0102089	0.14402
MRPL24	1.34531	0.427938	0.0102172	0.14402
CXCR2P1	2.16938	1.11728	0.0102209	0.14402
HIST1H3G	2.2167	1.14841	0.0102419	0.144055
KLHL13	0.471882	-1.0835	0.010246	0.144055
C10orf76	0.782533	-0.353777	0.0102488	0.144055
MAP3K9	0.471233	-1.08549	0.0102515	0.144055
LOC653113	1.80067	0.84853	0.0102664	0.144115
WIPF3	0.306687	-1.70516	0.0102744	0.144115
VCP	1.30313	0.381981	0.0102787	0.144115
DKK2	2.74982	1.45934	0.0102882	0.144115
TBCB	1.38704	0.472008	0.0102909	0.144115
MT1M	3.84858	1.94433	0.0103186	0.144404
DNAJB11	1.3515	0.434558	0.010336	0.144508
C17orf89	1.48172	0.567269	0.0103401	0.144508
TTC3	0.746628	-0.421538	0.0103484	0.144524
GINS1	1.8796	0.910426	0.0103721	0.14468
CD59	1.54566	0.628224	0.0103777	0.14468
WDR37	0.660605	-0.59814	0.0103807	0.14468
NPIPL3	1.89165	0.919644	0.0103915	0.144733
POLA1	1.38061	0.465305	0.0104034	0.144744
SPAG8	2.06719	1.04767	0.0104064	0.144744
SEC61B	1.32208	0.402806	0.0104293	0.144908
RPGRIP1L	1.5657	0.64681	0.0104324	0.144908
SF3A1	0.799532	-0.322772	0.0104569	0.145004
NAE1	1.21999	0.286875	0.0104656	0.145004
TIMM16	1.56761	0.648567	0.0104674	0.145004
CDKN2AIP	0.73873	-0.436881	0.0104708	0.145004
STT3B	0.58285	-0.778803	0.0104746	0.145004
DLG1	0.727438	-0.459103	0.0104892	0.145102
SMAP1	0.76436	-0.387677	0.010506	0.145102
SEPW1	1.66472	0.735284	0.0105062	0.145102
C9orf170	2.08775	1.06195	0.0105101	0.145102
TNS1	0.594641	-0.749909	0.0105218	0.145166
EIF3A	0.677901	-0.560854	0.0105346	0.145246
SAC3D1	1.54667	0.629169	0.0105797	0.145595
LAS1L	1.35949	0.443065	0.0105899	0.145595
FIZ1	1.33428	0.416058	0.0105947	0.145595
GTF2I	0.577527	-0.792039	0.0105999	0.145595
WNT9B	0.641397	-0.64071	0.0106051	0.145595
KHNYN	0.716993	-0.479969	0.0106099	0.145595
RXFP3	0.355041	-1.49394	0.010614	0.145595
FAM36A	0.608906	-0.715708	0.0106167	0.145595
COMMD1	1.38376	0.468594	0.0106495	0.145947
CD83	0.390407	-1.35695	0.0106681	0.146103
CNGA3	0.447115	-1.16128	0.0107321	0.146882
FAM117B	0.67587	-0.565183	0.0107744	0.14705
KIR2DL4	2.0358	1.02559	0.0107757	0.14705
C3orf54	1.92313	0.943454	0.0107834	0.14705
NKG7	2.93685	1.55427	0.0107855	0.14705
SFTA1P	2.08949	1.06315	0.0107865	0.14705
PLEKHA1	0.725989	-0.46198	0.0107899	0.14705
HIVEP2	0.667655	-0.582825	0.0107946	0.14705
PHLPP1	0.647079	-0.627987	0.0108073	0.147125
ALG6	1.34836	0.431201	0.0108388	0.147212
H1FX	1.625	0.700436	0.0108613	0.147212
EXOC5	0.745507	-0.423707	0.0108618	0.147212
FAM178A	0.700972	-0.512572	0.010866	0.147212
C14orf45	1.55301	0.635065	0.0108664	0.147212
EIF3K	1.30112	0.37975	0.0108679	0.147212
SOCS5	0.790877	-0.338475	0.0108681	0.147212
PDCL	1.27874	0.35472	0.0108711	0.147212
CEMP1	1.72298	0.784906	0.0108831	0.147221
TUBGCP4	0.653204	-0.614394	0.010897	0.147221
GPS2	1.30139	0.380056	0.0108998	0.147221
MLST8	1.31837	0.39876	0.0109005	0.147221
C21orf58	1.58396	0.66354	0.0109197	0.147383
EP400NL	1.48129	0.566858	0.010948	0.147588
RNPS1	1.26684	0.341229	0.0109505	0.147588
C1orf227	1.41858	0.504452	0.0109564	0.147588
VIPAR	0.768018	-0.380788	0.0109707	0.147683
SPG7	1.31834	0.39872	0.0109947	0.147853
NQO2	1.82648	0.869063	0.0109978	0.147853
IQCH	1.55085	0.633063	0.0110211	0.148001
TRPC3	3.16419	1.66184	0.0110232	0.148001
SNX27	0.751777	-0.411623	0.0110486	0.148094
KCNK9	0.238153	-2.07004	0.0110501	0.148094
PIGL	1.62696	0.702181	0.0110518	0.148094
MBD1	0.781238	-0.356166	0.0110686	0.148223
C9orf9	1.45685	0.542855	0.0111385	0.149061
COX7B	1.50818	0.59281	0.0112326	0.150153
NF1	0.697056	-0.520654	0.01124	0.150153
MECR	1.30921	0.388696	0.0112427	0.150153
TMEM170A	1.33819	0.420278	0.0112494	0.150153
ACER2	0.514568	-0.958567	0.0112702	0.150242
IER5	1.86032	0.89555	0.0112707	0.150242
SIRT6	1.349	0.431893	0.0113115	0.150546
MTMR6	0.708188	-0.497797	0.0113133	0.150546
RPL36A	1.76875	0.822726	0.0113171	0.150546
FAM71F1	2.05932	1.04217	0.0113291	0.150546
SMYD3	0.665275	-0.587976	0.0113334	0.150546
RIF1	0.637869	-0.648669	0.0113376	0.150546
MAN2C1	0.724952	-0.464043	0.0113473	0.150578
CTAGE1	0.609057	-0.71535	0.0113581	0.150623
EIF5	0.720725	-0.472479	0.0113676	0.150652
NBPF14	0.564238	-0.825624	0.0113935	0.150716
ZSWIM4	0.657724	-0.604446	0.0114225	0.150716
GNA11	0.579545	-0.787006	0.0114237	0.150716
TNNC1	0.457111	-1.12938	0.0114255	0.150716
PBX4	2.48351	1.31238	0.011428	0.150716
USH1C	0.271674	-1.88005	0.0114282	0.150716
C5orf41	0.580783	-0.783929	0.0114304	0.150716
ZFP1	1.40502	0.490591	0.0114312	0.150716
BUD31	1.37757	0.462126	0.0114498	0.150864
MSN	1.99247	0.994559	0.0114671	0.150994
SPTBN1	0.704259	-0.505822	0.0114854	0.151139
CHST12	1.38202	0.466782	0.0115	0.151167
ZNF474	1.59524	0.673774	0.0115023	0.151167
JARID2	0.68759	-0.54038	0.0115099	0.15117
LOC339788	0.394294	-1.34266	0.0115728	0.151899
C4orf12	0.49806	-1.00561	0.0115844	0.151953
FAM173B	1.60914	0.68629	0.0116018	0.152049
IFT74	1.41574	0.501557	0.0116065	0.152049
CHRAC1	1.39291	0.478106	0.0116312	0.152276
CARD14	0.512392	-0.964679	0.0116965	0.153033
STEAP4	2.97112	1.57101	0.0117309	0.153385
IRF1	1.8711	0.903885	0.0117509	0.153548
TSR2	1.69611	0.762228	0.0117665	0.153653
ZNF791	0.60806	-0.717714	0.0117741	0.153655
ZNF827	0.532225	-0.909893	0.0117976	0.153773
ODF2L	1.83928	0.87914	0.0118009	0.153773
TUFT1	0.65696	-0.606123	0.0118106	0.153773
TMEM53	1.63197	0.706611	0.0118131	0.153773
TMEM201	1.51075	0.595267	0.0118616	0.154306
CHMP2A	1.48494	0.570401	0.0119374	0.155141
MYST2	0.811383	-0.301546	0.0119409	0.155141
PCDHA6	4.1993	2.07015	0.0119779	0.155523
RCC2	1.43166	0.517685	0.0119988	0.155693
NTN4	0.63798	-0.648417	0.0120108	0.155693
GPD1L	0.580834	-0.783802	0.0120138	0.155693
C19orf70	1.35044	0.433429	0.0120399	0.155864
TNKS2	0.774221	-0.369183	0.0120422	0.155864
PTRF	1.70839	0.772641	0.0120502	0.155869
PCDH1	2.29887	1.20092	0.0120753	0.156095
ITGB1BP2	1.65997	0.731153	0.012092	0.156214
IL27	1.73025	0.790979	0.0121147	0.15632
ABHD6	0.618112	-0.69406	0.0121156	0.15632
PCGF5	0.681914	-0.552338	0.0121451	0.156486
NOD2	0.404278	-1.30658	0.0121511	0.156486
C15orf37	0.57739	-0.792382	0.0121592	0.156486
ATP5EP2	1.44255	0.528619	0.0121669	0.156486
ANKRD57	0.542278	-0.882897	0.0121716	0.156486
ZBTB8OS	1.42575	0.511724	0.0121742	0.156486
FAM111A	1.4629	0.548826	0.0122162	0.156605
TMEM189	1.47934	0.564956	0.0122199	0.156605
C9orf152	1.49852	0.583538	0.0122276	0.156605
OAZ3	1.73133	0.791882	0.0122294	0.156605
CDC14C	0.619059	-0.691852	0.0122389	0.156605
NBL1	2.28351	1.19125	0.0122405	0.156605
RBBP5	0.681487	-0.553243	0.0122429	0.156605
FAM100B	1.43467	0.520719	0.0122593	0.156605
AZI2	0.791931	-0.336554	0.0122636	0.156605
RASGEF1C	3.7404	1.90319	0.0122649	0.156605
CSRP1	2.09	1.0635	0.0122675	0.156605
PAFAH1B2	0.562304	-0.830578	0.0122867	0.156665
CFHR1	1.73871	0.798018	0.0122875	0.156665
C17orf37	1.40168	0.487157	0.0123013	0.156744
CXorf23	0.737587	-0.439115	0.0123146	0.156816
MATR3	0.856507	-0.223463	0.0123581	0.157216
C22orf23	1.40213	0.487624	0.0123673	0.157216
SSU72	1.34067	0.422953	0.012369	0.157216
LRBA	0.709967	-0.494175	0.012405	0.157576
MC1R	1.7735	0.8266	0.0124141	0.157594
C1orf43	0.718146	-0.477651	0.0124262	0.15765
CXCL12	2.85135	1.51164	0.012444	0.157777
RUSC2	1.36365	0.447473	0.0124548	0.157817
DDX3X	0.760722	-0.394559	0.012482	0.158047
UHRF1	2.63577	1.39822	0.0124883	0.158047
C14orf143	1.35576	0.439104	0.012538	0.15852
CES2	1.64173	0.715216	0.0125472	0.15852
CCL19	3.33929	1.73954	0.0125489	0.15852
DOPEY1	0.754504	-0.406399	0.0125689	0.158674
MYO3A	4.60004	2.20165	0.0125767	0.158676
C16orf13	1.47514	0.560848	0.0125927	0.15878
CNNM4	0.728858	-0.456291	0.0126095	0.158839
CEP76	0.723254	-0.467425	0.0126129	0.158839
FAM179B	0.721436	-0.471057	0.012656	0.159283
BAIAP2L2	2.45026	1.29293	0.0126747	0.159329
SPDYE3	0.731434	-0.4512	0.0126751	0.159329
KCNIP1	2.44016	1.28697	0.0127007	0.159378
CDC42EP2	1.83938	0.879219	0.0127107	0.159378
RBM43	0.669728	-0.578353	0.0127158	0.159378
NDUFA4L2	1.81399	0.859169	0.0127189	0.159378
AFAP1L2	2.018	1.01293	0.012723	0.159378
EMP2	2.0585	1.0416	0.0127257	0.159378
WAC	0.782744	-0.353388	0.0127383	0.159438
HECTD3	1.24936	0.321192	0.0127536	0.159533
SACM1L	0.76372	-0.388885	0.0127653	0.15957
CTDSPL2	0.714075	-0.485852	0.0127721	0.15957
SLCO3A1	1.61526	0.691768	0.0128105	0.159827
TIGD2	0.664562	-0.589524	0.0128174	0.159827
SCARNA10	1.72611	0.787528	0.0128316	0.159827
EFCAB6	1.9141	0.936666	0.0128393	0.159827
PPAP2A	1.40951	0.49519	0.0128398	0.159827
ZNF619	0.635018	-0.65513	0.0128413	0.159827
DBNDD2	1.88609	0.915398	0.0128473	0.159827
NBR1	0.764393	-0.387614	0.0128575	0.159831
CXCL10	3.25959	1.70469	0.0128632	0.159831
FBXO38	0.795815	-0.329495	0.0129139	0.160364
AK1	1.48957	0.574891	0.0129233	0.160383
NUBP1	1.28634	0.363271	0.012965	0.160803
ACTA2	1.68237	0.750498	0.012993	0.161049
REM1	2.12727	1.089	0.0130064	0.161049
BTBD1	0.713771	-0.486468	0.0130091	0.161049
CTXN1	2.83749	1.50461	0.0130197	0.161049
MEF2A	0.758006	-0.399719	0.013024	0.161049
TWIST1	2.70153	1.43378	0.0130344	0.16108
PPIAL4D	1.4812	0.566763	0.0130477	0.161147
ESRRG	0.256648	-1.96214	0.0130676	0.161233
FAT4	2.30194	1.20285	0.0130704	0.161233
COQ9	1.43443	0.520477	0.0131029	0.161537
SNRPC	1.33883	0.420975	0.0131522	0.162031
STK24	0.759498	-0.396882	0.0131665	0.162031
FLJ22536	0.353828	-1.49888	0.0131667	0.162031
CHEK1	1.6307	0.70549	0.0131845	0.162057
ATP5L	1.33584	0.417745	0.0131846	0.162057
ARL2BP	1.34715	0.429911	0.0132207	0.162403
STAG1	0.641785	-0.639838	0.0132334	0.162462
G3BP2	0.708646	-0.496864	0.0132427	0.162478
PRPF31	1.26518	0.339337	0.0132732	0.162677
LMBRD2	0.553964	-0.852137	0.0132761	0.162677
THAP3	1.51236	0.5968	0.0132849	0.162677
MLF1IP	1.95673	0.968443	0.0132906	0.162677
PRKD3	0.511798	-0.966353	0.0133071	0.162781
C16orf46	1.55255	0.634636	0.013331	0.162957
C9orf100	1.82443	0.867444	0.0133373	0.162957
VPS16	1.34565	0.428305	0.0133476	0.162986
RUNDC1	0.724146	-0.465647	0.0133621	0.163046
TNRC6B	0.798216	-0.325149	0.0133685	0.163046
LOC606724	2.22332	1.15272	0.013386	0.163163
DLX4	0.346606	-1.52863	0.0134	0.163175
MCM2	1.73247	0.792828	0.0134029	0.163175
ERCC3	0.829893	-0.269004	0.0134255	0.163352
POU2F1	1.64544	0.718474	0.0134364	0.163389
PTTG1	2.73267	1.45031	0.0134508	0.163467
UQCRQ	1.42774	0.513729	0.0134689	0.16359
C9orf129	0.567173	-0.818138	0.0134939	0.163796
ARFGEF2	0.734688	-0.444797	0.0135161	0.163885
LTBR	1.30887	0.388319	0.0135172	0.163885
RABL5	1.48078	0.566361	0.0135398	0.164063
FBLN2	3.23376	1.69321	0.0135556	0.164157
AOC3	0.35773	-1.48306	0.0135723	0.164262
ID4	2.60424	1.38086	0.0135847	0.164275
MBOAT7	1.83059	0.872311	0.0135895	0.164275
LOC643387	1.22847	0.296866	0.0136135	0.164379
PEF1	1.23715	0.307023	0.0136141	0.164379
FOXG1	1.63956	0.713311	0.0136418	0.16459
B3GALNT2	0.691213	-0.532798	0.0136476	0.16459
TARSL2	0.699663	-0.515267	0.0136605	0.164649
PSME4	0.6442	-0.634419	0.0136755	0.164706
ICAM3	1.36482	0.44871	0.0136813	0.164706
THOP1	1.35083	0.433845	0.0136909	0.164721
LOXL1	2.87829	1.52521	0.0136986	0.164721
PDGFRL	2.56427	1.35855	0.0137214	0.164898
NCRNA00189	0.475637	-1.07207	0.0137446	0.165081
PSMC3IP	1.98974	0.992582	0.0137603	0.165101
SLC16A4	1.76677	0.821113	0.0137643	0.165101
MDK	3.15269	1.65658	0.0137705	0.165101
SRP54	0.711496	-0.491073	0.0137839	0.165165
ZMYND19	1.45152	0.537562	0.0137976	0.165233
C12orf63	1.64091	0.714493	0.0138198	0.165251
CREB3	1.33856	0.420685	0.0138229	0.165251
TMEM159	2.11005	1.07728	0.0138272	0.165251
FOXRED1	1.38743	0.47241	0.0138314	0.165251
STOML2	1.35041	0.433401	0.0138592	0.165351
CENPT	1.48657	0.571985	0.0138699	0.165351
GIMAP4	1.61949	0.695538	0.0138793	0.165351
TCHP	1.24915	0.32095	0.0138826	0.165351
DNTTIP1	1.32059	0.401178	0.0138855	0.165351
CENPN	1.6221	0.697859	0.0138881	0.165351
XPO4	0.74181	-0.430879	0.0139326	0.165742
SLC25A40	0.496166	-1.01111	0.013942	0.165742
UBR2	0.749701	-0.415612	0.0139519	0.165742
APLNR	3.38111	1.7575	0.0139533	0.165742
MRPL46	0.684877	-0.546084	0.0139862	0.16595
NOMO3	1.35831	0.441817	0.0140009	0.16595
CDK6	0.519558	-0.944644	0.0140015	0.16595
C7	3.81643	1.93222	0.0140032	0.16595
LOR	0.656509	-0.607114	0.0140294	0.166165
ARMC8	0.761765	-0.392582	0.0140592	0.166279
B4GALT7	1.41205	0.497794	0.0140619	0.166279
GPLD1	0.59426	-0.750834	0.0140634	0.166279
ZGPAT	1.35119	0.43423	0.0140843	0.166374
ZNF295	0.751658	-0.411851	0.0140877	0.166374
MORF4L1	0.776871	-0.364253	0.014109	0.166479
PTRH2	1.36583	0.449782	0.0141174	0.166479
EGFL7	1.62916	0.704133	0.0141209	0.166479
VSNL1	0.148526	-2.75122	0.0141438	0.166653
COL4A3BP	0.63133	-0.663533	0.0141636	0.166757
KISS1	0.363184	-1.46123	0.0141752	0.166757
C12orf60	1.63177	0.706433	0.014177	0.166757
ANKRD22	3.2719	1.71013	0.0142236	0.167208
CABLES1	0.454109	-1.13889	0.0142461	0.167244
ELL3	1.4871	0.5725	0.014247	0.167244
MT1L	3.09913	1.63186	0.0142511	0.167244
SEC23IP	0.689994	-0.535344	0.0142704	0.167375
MMP9	3.14109	1.65126	0.0143021	0.167651
RSF1	0.737574	-0.439141	0.0143333	0.167921
NGF	1.97859	0.984474	0.0143573	0.168105
AFTPH	0.80194	-0.318433	0.0143673	0.168127
ZSWIM5	0.442212	-1.17719	0.0143924	0.168242
UST	0.497177	-1.00817	0.0143935	0.168242
UBE3B	0.795787	-0.329546	0.0144081	0.168316
ZCCHC7	1.40928	0.494958	0.0144236	0.168372
PFDN1	1.24765	0.319214	0.0144412	0.168372
C9orf69	1.32873	0.410053	0.0144443	0.168372
CNIH2	2.12193	1.08538	0.0144626	0.168372
WAPAL	0.797478	-0.326484	0.014479	0.168372
LOC728323	0.567469	-0.817386	0.0144855	0.168372
NPC1	0.697623	-0.51948	0.014489	0.168372
MPV17	1.51242	0.59686	0.0144928	0.168372
RPS2	1.48095	0.566524	0.0144943	0.168372
TATDN2	0.792589	-0.335356	0.0144961	0.168372
NUDT21	1.28614	0.363053	0.0145033	0.168372
C10orf105	3.41246	1.77081	0.014515	0.168414
NBPF9	0.576841	-0.793755	0.0145791	0.168983
UPK3BL	2.5386	1.34403	0.0145806	0.168983
C11orf73	1.25994	0.333359	0.0146035	0.169153
MRPL21	1.32418	0.405094	0.014612	0.169156
HSF2	0.692274	-0.530585	0.014622	0.169176
SHOC2	0.828347	-0.271694	0.0146415	0.169299
ETV3	0.514117	-0.959832	0.0146491	0.169299
ORAI3	1.62795	0.70306	0.0146703	0.169448
PLCXD3	5.85721	2.55021	0.0146877	0.169488
KCNE4	2.40187	1.26416	0.0147001	0.169488
DTYMK	1.55582	0.637678	0.0147002	0.169488
PF4	2.11377	1.07982	0.0147086	0.169488
RWDD2A	0.700976	-0.512564	0.0147151	0.169488
CCDC30	1.59666	0.675053	0.0147295	0.169559
HES2	1.7646	0.819337	0.0147585	0.169797
SEC14L1	0.773843	-0.369888	0.0147845	0.169842
FCGR1B	2.4719	1.30562	0.0147848	0.169842
RAP2B	1.83349	0.874589	0.0147872	0.169842
DEM1	1.34894	0.431824	0.0148221	0.170056
GPR20	1.60598	0.683452	0.0148289	0.170056
SGTA	1.2677	0.342212	0.0148338	0.170056
ACAP3	1.339	0.421152	0.014839	0.170056
PLAC9	2.41423	1.27156	0.0148758	0.170382
FBXO43	2.05165	1.03679	0.0149059	0.170632
HEATR5A	0.673481	-0.57029	0.0149286	0.170755
POLR2A	0.745485	-0.423749	0.0149334	0.170755
LOC728819	0.422096	-1.24436	0.014946	0.170804
ARFGAP1	1.36372	0.447548	0.0149626	0.170899
NOP2	1.32439	0.405332	0.0149879	0.170991
AARS	1.32252	0.403287	0.0149896	0.170991
CISH	2.82874	1.50016	0.0149957	0.170991
IFITM2	1.88004	0.910762	0.0150091	0.171049
LOC646999	1.87953	0.910371	0.0150357	0.171173
CD2	3.3359	1.73807	0.0150472	0.171173
IGFBP7	1.5677	0.648645	0.0150528	0.171173
EMP1	1.92221	0.942764	0.0150613	0.171173
HN1	1.6073	0.684643	0.0150618	0.171173
PSMB2	1.30687	0.386118	0.0150863	0.171331
MYCBP2	0.713119	-0.487785	0.0151005	0.171331
COL21A1	2.76576	1.46768	0.0151008	0.171331
CCDC24	1.46383	0.54975	0.0151109	0.171352
C10orf28	0.754269	-0.40685	0.0151362	0.171544
ARHGAP5	0.735882	-0.442454	0.015167	0.171721
ZC3H10	0.784167	-0.350767	0.0151686	0.171721
TRMT112	1.39392	0.479146	0.015184	0.171778
DDR1	0.525435	-0.928414	0.0151904	0.171778
PAPSS1	1.41896	0.504834	0.0152082	0.171885
BBX	0.766359	-0.383908	0.0152287	0.172021
ENTPD1	0.751871	-0.411443	0.0152555	0.172229
FBXO6	1.84257	0.881721	0.0152864	0.172396
C6orf165	1.77309	0.826265	0.0152929	0.172396
ELP2	0.811939	-0.300556	0.0153121	0.172396
ADAMTS5	2.11986	1.08397	0.0153173	0.172396
FAM107B	0.487015	-1.03796	0.0153181	0.172396
LRRC16B	0.411229	-1.28199	0.0153207	0.172396
LRRC27	1.38228	0.467048	0.0153525	0.172659
LOC90586	0.444029	-1.17127	0.0153653	0.172708
SPRR3	0.321648	-1.63645	0.0153832	0.172815
OTUD7B	0.756284	-0.403001	0.0153938	0.172839
KDM3B	0.762603	-0.390996	0.0154125	0.172949
DNAJB5	1.48306	0.568578	0.0154271	0.172949
APOBEC3H	2.43967	1.28668	0.0154302	0.172949
OBFC2B	1.30967	0.389206	0.0154374	0.172949
DSP	0.394603	-1.34153	0.0154815	0.173304
SOD3	2.20554	1.14113	0.0154859	0.173304
RARRES3	2.72384	1.44564	0.015507	0.173445
CASC2	1.76018	0.815723	0.0155206	0.173503
SLC35E1	0.726413	-0.461137	0.015563	0.173882
MAP4K3	0.749256	-0.41647	0.0156202	0.174318
ASXL1	0.764936	-0.386589	0.0156206	0.174318
RTP4	2.50887	1.32704	0.0156276	0.174318
SPAG17	3.32507	1.73339	0.0156499	0.174352
SCARNA5	1.35476	0.438042	0.015655	0.174352
PTPLB	0.442208	-1.1772	0.0156628	0.174352
JSRP1	2.24605	1.16739	0.0156646	0.174352
GPR18	1.81629	0.860998	0.0156914	0.174555
NOMO1	1.21791	0.284406	0.0157254	0.174787
ZNF717	0.609373	-0.714602	0.0157293	0.174787
SYNE1	0.565941	-0.821277	0.0157497	0.174896
PLAC8L1	1.75594	0.812246	0.0157619	0.174896
SERPINA12	0.402101	-1.31437	0.0157756	0.174896
TSPYL4	0.663268	-0.592337	0.0157771	0.174896
CLCN3	0.674645	-0.567799	0.0157818	0.174896
COMMD9	1.30949	0.389002	0.0158302	0.175307
HMG20B	1.32968	0.411083	0.015836	0.175307
UCK1	1.30386	0.382794	0.0158529	0.175401
ZNF623	0.730641	-0.452765	0.0158636	0.175424
AGXT	0.229852	-2.12122	0.0159092	0.175539
COQ7	1.33357	0.415292	0.0159239	0.175539
TBC1D10B	1.21226	0.277701	0.0159284	0.175539
WFDC3	2.02321	1.01665	0.0159331	0.175539
POLR1B	0.791069	-0.338125	0.0159362	0.175539
C9orf6	1.30861	0.388038	0.015937	0.175539
GLTP	1.36531	0.449233	0.0159392	0.175539
YDJC	1.48475	0.570225	0.0159426	0.175539
FBXO22	0.745229	-0.424244	0.0159603	0.175641
TFAP4	1.38045	0.465139	0.01598	0.175705
BCL2L12	1.53528	0.618497	0.0159833	0.175705
RSPO2	2.41157	1.26997	0.0160188	0.175947
TDH	0.522589	-0.936252	0.0160225	0.175947
GBGT1	3.11408	1.63881	0.016075	0.176429
RAB41	0.664309	-0.590075	0.0161127	0.176748
NCAPG	2.36443	1.24149	0.0161385	0.176937
TIMM50	1.31491	0.394961	0.0161691	0.177178
RTF1	0.759449	-0.396975	0.016196	0.177226
NFKBIB	1.26688	0.341284	0.0161977	0.177226
LOC645166	1.72535	0.786888	0.0161994	0.177226
MMP23B	2.50246	1.32335	0.0162108	0.177256
ATG2B	0.729673	-0.454678	0.0162667	0.17774
ZFP90	1.55533	0.637216	0.0162724	0.17774
CCL2	2.64831	1.40507	0.0162935	0.177827
2021-03-07	0.828616	-0.271224	0.0163004	0.177827
FAM111B	2.49237	1.31752	0.0163065	0.177827
SYPL1	0.731525	-0.451021	0.0163503	0.178211
CETP	2.4269	1.27911	0.0163666	0.178294
PTPN14	0.649308	-0.623026	0.0163974	0.178439
BCAS4	1.51794	0.602119	0.0163983	0.178439
C2orf52	0.625808	-0.676207	0.0164061	0.178439
PIAS2	0.735804	-0.442607	0.0164215	0.178512
TBC1D15	0.736193	-0.441844	0.0164732	0.178979
TGOLN2	0.720072	-0.473787	0.0165049	0.179139
DDB1	0.726978	-0.460016	0.0165053	0.179139
LBH	2.1495	1.104	0.0165418	0.179249
APOL2	1.50425	0.589042	0.0165499	0.179249
GOLGA7B	0.294747	-1.76245	0.0165503	0.179249
S100A13	2.56337	1.35804	0.0165505	0.179249
RFC4	1.53854	0.621557	0.0165853	0.179408
ABHD14A	1.46514	0.551039	0.0165965	0.179408
WDR3	0.654298	-0.611981	0.0166072	0.179408
BTAF1	0.696731	-0.521326	0.0166086	0.179408
DLC1	0.531545	-0.911736	0.0166101	0.179408
WDR11	0.782716	-0.353439	0.0166188	0.179408
LOC647121	3.04616	1.60699	0.0166264	0.179408
PDGFA	1.77724	0.829641	0.0166647	0.179727
KIAA1009	1.5073	0.591964	0.0166802	0.179798
RPL7L1	0.765771	-0.385016	0.01669	0.17981
MLL5	0.777999	-0.36216	0.0167499	0.180361
LRP10	0.714853	-0.484282	0.0167691	0.18045
NCOA2	0.499822	-1.00051	0.0167758	0.18045
PCOLCE2	3.05893	1.61303	0.0167866	0.180472
CKAP4	1.4624	0.548339	0.0168142	0.18056
KLK14	1.909	0.932818	0.0168175	0.18056
APBB2	1.63951	0.713263	0.0168212	0.18056
ANKRD36BP1	0.513962	-0.960267	0.0168593	0.180733
DERA	1.38844	0.473467	0.0168684	0.180733
SNX1	0.812334	-0.299856	0.0168715	0.180733
PEMT	1.30687	0.386116	0.0168875	0.180733
CXCL1	3.57934	1.83969	0.0168983	0.180733
LCMT1	1.31561	0.395737	0.0169015	0.180733
BTBD9	0.750482	-0.414111	0.0169017	0.180733
VPS13B	0.784577	-0.350014	0.0169096	0.180733
NME4	2.09058	1.0639	0.0169167	0.180733
LRRIQ4	1.27534	0.350883	0.0169372	0.180784
ZNF213	1.33263	0.414274	0.0169391	0.180784
TBC1D4	0.603184	-0.72933	0.0169564	0.18086
KIAA0284	0.462148	-1.11357	0.0169639	0.18086
SPAG7	1.4454	0.531472	0.0169852	0.180923
C4orf41	0.746272	-0.422227	0.0169874	0.180923
SV2C	0.37054	-1.4323	0.0170392	0.18138
CCDC109A	1.31333	0.393232	0.0170534	0.181436
CES8	3.16516	1.66228	0.0170772	0.181596
VWA1	1.7932	0.842534	0.017087	0.181606
CHSY3	1.8849	0.914487	0.0171071	0.181725
DNAJA1	1.34699	0.429734	0.0171338	0.181897
TOM1L1	0.609019	-0.715441	0.0171497	0.181897
SNX6	0.705454	-0.503376	0.0171515	0.181897
SEC24C	0.831301	-0.266557	0.0171634	0.181897
KIF20A	2.73619	1.45217	0.0171736	0.181897
MTX3	0.704056	-0.506238	0.0171765	0.181897
ANKRD56	0.25465	-1.97341	0.0171975	0.181985
C3orf47	1.76358	0.818507	0.0172027	0.181985
MYH7B	0.343169	-1.54301	0.0172114	0.181985
RGS2	2.35617	1.23644	0.0172253	0.182028
ASAP1	0.668904	-0.580129	0.0172361	0.182028
MRPL41	1.6096	0.686703	0.0172421	0.182028
LOC645332	1.41721	0.503049	0.0172696	0.182136
GPRASP2	0.67165	-0.574219	0.0172769	0.182136
GLTPD1	1.36482	0.448711	0.017279	0.182136
ARHGAP39	1.43399	0.520031	0.017314	0.182371
POSTN	4.82198	2.26963	0.0173191	0.182371
CD248	2.20714	1.14218	0.0173315	0.182408
ADORA2A	1.4904	0.575701	0.0174116	0.183086
BNIP1	1.31085	0.3905	0.0174171	0.183086
PLOD1	1.53664	0.619775	0.0174251	0.183086
NCRNA00152	1.66859	0.738634	0.0174403	0.183086
TUBB6	1.63773	0.7117	0.0174455	0.183086
NINJ1	1.49178	0.577036	0.0174495	0.183086
SRD5A3	1.47621	0.561896	0.0174656	0.183161
CSN2	0.470766	-1.08692	0.017478	0.183197
TMF1	0.753828	-0.407693	0.0174908	0.183238
LOC100270710	2.30002	1.20164	0.0175423	0.183613
UTP11L	1.28389	0.360518	0.0175445	0.183613
TMEM126A	1.3995	0.484915	0.0175555	0.183634
EMB	4.40078	2.13776	0.0175645	0.183635
ZNF26	1.3091	0.388575	0.0176216	0.184138
KCNIP3	2.42955	1.28069	0.0176354	0.18417
GAR1	1.3061	0.385266	0.0176427	0.18417
ICOSLG	1.93589	0.953	0.0176662	0.184322
GLIS2	1.82049	0.86433	0.0176908	0.1844
PHB	1.25701	0.330001	0.0176984	0.1844
AIPL1	1.46103	0.546983	0.0177007	0.1844
SGPL1	0.725365	-0.463222	0.0177143	0.184448
HSD3B1	0.243856	-2.0359	0.0177286	0.184504
GNAI2	1.38201	0.466765	0.0177465	0.184596
C12orf48	1.62403	0.699579	0.0177788	0.184838
AMY2A	1.76371	0.818609	0.0178101	0.184917
TAGLN	1.81548	0.860349	0.0178228	0.184917
C6orf174	0.43178	-1.21163	0.0178278	0.184917
SIRT1	0.746804	-0.421198	0.0178436	0.184917
DCAF5	0.792894	-0.3348	0.0178483	0.184917
CFDP1	1.33543	0.417307	0.0178547	0.184917
MCCD1	0.892806	-0.163582	0.0178556	0.184917
ZFYVE26	0.777144	-0.363745	0.0178586	0.184917
NOTCH3	1.79323	0.842557	0.0178684	0.184926
ARHGEF3	0.615182	-0.700916	0.0179062	0.185223
DYX1C1	1.56793	0.648864	0.0179153	0.185224
FAM100A	1.24888	0.320634	0.0179352	0.185336
RETSAT	0.65701	-0.606013	0.0179503	0.185399
TNFRSF14	2.31342	1.21003	0.0179698	0.185507
TRAF2	1.51234	0.596779	0.0179842	0.185562
ASB14	0.642896	-0.637342	0.0179989	0.18562
CSGALNACT1	2.27504	1.18589	0.0180371	0.18592
C20orf177	0.651784	-0.617534	0.0180722	0.186189
GRK6	1.32098	0.401612	0.0180944	0.186324
COX4NB	1.27308	0.348324	0.018116	0.186331
LIN52	0.632279	-0.661368	0.018117	0.186331
AURKB	2.85146	1.5117	0.0181268	0.186331
SUN1	0.778813	-0.360651	0.0181314	0.186331
CASC1	2.10942	1.07685	0.0181474	0.186357
HRAS	1.43707	0.523127	0.0181591	0.186357
S100A8	2.903	1.53754	0.0181624	0.186357
NUP37	1.30377	0.382686	0.0181703	0.186357
[truncated: 1,438 more rows]

## Sheet: BLCA
id	fc	log2fc	pvalue	padj
SPA17	3.81178	1.93046	8.0784e-86	1.65623e-81
THYN1	1.6101	0.68715	2.01858e-17	1.63615e-13
ATP5L	1.49585	0.580961	2.39413e-17	1.63615e-13
PIH1D2	1.87828	0.909414	4.04788e-17	2.07474e-13
FOXRED1	1.5257	0.609468	8.02461e-16	3.29041e-12
TIMM8B	1.56642	0.647475	9.16807e-15	3.13273e-11
ATP5J	1.40053	0.485972	5.71724e-14	1.6745e-10
HMBS	1.52073	0.604759	1.29683e-13	3.32345e-10
TRAPPC4	1.41377	0.499552	3.07258e-13	6.99934e-10
NDUFA8	1.43244	0.518476	3.68112e-13	7.54704e-10
MRPL22	1.37846	0.463059	6.01074e-13	1.12029e-09
C11orf1	1.69941	0.765032	7.43198e-13	1.26975e-09
ATP5O	1.41489	0.500694	9.16186e-13	1.4449e-09
SNRPE	1.38955	0.474621	1.16659e-12	1.70839e-09
C11orf10	1.36826	0.452342	2.755e-12	3.76553e-09
PARK7	1.3339	0.415655	4.11914e-12	5.27816e-09
PTS	1.41623	0.502051	4.84419e-12	5.84209e-09
NRGN	2.05244	1.03734	8.19274e-12	9.33153e-09
MRPL1	1.35084	0.433861	8.67529e-12	9.3611e-09
TMEM126A	1.38761	0.472597	1.01238e-11	1.01626e-08
SLC37A4	1.52218	0.606134	1.04095e-11	1.01626e-08
MRPS9	1.3144	0.394401	1.14362e-11	1.0564e-08
C14orf179	1.42964	0.515653	1.18716e-11	1.0564e-08
C11orf70	2.3805	1.25126	1.23664e-11	1.0564e-08
DPCD	1.54033	0.623235	1.35312e-11	1.10967e-08
B9D1	1.68003	0.748485	1.51861e-11	1.17333e-08
NFU1	1.32469	0.40566	1.54522e-11	1.17333e-08
PTPMT1	1.3659	0.449855	1.60609e-11	1.176e-08
KBTBD3	1.48374	0.569236	2.29937e-11	1.62558e-08
FAM96B	1.40566	0.491244	3.74843e-11	2.56168e-08
GEMIN6	1.42736	0.513352	4.08826e-11	2.70379e-08
C9orf103	1.66463	0.735205	4.80025e-11	3.07546e-08
APITD1	1.41621	0.502037	5.42338e-11	3.3694e-08
MRPL17	1.36144	0.445135	5.84207e-11	3.52277e-08
MORN2	1.5021	0.586978	6.04139e-11	3.53887e-08
FOXN3	0.666765	-0.584751	6.50909e-11	3.70693e-08
PTRH1	1.58528	0.664736	6.7303e-11	3.72932e-08
C11orf74	1.64212	0.715559	7.3204e-11	3.94955e-08
HERC1	0.74026	-0.433896	1.00182e-10	5.26651e-08
CWC15	1.29406	0.371907	1.07732e-10	5.52182e-08
MRPL24	1.47174	0.557524	1.19563e-10	5.97875e-08
ALG9	1.29863	0.376987	1.26825e-10	6.19088e-08
TUBB2C	1.43133	0.517359	1.36237e-10	6.49563e-08
CCDC104	1.3904	0.475496	1.53203e-10	7.13855e-08
RPL26L1	1.40411	0.489652	1.59999e-10	7.24126e-08
RABL5	1.40195	0.487431	1.62962e-10	7.24126e-08
ZNF710	0.658564	-0.602604	1.66003e-10	7.24126e-08
DYNLRB1	1.36776	0.451811	1.77941e-10	7.6003e-08
HINT2	1.50183	0.586723	2.08835e-10	8.73782e-08
RREB1	0.627189	-0.673028	2.46741e-10	1.00614e-07
DCPS	1.3943	0.479541	2.52559e-10	1.00614e-07
MRPS18C	1.30865	0.388079	2.55191e-10	1.00614e-07
TAF10	1.43085	0.516877	2.74451e-10	1.06166e-07
LRRC46	1.85809	0.893818	2.86492e-10	1.07948e-07
PUS3	1.33106	0.412576	2.89588e-10	1.07948e-07
C1orf97	1.60465	0.682256	3.08131e-10	1.12809e-07
IFT46	1.36788	0.451943	3.42918e-10	1.21456e-07
ZNF699	0.504688	-0.986536	3.43597e-10	1.21456e-07
PSMB3	1.42516	0.511121	3.59199e-10	1.22908e-07
H2AFX	1.56487	0.646045	3.59695e-10	1.22908e-07
MRPL53	1.40797	0.493612	4.17754e-10	1.40406e-07
OSCP1	1.58664	0.665975	4.30465e-10	1.42345e-07
RPS25	1.44131	0.527385	4.51908e-10	1.47064e-07
SNRPD1	1.37182	0.45609	6.33373e-10	2.02897e-07
KCTD20	0.685162	-0.545483	7.19364e-10	2.26899e-07
TMEM107	1.45665	0.542658	8.24765e-10	2.56202e-07
ERN1	0.475405	-1.07277	8.38427e-10	2.56559e-07
SURF2	1.46449	0.550399	9.34763e-10	2.81831e-07
C12orf60	1.53201	0.615428	1.03593e-09	3.07805e-07
PSMB7	1.397	0.482331	1.09955e-09	3.22042e-07
LSM4	1.34058	0.422858	1.15419e-09	3.29419e-07
TMEM126B	1.29394	0.371769	1.15687e-09	3.29419e-07
NDUFV2	1.35031	0.43329	1.17445e-09	3.29843e-07
DIABLO	1.2433	0.314171	1.19716e-09	3.31679e-07
SMURF1	0.749752	-0.415515	1.28987e-09	3.44229e-07
ATP5G1	1.42466	0.510618	1.29162e-09	3.44229e-07
NUTF2	1.34925	0.432158	1.30429e-09	3.44229e-07
SARNP	1.32996	0.41138	1.31106e-09	3.44229e-07
ZNF609	0.754145	-0.407086	1.32641e-09	3.44229e-07
COX7A2	1.3707	0.454915	1.35949e-09	3.48404e-07
BANF1	1.32694	0.408103	1.51434e-09	3.8269e-07
TIMM10	1.38881	0.473851	1.53061e-09	3.8269e-07
C8orf59	1.36717	0.451191	1.56145e-09	3.85697e-07
C21orf57	1.6612	0.732221	1.76498e-09	4.30781e-07
WDR54	1.67506	0.744216	1.89004e-09	4.55877e-07
NBPF10	0.508937	-0.974441	2.29418e-09	5.45551e-07
C12orf10	1.32657	0.407696	2.31504e-09	5.45551e-07
TRIM56	0.564531	-0.824876	2.46185e-09	5.73555e-07
SNRPB2	1.30484	0.383877	2.53869e-09	5.79816e-07
TGFBRAP1	0.555337	-0.848565	2.54528e-09	5.79816e-07
METTL5	1.29042	0.367846	2.66712e-09	6.00893e-07
SERINC5	0.413059	-1.27558	2.91929e-09	6.50557e-07
SNRPG	1.33452	0.416318	3.08709e-09	6.80553e-07
NTHL1	1.44695	0.533012	3.18318e-09	6.94272e-07
PDF	1.41052	0.496224	3.28542e-09	7.08208e-07
ORMDL2	1.35042	0.433405	3.31616e-09	7.08208e-07
NPHP1	1.78104	0.832724	3.52903e-09	7.37531e-07
MRPL47	1.29045	0.367877	3.57408e-09	7.37531e-07
UBXN1	1.32008	0.400626	3.57621e-09	7.37531e-07
SNRPA	1.32152	0.402196	3.59736e-09	7.37531e-07
SRA1	1.35175	0.434826	3.81104e-09	7.73604e-07
NUDC	1.31374	0.393675	3.8536e-09	7.74574e-07
INO80	0.807001	-0.309358	3.98356e-09	7.92922e-07
FKBP2	1.43997	0.526043	4.03431e-09	7.95302e-07
DPP8	0.625986	-0.675797	4.57926e-09	8.94134e-07
HYLS1	1.52629	0.610031	4.88594e-09	9.45015e-07
SEC61B	1.35196	0.435057	5.31107e-09	1.01698e-06
TRAPPC2L	1.39392	0.479145	5.35721e-09	1.01698e-06
RNF111	0.723542	-0.466851	5.58618e-09	1.04508e-06
SF3B14	1.24172	0.312336	5.60722e-09	1.04508e-06
SSSCA1	1.41771	0.503559	5.72536e-09	1.05749e-06
PTMA	1.29809	0.376385	5.83568e-09	1.06824e-06
ROMO1	1.49985	0.584818	6.07037e-09	1.10137e-06
KIF9	1.57151	0.652148	6.37366e-09	1.13517e-06
MLL3	0.694453	-0.526051	6.39122e-09	1.13517e-06
MYCBP2	0.651338	-0.618521	6.42278e-09	1.13517e-06
MRPL16	1.39124	0.476374	6.57001e-09	1.15127e-06
HNRNPA1	1.28882	0.366056	6.74886e-09	1.17259e-06
ARL6IP4	1.36838	0.45247	6.81337e-09	1.17385e-06
C11orf48	1.37456	0.458974	7.27348e-09	1.24267e-06
EI24	1.30025	0.378794	7.41326e-09	1.25031e-06
BNIP1	1.31336	0.393261	7.44013e-09	1.25031e-06
MED7	1.29435	0.372226	7.52336e-09	1.25402e-06
CDK13	0.774616	-0.368447	7.9147e-09	1.30861e-06
FAM165B	1.40288	0.488393	8.12524e-09	1.33267e-06
CHD2	0.754299	-0.406792	8.25497e-09	1.33465e-06
NOTCH2	0.639779	-0.644356	8.26749e-09	1.33465e-06
NSMCE1	1.40649	0.492101	8.45502e-09	1.35426e-06
CCDC103	1.67456	0.743784	8.80604e-09	1.39955e-06
COX4I1	1.42039	0.506288	9.38008e-09	1.47931e-06
FDX1	1.46196	0.547905	9.65858e-09	1.50094e-06
BOLA3	1.38003	0.464703	9.66362e-09	1.50094e-06
TXNL4A	1.33626	0.418202	9.75795e-09	1.50419e-06
AKAP13	0.704636	-0.50505	1.0068e-08	1.5404e-06
RAD54L2	0.531285	-0.912443	1.04961e-08	1.59401e-06
PDE6D	1.2793	0.355351	1.05851e-08	1.59571e-06
MAPK14	0.785025	-0.34919	1.07184e-08	1.604e-06
CCNT1	0.461506	-1.11558	1.16557e-08	1.73164e-06
LOC388789	1.30522	0.384297	1.24579e-08	1.83749e-06
NME1	1.3856	0.470512	1.26609e-08	1.85406e-06
PSMD13	1.32598	0.407061	1.27511e-08	1.85406e-06
DGUOK	1.27587	0.351481	1.29236e-08	1.86592e-06
NDUFA2	1.38822	0.473239	1.32209e-08	1.89549e-06
SNF8	1.32252	0.403285	1.40178e-08	1.99109e-06
RPL24	1.40595	0.491541	1.40819e-08	1.99109e-06
TTC25	2.05029	1.03583	1.45039e-08	2.03671e-06
MRPL28	1.38432	0.469175	1.47953e-08	2.06349e-06
C11orf73	1.29677	0.374921	1.49618e-08	2.07262e-06
NCRNA00094	1.34911	0.432011	1.51157e-08	2.07988e-06
C9orf9	1.6009	0.678882	1.71532e-08	2.3445e-06
SPEF1	2.08306	1.05871	1.7731e-08	2.40743e-06
PRKAR2A	0.538707	-0.892428	1.78575e-08	2.40865e-06
TFB1M	1.34251	0.424933	1.86249e-08	2.49574e-06
TPRKB	1.31813	0.398491	1.93112e-08	2.56121e-06
FIBP	1.30998	0.389542	1.93633e-08	2.56121e-06
TMEM218	1.32078	0.401394	1.96528e-08	2.58156e-06
DPY30	1.26328	0.337176	1.98577e-08	2.58156e-06
DOCK9	0.668502	-0.580997	1.9895e-08	2.58156e-06
PIN4	1.39807	0.483435	2.13048e-08	2.74711e-06
LMTK2	0.541722	-0.884377	2.17659e-08	2.78902e-06
BRD4	0.777228	-0.36359	2.20304e-08	2.80538e-06
LOC90834	0.548119	-0.86744	2.22897e-08	2.82089e-06
PSMB1	1.30629	0.385477	2.28521e-08	2.86585e-06
MRPL52	1.39506	0.480332	2.29246e-08	2.86585e-06
KIF13A	0.617056	-0.696527	2.42461e-08	3.01269e-06
PPP1R7	1.29626	0.374356	2.46445e-08	3.03003e-06
NDUFB10	1.33837	0.420472	2.47765e-08	3.03003e-06
REST	0.497338	-1.0077	2.4829e-08	3.03003e-06
C21orf59	1.3436	0.426101	2.50343e-08	3.037e-06
DTYMK	1.41363	0.499404	2.5208e-08	3.04009e-06
CCDC153	1.89467	0.921947	2.78148e-08	3.33485e-06
NDUFB1	1.39013	0.475224	2.79884e-08	3.33615e-06
SOD1	1.35686	0.440274	2.8549e-08	3.3833e-06
PHB	1.2751	0.350611	2.87634e-08	3.38913e-06
CCDC19	2.27146	1.18362	2.94921e-08	3.45513e-06
CASC2	1.52444	0.608282	2.99289e-08	3.48637e-06
NDUFAF4	1.36139	0.445077	3.01194e-08	3.48874e-06
MYEOV2	1.43837	0.524436	3.116e-08	3.57137e-06
KLF3	0.710653	-0.492784	3.12361e-08	3.57137e-06
MRPL45	1.29778	0.376047	3.15022e-08	3.57137e-06
BIRC6	0.743654	-0.427297	3.15295e-08	3.57137e-06
ZNF791	0.677003	-0.562766	3.24123e-08	3.65119e-06
RUVBL1	1.35284	0.435987	3.40954e-08	3.8198e-06
RPUSD4	1.28811	0.365258	3.77101e-08	4.18825e-06
MRPL38	1.31208	0.391857	3.77927e-08	4.18825e-06
MRPL23	1.52192	0.605895	3.94194e-08	4.34503e-06
EDF1	1.35326	0.436441	4.18027e-08	4.5831e-06
TRAPPC1	1.32218	0.402916	4.2053e-08	4.58601e-06
C16orf13	1.4566	0.542606	4.37859e-08	4.74973e-06
LSMD1	1.41161	0.497343	4.41874e-08	4.76805e-06
CCDC151	2.17711	1.12242	4.49606e-08	4.82608e-06
GFER	1.29322	0.370969	4.53215e-08	4.83948e-06
USMG5	1.38147	0.466204	4.67776e-08	4.94727e-06
SNHG6	1.45352	0.539547	4.68465e-08	4.94727e-06
DENND2C	0.461064	-1.11696	4.71897e-08	4.94727e-06
CCDC56	1.28646	0.363404	4.72961e-08	4.94727e-06
TMEM141	1.4672	0.553061	4.88091e-08	5.07961e-06
MLXIP	0.690975	-0.533294	5.13166e-08	5.3136e-06
CDKN2AIPNL	1.30187	0.380589	5.25562e-08	5.41461e-06
MTF1	0.739248	-0.43587	5.34277e-08	5.47687e-06
REL	0.478653	-1.06295	5.3838e-08	5.49111e-06
AKAP9	0.710505	-0.493082	5.41022e-08	5.49111e-06
POLR2G	1.26828	0.342869	5.50372e-08	5.55848e-06
UQCRB	1.35126	0.4343	5.58218e-08	5.61009e-06
AARSD1	1.30031	0.37886	5.89216e-08	5.89273e-06
CREBBP	0.762157	-0.39184	6.03968e-08	6.01095e-06
CCDC58	1.30865	0.388083	6.3143e-08	6.2539e-06
GIYD2	1.53305	0.616408	6.36864e-08	6.2774e-06
TRMT112	1.2852	0.361994	6.41009e-08	6.28802e-06
LATS1	0.618922	-0.692172	6.48186e-08	6.32815e-06
BAD	1.34056	0.422839	6.69156e-08	6.49473e-06
NDUFS3	1.29217	0.369795	6.71921e-08	6.49473e-06
G6PC3	1.36819	0.452267	6.74752e-08	6.49473e-06
PFDN2	1.51378	0.598151	6.8667e-08	6.55841e-06
IREB2	0.774634	-0.368413	6.87766e-08	6.55841e-06
ATP5H	1.28377	0.360384	6.94789e-08	6.5947e-06
COQ5	1.27814	0.354048	7.07562e-08	6.685e-06
SPATA17	2.10617	1.07462	7.15921e-08	6.73294e-06
GTF2H5	1.32016	0.400713	7.36535e-08	6.89518e-06
RAPGEF6	0.511691	-0.966656	7.442e-08	6.93527e-06
C14orf43	0.726391	-0.461181	7.58848e-08	7.01958e-06
MYO9A	0.584252	-0.775338	7.60095e-08	7.01958e-06
FH	1.27143	0.346454	7.68011e-08	7.06088e-06
TMEM9	1.34574	0.428399	7.85711e-08	7.19136e-06
C17orf61	1.42952	0.515526	7.96492e-08	7.25763e-06
C6orf203	1.55576	0.637621	8.24227e-08	7.47712e-06
C10orf79	1.83881	0.878775	8.40418e-08	7.56638e-06
MGAT5	0.501779	-0.994875	8.41447e-08	7.56638e-06
SLC35E1	0.809942	-0.30411	9.00849e-08	8.06515e-06
ILKAP	1.27189	0.346978	9.05728e-08	8.07358e-06
NUDT5	1.37301	0.457344	9.1449e-08	8.11639e-06
PFDN5	1.3213	0.401962	9.19417e-08	8.12495e-06
SRP19	1.22126	0.288372	9.35235e-08	8.22926e-06
DNLZ	1.52052	0.604568	9.49178e-08	8.26382e-06
CUEDC2	1.32435	0.405289	9.49603e-08	8.26382e-06
MTX1	1.32493	0.405917	9.51255e-08	8.26382e-06
CCDC124	1.27582	0.351422	9.56718e-08	8.27622e-06
POLR2I	1.35496	0.438253	9.66982e-08	8.31968e-06
ARID4A	0.751117	-0.412891	9.69859e-08	8.31968e-06
SURF1	1.31165	0.391382	9.83317e-08	8.39998e-06
CCDC24	1.55859	0.640239	9.95741e-08	8.47082e-06
NDUFB8	1.3203	0.40087	1.04592e-07	8.86091e-06
VPS13C	0.698918	-0.516806	1.07017e-07	9.02907e-06
RNF181	1.30339	0.38227	1.10319e-07	9.26838e-06
C12orf45	1.3644	0.448262	1.10758e-07	9.26838e-06
COPZ1	1.19172	0.25305	1.12078e-07	9.32488e-06
POLR2H	1.26988	0.344688	1.12343e-07	9.32488e-06
NDUFV3	1.33133	0.412873	1.14331e-07	9.45169e-06
TMEM223	1.34852	0.431377	1.16435e-07	9.58693e-06
PPP1R12A	0.765803	-0.384955	1.19221e-07	9.75603e-06
NDUFA12	1.24802	0.319644	1.1944e-07	9.75603e-06
WDR18	1.37315	0.457494	1.20869e-07	9.83354e-06
BLOC1S1	1.39972	0.485137	1.22257e-07	9.90716e-06
NDUFB6	1.3631	0.446887	1.23722e-07	9.96247e-06
MED13L	0.708293	-0.497582	1.23911e-07	9.96247e-06
PRKCH	0.758896	-0.398026	1.27452e-07	1.02071e-05
ETV3	0.523271	-0.93437	1.29222e-07	1.03086e-05
LRRIQ1	2.49854	1.32109	1.29842e-07	1.03179e-05
MRPL39	1.32108	0.401722	1.31452e-07	1.04055e-05
NCOA3	0.698527	-0.517613	1.36171e-07	1.07376e-05
ANKIB1	0.768434	-0.380007	1.38185e-07	1.08546e-05
C9orf89	1.39589	0.481186	1.41947e-07	1.11076e-05
ZNF827	0.532811	-0.908304	1.44272e-07	1.12208e-05
SPATA24	1.3959	0.481199	1.44547e-07	1.12208e-05
PLAGL2	0.700044	-0.514483	1.45496e-07	1.12208e-05
EP300	0.711102	-0.491872	1.45582e-07	1.12208e-05
APOA1BP	1.31581	0.395951	1.48246e-07	1.13443e-05
PEX16	1.33457	0.416379	1.48292e-07	1.13443e-05
NDUFAB1	1.29162	0.369183	1.52301e-07	1.15917e-05
COX6A1	1.33083	0.412331	1.52656e-07	1.15917e-05
C14orf166	1.21416	0.279959	1.54263e-07	1.16705e-05
PIGQ	1.34203	0.424421	1.56326e-07	1.17831e-05
MXD3	1.46724	0.553101	1.58389e-07	1.18948e-05
C11orf71	1.48779	0.573175	1.58999e-07	1.18971e-05
ZNF259	1.27996	0.356094	1.62464e-07	1.21121e-05
FAM173A	1.48197	0.567516	1.65961e-07	1.2328e-05
DDI2	0.489052	-1.03194	1.67394e-07	1.23566e-05
RTN4IP1	1.45962	0.545597	1.67551e-07	1.23566e-05
EIF3I	1.20316	0.266826	1.71149e-07	1.25767e-05
MAP3K2	0.669157	-0.579583	1.73783e-07	1.26936e-05
RNASEH2C	1.3993	0.484706	1.74131e-07	1.26936e-05
COX17	1.35881	0.442348	1.74706e-07	1.26936e-05
C16orf61	1.29554	0.373553	1.75217e-07	1.26936e-05
FAM158A	1.45646	0.542463	1.80351e-07	1.30196e-05
ZNF592	0.809391	-0.305092	1.82269e-07	1.30476e-05
C12orf51	0.730081	-0.453872	1.82662e-07	1.30476e-05
WDR93	1.67203	0.741598	1.83201e-07	1.30476e-05
NOTCH3	0.648891	-0.623953	1.83286e-07	1.30476e-05
C2orf28	1.24011	0.310466	1.85966e-07	1.31926e-05
ZC3H7B	0.780259	-0.357976	1.90291e-07	1.34529e-05
KIAA0754	0.453793	-1.13989	1.9179e-07	1.35123e-05
SHPRH	0.544979	-0.875727	1.93416e-07	1.3552e-05
C9orf129	0.576268	-0.795187	1.93675e-07	1.3552e-05
FEM1B	0.774699	-0.368292	1.9581e-07	1.36419e-05
TCF12	0.7284	-0.457197	1.96291e-07	1.36419e-05
BUD13	1.25722	0.330241	1.9768e-07	1.36799e-05
TATDN3	1.25787	0.330985	1.98172e-07	1.36799e-05
GPR157	0.507729	-0.977871	1.99641e-07	1.36917e-05
UBR2	0.774242	-0.369143	1.99679e-07	1.36917e-05
EXOC6B	0.562914	-0.829013	2.00832e-07	1.37248e-05
CETN2	1.24856	0.320266	2.02567e-07	1.37974e-05
HIPK3	0.481337	-1.05488	2.04443e-07	1.38448e-05
EXOSC1	1.26534	0.339521	2.04613e-07	1.38448e-05
ATG10	1.31667	0.396899	2.06161e-07	1.38785e-05
FAM63B	0.584922	-0.773685	2.06464e-07	1.38785e-05
MAST4	0.518449	-0.947727	2.07657e-07	1.3913e-05
C9orf119	1.33987	0.422097	2.09066e-07	1.39194e-05
HIPK1	0.761679	-0.392745	2.0911e-07	1.39194e-05
ATP5G2	1.28666	0.363628	2.09852e-07	1.39236e-05
ZNF430	0.59546	-0.747923	2.16538e-07	1.43209e-05
MAPK6	0.686662	-0.542328	2.19498e-07	1.44277e-05
GLRX2	1.33793	0.420005	2.19561e-07	1.44277e-05
PPTC7	0.558888	-0.83937	2.20267e-07	1.44278e-05
TIMM16	1.42606	0.512039	2.22154e-07	1.45051e-05
C9orf98	1.96943	0.977775	2.23884e-07	1.45598e-05
NIPAL2	0.531464	-0.911957	2.24412e-07	1.45598e-05
RPL27	1.38485	0.469726	2.36034e-07	1.52625e-05
BAZ2A	0.782091	-0.354591	2.36731e-07	1.52625e-05
C16orf48	1.58091	0.660755	2.38604e-07	1.53211e-05
ZNF593	1.42782	0.513809	2.39135e-07	1.53211e-05
PFDN1	1.19825	0.260932	2.42062e-07	1.54603e-05
ATXN1L	0.723553	-0.466829	2.44901e-07	1.5593e-05
DYNC2LI1	1.29798	0.376263	2.4646e-07	1.56437e-05
LCMT1	1.2975	0.375734	2.49837e-07	1.58091e-05
TNPO3	0.728673	-0.456656	2.53932e-07	1.60188e-05
DNAJC7	1.21875	0.285403	2.57374e-07	1.61862e-05
TIMM17B	1.30977	0.389312	2.60439e-07	1.63288e-05
SSNA1	1.31054	0.390164	2.61362e-07	1.63367e-05
ELK3	0.580958	-0.783494	2.63477e-07	1.64189e-05
EIF3F	1.27215	0.347265	2.66544e-07	1.65597e-05
NHP2	1.31281	0.392658	2.69019e-07	1.66629e-05
NCOA2	0.467858	-1.09586	2.73305e-07	1.68774e-05
MRPL55	1.32993	0.411345	2.80501e-07	1.72697e-05
2021-03-08	0.588504	-0.764875	2.90229e-07	1.78152e-05
ANAPC11	1.3416	0.423957	2.93509e-07	1.79628e-05
C4orf27	1.27294	0.348159	2.94433e-07	1.79657e-05
AHCYL2	0.70089	-0.512741	2.96025e-07	1.80092e-05
UROD	1.28308	0.359611	2.97581e-07	1.80503e-05
MRPL12	1.34785	0.430655	3.03054e-07	1.83281e-05
SPEN	0.76545	-0.385621	3.06343e-07	1.84725e-05
UXT	1.27724	0.353032	3.08275e-07	1.85345e-05
PFDN4	1.30331	0.382183	3.11931e-07	1.86994e-05
TTBK2	0.609577	-0.714119	3.13359e-07	1.87303e-05
TCEB1	1.25487	0.327542	3.16778e-07	1.88796e-05
MEIG1	1.59674	0.675126	3.22398e-07	1.91588e-05
HIAT1	0.788317	-0.343153	3.27221e-07	1.93893e-05
ZNHIT1	1.33081	0.412309	3.32095e-07	1.96214e-05
ASXL2	0.559543	-0.83768	3.38566e-07	1.99462e-05
KLHDC10	0.695551	-0.523771	3.40423e-07	1.99981e-05
VPS13B	0.701324	-0.511847	3.60251e-07	2.10825e-05
SSR2	1.27671	0.352433	3.60938e-07	2.10825e-05
FAU	1.31409	0.394059	3.62338e-07	2.11041e-05
ZKSCAN1	0.663389	-0.592073	3.63368e-07	2.11042e-05
JMJD1C	0.723584	-0.466767	3.7514e-07	2.17263e-05
NFIC	0.604006	-0.727364	3.78747e-07	2.18675e-05
NBPF9	0.578026	-0.790795	3.8e-07	2.18675e-05
U2AF1	1.27647	0.352164	3.80777e-07	2.18675e-05
NENF	1.3904	0.475497	3.82379e-07	2.18982e-05
USP8	0.79388	-0.333008	3.9148e-07	2.23569e-05
MRPS15	1.29334	0.371103	3.94265e-07	2.24534e-05
MID2	0.676317	-0.564228	3.97624e-07	2.2582e-05
RPP30	1.24284	0.313644	4.00545e-07	2.26598e-05
SAMD4B	0.74693	-0.420956	4.01204e-07	2.26598e-05
RNF25	1.29626	0.374359	4.09285e-07	2.30527e-05
C1orf123	1.25077	0.322815	4.17697e-07	2.3462e-05
RUVBL2	1.27714	0.352913	4.22268e-07	2.36539e-05
C11orf49	1.33875	0.420886	4.3487e-07	2.42917e-05
LIMK2	0.71796	-0.478025	4.36023e-07	2.42917e-05
COX8A	1.25965	0.333018	4.41888e-07	2.45518e-05
PHPT1	1.41752	0.503367	4.58029e-07	2.53798e-05
TTC1	1.22752	0.295749	4.66764e-07	2.57194e-05
MLL5	0.702588	-0.509248	4.66963e-07	2.57194e-05
PEMT	1.37748	0.462036	4.67921e-07	2.57194e-05
FDX1L	1.33825	0.420352	4.70445e-07	2.57213e-05
WHAMM	0.781653	-0.355399	4.7112e-07	2.57213e-05
CCDC53	1.27314	0.348386	4.71721e-07	2.57213e-05
NBPF14	0.596909	-0.744418	4.76232e-07	2.58702e-05
NR2C2	0.664106	-0.590515	4.76975e-07	2.58702e-05
POLR2L	1.35494	0.438233	4.9523e-07	2.67894e-05
NDUFB11	1.3213	0.401955	5.11448e-07	2.7594e-05
APRT	1.37448	0.458885	5.1288e-07	2.75986e-05
AURKAIP1	1.33316	0.414845	5.22197e-07	2.80264e-05
ARL3	1.32323	0.404061	5.23979e-07	2.80486e-05
GADD45GIP1	1.37467	0.459087	5.2853e-07	2.82186e-05
TSSC1	1.25449	0.327102	5.43072e-07	2.89196e-05
NT5C	1.37231	0.456602	5.46902e-07	2.89993e-05
PSMG2	1.25252	0.324835	5.47396e-07	2.89993e-05
EIF4E2	1.23725	0.307137	5.54548e-07	2.93024e-05
ZNF800	0.765938	-0.384701	5.58827e-07	2.94526e-05
CLTA	1.31325	0.393139	5.65691e-07	2.97379e-05
PDPK1	0.72294	-0.468052	5.70682e-07	2.98553e-05
RNF168	0.614413	-0.702719	5.7084e-07	2.98553e-05
C10orf12	0.700505	-0.513533	5.72841e-07	2.98553e-05
NDUFS8	1.35542	0.438737	5.73749e-07	2.98553e-05
C17orf49	1.29956	0.378025	5.78739e-07	3.00388e-05
CMC1	1.29842	0.37676	5.89984e-07	3.05451e-05
PGLS	1.34953	0.432457	5.94338e-07	3.0693e-05
C6orf154	1.88387	0.913696	6.03596e-07	3.10928e-05
NEDD8	1.24876	0.320493	6.14447e-07	3.15724e-05
CRYZL1	1.28067	0.356904	6.20462e-07	3.17606e-05
RRAGC	0.650341	-0.620732	6.22862e-07	3.17606e-05
WNK1	0.748587	-0.417757	6.22908e-07	3.17606e-05
DAAM1	0.605134	-0.724674	6.24307e-07	3.17606e-05
ATIC	1.33333	0.415035	6.26813e-07	3.18092e-05
MRPL11	1.31539	0.395487	6.46544e-07	3.26798e-05
MTMR3	0.757317	-0.401031	6.47157e-07	3.26798e-05
TNKS2	0.763635	-0.389045	6.51167e-07	3.28015e-05
RBM34	1.19836	0.261058	6.55114e-07	3.28405e-05
ENDOG	1.42883	0.514832	6.55144e-07	3.28405e-05
OST4	1.25696	0.329937	6.66981e-07	3.32818e-05
LYPLAL1	1.27817	0.354078	6.69153e-07	3.32818e-05
COX7C	1.3183	0.398678	6.69238e-07	3.32818e-05
TAF1L	0.657117	-0.605777	6.70441e-07	3.32818e-05
ITGB3BP	1.31124	0.390933	6.75162e-07	3.34116e-05
DENND4A	0.738338	-0.437648	6.76315e-07	3.34116e-05
ZDHHC20	0.483739	-1.0477	6.79081e-07	3.34676e-05
ARPC3	1.25615	0.329014	6.86937e-07	3.37736e-05
UQCRQ	1.38942	0.474481	6.92274e-07	3.39545e-05
MECR	1.24699	0.318455	6.95204e-07	3.40169e-05
PFDN6	1.34769	0.43049	7.23011e-07	3.52364e-05
ARID1A	0.762283	-0.391601	7.23565e-07	3.52364e-05
DRAP1	1.32069	0.401297	7.33639e-07	3.56423e-05
TCEB2	1.37314	0.457479	7.3949e-07	3.57985e-05
NOC4L	1.31138	0.391088	7.40346e-07	3.57985e-05
TUFM	1.24056	0.310996	7.44513e-07	3.5889e-05
NEK11	1.47486	0.560576	7.45949e-07	3.5889e-05
STAG1	0.707945	-0.49829	7.48874e-07	3.5889e-05
C1orf151	1.25518	0.327898	7.49219e-07	3.5889e-05
DPH5	1.25338	0.325821	7.58418e-07	3.62449e-05
TRPT1	1.35101	0.434043	7.69036e-07	3.66669e-05
SNRPD2	1.29632	0.374425	7.72302e-07	3.67372e-05
HSPBP1	1.31761	0.397926	7.76561e-07	3.68543e-05
WDR74	1.29873	0.377099	7.91122e-07	3.74586e-05
SFRS2IP	0.777533	-0.363024	8.17894e-07	3.8637e-05
LRRC27	1.4026	0.488105	8.20682e-07	3.86796e-05
MYO18A	0.710108	-0.49389	8.39702e-07	3.94853e-05
C11orf57	1.2089	0.273695	8.42899e-07	3.95449e-05
CCDC34	1.39699	0.482324	8.45208e-07	3.95627e-05
PRPF4B	0.809805	-0.304354	8.47824e-07	3.9586e-05
SDHAF2	1.20781	0.272394	8.49567e-07	3.9586e-05
C2orf79	1.30086	0.37946	8.6318e-07	4.0129e-05
C20orf177	0.653829	-0.613015	8.74882e-07	4.05811e-05
SIRT3	1.2758	0.351399	8.84704e-07	4.0944e-05
C14orf2	1.32053	0.401113	8.93506e-07	4.12583e-05
HSD17B10	1.27902	0.35504	8.96811e-07	4.12805e-05
ZNF426	0.665715	-0.587024	8.98014e-07	4.12805e-05
MRPL48	1.26681	0.341199	9.1554e-07	4.1992e-05
KRTCAP2	1.36406	0.44791	9.22124e-07	4.21995e-05
MRPL41	1.46825	0.554097	9.53738e-07	4.35491e-05
TAF1	0.754514	-0.40638	9.59803e-07	4.37286e-05
POMP	1.26414	0.338159	9.65657e-07	4.38978e-05
TBCA	1.2448	0.315908	9.70596e-07	4.40247e-05
TRANK1	0.647499	-0.627051	9.93352e-07	4.49574e-05
LOC100133985	1.81477	0.859788	1.02e-06	4.59815e-05
ROCK2	0.634104	-0.657209	1.02047e-06	4.59815e-05
MSRB2	1.49462	0.579777	1.04164e-06	4.68327e-05
ICT1	1.25841	0.331603	1.04954e-06	4.70844e-05
SNX12	0.727989	-0.458012	1.08513e-06	4.85749e-05
IQGAP1	0.759593	-0.396701	1.0922e-06	4.87851e-05
C12orf73	1.29204	0.369652	1.10786e-06	4.93769e-05
CPSF3	1.22572	0.293624	1.11209e-06	4.94579e-05
RPL37A	1.38863	0.473663	1.1153e-06	4.94933e-05
BRMS1	1.31264	0.392476	1.12194e-06	4.96803e-05
CTDSP2	0.746249	-0.422272	1.15988e-06	5.11706e-05
C11orf83	1.40067	0.486118	1.16059e-06	5.11706e-05
XRN1	0.751989	-0.411216	1.1653e-06	5.12683e-05
HSN2	0.581414	-0.782363	1.16875e-06	5.13098e-05
WIBG	1.30544	0.384531	1.17335e-06	5.14017e-05
TCF20	0.79141	-0.337502	1.19506e-06	5.22413e-05
ATP5I	1.40807	0.493717	1.20199e-06	5.24321e-05
RPL35	1.38209	0.466846	1.22968e-06	5.35263e-05
NMRAL1	1.3468	0.429531	1.2326e-06	5.35399e-05
IQCD	1.68727	0.754695	1.2362e-06	5.35824e-05
UBXN11	1.45212	0.538157	1.24629e-06	5.39058e-05
IPMK	0.51833	-0.948056	1.25045e-06	5.39718e-05
WDR34	1.49298	0.578199	1.26363e-06	5.44265e-05
SP2	0.810435	-0.303231	1.28132e-06	5.50727e-05
GTF2A1	0.56042	-0.83542	1.29071e-06	5.53601e-05
ASH1L	0.725314	-0.463322	1.30633e-06	5.59129e-05
CNOT4	0.844994	-0.242988	1.3188e-06	5.63293e-05
IL6ST	0.426424	-1.22964	1.3234e-06	5.64083e-05
LEPROT	0.588781	-0.764196	1.33958e-06	5.69795e-05
RPLP2	1.40116	0.486621	1.36964e-06	5.81375e-05
RPL27A	1.36331	0.447119	1.37942e-06	5.83632e-05
RSPRY1	0.670609	-0.576456	1.38308e-06	5.83632e-05
RPL23	1.34605	0.428731	1.3835e-06	5.83632e-05
RSBN1L	0.783476	-0.352038	1.39726e-06	5.88227e-05
ARL2	1.34176	0.424131	1.40996e-06	5.92358e-05
HAUS1	1.36122	0.444902	1.43942e-06	6.0304e-05
RFX7	0.74169	-0.431113	1.44127e-06	6.0304e-05
DLG5	0.71682	-0.480318	1.45684e-06	6.08314e-05
GOLGA4	0.744314	-0.426018	1.47206e-06	6.13417e-05
FBXO34	0.773709	-0.370136	1.50427e-06	6.25569e-05
SNX13	0.758653	-0.398488	1.54113e-06	6.39599e-05
FAM118B	1.29588	0.37393	1.55116e-06	6.42461e-05
STX8	1.3165	0.396711	1.5601e-06	6.44861e-05
PSMD4	1.28045	0.356646	1.5831e-06	6.53052e-05
GRLF1	0.745292	-0.424123	1.60314e-06	6.59992e-05
ZSWIM7	1.32521	0.406216	1.60855e-06	6.60891e-05
RSPH1	2.12925	1.09034	1.61952e-06	6.64066e-05
MDH1	1.19776	0.260334	1.63079e-06	6.67354e-05
C10orf118	0.658245	-0.603302	1.6556e-06	6.76158e-05
OTUB1	1.2175	0.283925	1.66805e-06	6.79887e-05
KIAA0247	0.698112	-0.51847	1.71132e-06	6.94877e-05
PTPLB	0.491868	-1.02366	1.7116e-06	6.94877e-05
PFN1	1.28326	0.359814	1.73574e-06	7.03282e-05
PUS1	1.31238	0.392189	1.74665e-06	7.06307e-05
ZBTB4	0.783301	-0.352361	1.75317e-06	7.06976e-05
FAM73A	0.696538	-0.521727	1.7552e-06	7.06976e-05
PGP	1.35017	0.433139	1.77111e-06	7.11984e-05
RBX1	1.25027	0.32224	1.777e-06	7.1208e-05
COPE	1.23632	0.306049	1.77829e-06	7.1208e-05
SAAL1	1.30406	0.383009	1.80755e-06	7.22384e-05
TNRC18	0.802689	-0.317086	1.81656e-06	7.24572e-05
SUCLG1	1.2119	0.277272	1.85326e-06	7.37778e-05
GTF2I	0.665961	-0.58649	1.86478e-06	7.40927e-05
SUMO1	1.1853	0.245252	1.87405e-06	7.43169e-05
C9orf142	1.39323	0.478435	1.88677e-06	7.46767e-05
SOS2	0.781022	-0.356564	1.92157e-06	7.59065e-05
CFL1	1.23518	0.304727	1.9261e-06	7.59065e-05
SNRPC	1.26167	0.33534	1.92895e-06	7.59065e-05
POP5	1.30138	0.380044	1.95543e-06	7.68014e-05
PLEKHA5	0.713254	-0.487511	1.98516e-06	7.78197e-05
TIMM17A	1.23418	0.303558	1.99467e-06	7.80435e-05
SNRPF	1.32646	0.407577	2.00774e-06	7.8405e-05
SYCE2	1.85696	0.892946	2.01714e-06	7.86226e-05
MAN2A1	0.610042	-0.713018	2.04084e-06	7.93953e-05
CDKL5	0.493051	-1.02019	2.05861e-06	7.98922e-05
MED27	1.29185	0.369435	2.06436e-06	7.98922e-05
C6orf125	1.33381	0.415558	2.06531e-06	7.98922e-05
TUBG1	1.27753	0.353362	2.08557e-06	8.05242e-05
RBAK	0.782191	-0.354407	2.09401e-06	8.06981e-05
SIPA1L2	0.587672	-0.766917	2.10489e-06	8.09651e-05
LASS5	1.20852	0.273241	2.12765e-06	8.16169e-05
MYSM1	0.642023	-0.639304	2.13e-06	8.16169e-05
ADNP	0.76556	-0.385413	2.13378e-06	8.16169e-05
ZNF498	0.809552	-0.304805	2.19657e-06	8.38622e-05
HRAS	1.39704	0.482368	2.2008e-06	8.38675e-05
C6orf129	1.36933	0.453475	2.20607e-06	8.39124e-05
IMMP1L	1.32411	0.405023	2.24921e-06	8.53949e-05
CCDC107	1.41926	0.50514	2.26429e-06	8.58086e-05
ANKRD36BP1	0.503098	-0.991088	2.28117e-06	8.62887e-05
FAIM	1.27102	0.345988	2.29322e-06	8.63679e-05
ATOX1	1.33894	0.421091	2.29524e-06	8.63679e-05
C9orf46	1.43658	0.522635	2.2959e-06	8.63679e-05
NME2	1.30795	0.38731	2.32644e-06	8.73564e-05
LOC728758	1.34329	0.425767	2.35457e-06	8.82513e-05
KIAA0892	0.799596	-0.322656	2.36702e-06	8.85558e-05
C9orf23	1.35697	0.44039	2.37475e-06	8.86834e-05
BCL7C	1.34009	0.422326	2.39465e-06	8.92638e-05
PET112L	1.26736	0.341829	2.42723e-06	9.03141e-05
C15orf39	0.788284	-0.343212	2.43169e-06	9.0316e-05
UBE3C	0.795365	-0.330312	2.46339e-06	9.11973e-05
PSMD9	1.21837	0.284953	2.46431e-06	9.11973e-05
OSBPL8	0.750717	-0.413659	2.4889e-06	9.19414e-05
BOLA1	1.4435	0.529574	2.52724e-06	9.31899e-05
SSBP1	1.23469	0.304146	2.53774e-06	9.34088e-05
DYNLT1	1.24891	0.320674	2.55027e-06	9.37017e-05
TECPR1	0.759662	-0.39657	2.59009e-06	9.49948e-05
WRAP53	1.37844	0.463038	2.59552e-06	9.50237e-05
HECTD1	0.772784	-0.371863	2.63044e-06	9.61307e-05
ARFGEF2	0.746583	-0.421626	2.64038e-06	9.63223e-05
CLOCK	0.661931	-0.595248	2.64907e-06	9.63422e-05
COMMD9	1.27754	0.353371	2.65033e-06	9.63422e-05
TMEM93	1.27857	0.354526	2.66429e-06	9.66785e-05
CASC1	1.66181	0.732754	2.69525e-06	9.76289e-05
MRPL40	1.30422	0.383188	2.76379e-06	9.9935e-05
TCP11L2	0.642	-0.639356	2.82151e-06	0.000101843
MRPL27	1.31942	0.399902	2.84769e-06	0.000102516
BAX	1.27077	0.345702	2.85015e-06	0.000102516
ARIH1	0.831102	-0.266903	2.87348e-06	0.000103108
RNF169	0.669183	-0.579527	2.87669e-06	0.000103108
CSNK1G1	0.812575	-0.299427	2.9012e-06	0.000103805
BOLA2	1.38293	0.467729	2.94062e-06	0.000105032
ANKRD17	0.7522	-0.410812	2.97205e-06	0.00010597
C14orf79	1.3503	0.43328	2.99782e-06	0.000106704
HNRNPD	1.29464	0.372556	3.01329e-06	0.000107068
UBE2H	0.761246	-0.393565	3.04656e-06	0.000108063
RASA2	0.606454	-0.721531	3.05532e-06	0.000108187
DCAF5	0.819851	-0.286566	3.09586e-06	0.000109433
RMND1	1.2386	0.308714	3.10273e-06	0.000109487
NOSIP	1.29249	0.370149	3.15567e-06	0.000111164
CDK2AP2	1.30736	0.386652	3.17519e-06	0.00011166
RPS14	1.3254	0.406426	3.23091e-06	0.000113425
HBXIP	1.19869	0.261457	3.23856e-06	0.000113499
TBL3	1.23759	0.307531	3.29039e-06	0.000114796
GSTO1	1.38432	0.469173	3.2922e-06	0.000114796
LOC100130932	1.28827	0.365432	3.29236e-06	0.000114796
RIBC1	1.54572	0.62828	3.34724e-06	0.000116511
USP12	0.622711	-0.683366	3.39505e-06	0.00011793
MAP4K5	0.804025	-0.314687	3.3995e-06	0.00011793
NDUFAF2	1.3405	0.422776	3.4339e-06	0.000118922
COX5B	1.36055	0.444195	3.44221e-06	0.000119009
RALGAPA2	0.502543	-0.992682	3.51585e-06	0.000121328
FNIP2	0.593742	-0.752092	3.52113e-06	0.000121328
PCNX	0.766455	-0.383728	3.57001e-06	0.000122806
RBKS	1.43224	0.518268	3.59968e-06	0.000123619
NDUFS6	1.35319	0.436368	3.65807e-06	0.00012516
SNRNP25	1.32653	0.407653	3.66224e-06	0.00012516
DHX33	0.633022	-0.659671	3.66285e-06	0.00012516
DPAGT1	1.2329	0.302058	3.73355e-06	0.000127347
GPNMB	0.430233	-1.21681	3.73929e-06	0.000127347
ZNF41	0.727394	-0.459191	3.75305e-06	0.000127604
ROBLD3	1.34396	0.42649	3.80052e-06	0.000128993
ZFX	0.745327	-0.424055	3.81269e-06	0.000128993
SBNO1	0.576276	-0.795169	3.81278e-06	0.000128993
DYX1C1	1.48504	0.570506	3.82985e-06	0.000129357
PRRG4	0.592501	-0.755112	3.8414e-06	0.000129533
UTP14C	0.775941	-0.365982	3.8572e-06	0.000129853
PRELID1	1.26475	0.338857	3.91247e-06	0.000131423
ATE1	0.655017	-0.610397	3.91666e-06	0.000131423
WDR47	0.747836	-0.419206	3.93312e-06	0.00013176
NIT1	1.33171	0.413279	3.95989e-06	0.000132239
FAM40A	0.843649	-0.245284	3.96528e-06	0.000132239
CHD9	0.71994	-0.474052	3.96943e-06	0.000132239
SPATA13	0.516308	-0.953697	3.97323e-06	0.000132239
CHCHD6	1.32537	0.406394	4.00221e-06	0.000132987
PA2G4	1.23808	0.308109	4.02849e-06	0.000133644
BPTF	0.777525	-0.363038	4.04541e-06	0.000133989
MAGOH	1.22679	0.294892	4.06754e-06	0.000134504
APOO	1.29378	0.371596	4.16915e-06	0.000137532
TSSC4	1.30155	0.38023	4.17251e-06	0.000137532
DTD1	1.33466	0.416477	4.21299e-06	0.000138643
DHODH	1.27844	0.354385	4.25718e-06	0.000139873
MOSPD2	0.694879	-0.525165	4.32728e-06	0.000141949
C11orf65	1.40834	0.493998	4.33464e-06	0.000141963
PTRH2	1.2943	0.372176	4.37641e-06	0.000143102
KIAA1370	0.685285	-0.545223	4.42555e-06	0.000144479
RIF1	0.675674	-0.565601	4.46981e-06	0.000145692
C16orf93	1.51348	0.597869	4.47863e-06	0.000145747
OBFC2B	1.22843	0.296815	4.54227e-06	0.000147584
C21orf70	1.3953	0.480573	4.57494e-06	0.000148411
SEL1L	0.81331	-0.298123	4.60462e-06	0.000149137
STT3B	0.695818	-0.523218	4.61316e-06	0.000149178
UBQLN2	0.787342	-0.344938	4.64274e-06	0.000149898
KIAA1109	0.738319	-0.437684	4.7112e-06	0.00015187
GNA11	0.718091	-0.47776	4.76222e-06	0.000153273
SAC3D1	1.41578	0.501599	4.78864e-06	0.000153882
COQ4	1.3036	0.382505	4.83771e-06	0.00015518
NUBP2	1.22996	0.298612	4.85107e-06	0.00015518
ETV3L	0.665031	-0.588506	4.85802e-06	0.00015518
NEU3	0.626064	-0.675618	4.85932e-06	0.00015518
MRPS36	1.24958	0.321442	4.87321e-06	0.000155382
CNPY2	1.25561	0.328386	4.9881e-06	0.000158687
LCOR	0.569829	-0.8114	4.99236e-06	0.000158687
RPA3	1.32425	0.405177	5.00391e-06	0.000158808
C5orf41	0.689053	-0.537314	5.07852e-06	0.000160927
ERP44	1.22322	0.29068	5.09571e-06	0.000161223
MINK1	0.769048	-0.378854	5.11595e-06	0.000161613
KRT18	1.75688	0.813015	5.12549e-06	0.000161628
DPM2	1.30294	0.381776	5.13217e-06	0.000161628
FAM104B	1.35836	0.441868	5.17684e-06	0.000162784
LSM7	1.36326	0.447062	5.19091e-06	0.000162977
RBM9	0.794367	-0.332123	5.22077e-06	0.000163664
UGCG	0.577899	-0.791111	5.25306e-06	0.000164425
ATRX	0.762518	-0.391156	5.30549e-06	0.000165813
SF3B5	1.26052	0.334018	5.34748e-06	0.000166871
DNAJC19	1.2169	0.283207	5.38284e-06	0.000167719
SLC12A6	0.668826	-0.580297	5.43769e-06	0.000169171
CRTC3	0.827062	-0.273933	5.45425e-06	0.000169429
LENG1	1.25089	0.322953	5.49732e-06	0.000170508
PYCRL	1.35696	0.440378	5.51749e-06	0.000170876
TRAPPC2P1	1.30217	0.380916	5.52712e-06	0.000170916
RPL19	1.30601	0.385162	5.55363e-06	0.000171366
NDST2	0.808192	-0.307231	5.55839e-06	0.000171366
NCRNA00116	1.41451	0.500299	5.62862e-06	0.00017327
VPS26B	1.19799	0.26061	5.6443e-06	0.000173493
RPS13	1.29954	0.378005	5.65349e-06	0.000173515
MGST3	1.40988	0.495576	5.69821e-06	0.000174622
CDYL	0.800257	-0.321466	5.70659e-06	0.000174622
PMS2L11	0.685103	-0.545607	5.7574e-06	0.000175914
GPATCH8	0.808216	-0.307186	5.80488e-06	0.000177101
PSMC3	1.27484	0.350321	5.8854e-06	0.00017929
SIN3A	0.843924	-0.244815	5.8987e-06	0.000179429
ZFP106	0.770123	-0.37684	5.92159e-06	0.000179858
MRPS21	1.4175	0.503349	5.964e-06	0.000180879
PPOX	1.43709	0.523146	6.01519e-06	0.000182162
SRPR	1.18275	0.242146	6.05604e-06	0.000183128
SEC11C	1.29461	0.372516	6.11232e-06	0.000184558
C19orf70	1.31449	0.394505	6.15676e-06	0.000185626
FKBPL	1.31132	0.391024	6.17259e-06	0.000185794
FAM86A	1.25389	0.32641	6.18356e-06	0.000185794
PSMB6	1.25344	0.325899	6.18951e-06	0.000185794
RFXANK	1.2726	0.347783	6.23326e-06	0.000186834
TRUB2	1.22929	0.297821	6.31132e-06	0.000188897
SIL1	1.34377	0.426285	6.34687e-06	0.000189685
SNRNP35	1.28309	0.359619	6.4228e-06	0.000191674
COX4NB	1.20376	0.267545	6.4942e-06	0.000193523
ZZEF1	0.793199	-0.334245	6.56573e-06	0.000195371
PSMB4	1.2581	0.331244	6.63258e-06	0.000197074
KDM4A	0.805124	-0.312718	6.72277e-06	0.000199465
RPL12	1.33651	0.418473	6.7326e-06	0.000199468
MAP3K9	0.652013	-0.617028	6.78182e-06	0.000200569
LIMS1	0.633265	-0.659119	6.79706e-06	0.000200569
WIPF2	0.775176	-0.367403	6.7991e-06	0.000200569
MRPS26	1.30223	0.380985	6.81585e-06	0.000200774
C7orf59	1.3366	0.418565	6.8385e-06	0.000200922
RPL7A	1.30267	0.381475	6.84048e-06	0.000200922
RPS15A	1.32324	0.40408	6.88873e-06	0.000201998
RBM4	1.18259	0.241951	6.89681e-06	0.000201998
GTF3A	1.28472	0.361456	6.92804e-06	0.00020239
GTF3C6	1.26941	0.34416	6.92994e-06	0.00020239
CLIP1	0.752102	-0.411001	6.93992e-06	0.000202393
LMAN2	1.24186	0.312503	6.97242e-06	0.000202843
PCDHGA9	0.532397	-0.909425	6.97512e-06	0.000202843
TNFSF15	0.502246	-0.993535	6.99485e-06	0.000203128
ARID5B	0.693331	-0.528384	7.03972e-06	0.000204142
C1orf57	1.25368	0.326166	7.07469e-06	0.000204753
PCDHGA12	0.552296	-0.856487	7.08077e-06	0.000204753
BRD1	0.807152	-0.309088	7.13942e-06	0.000206133
KLHL11	0.598925	-0.739553	7.14858e-06	0.000206133
ZNF689	0.672375	-0.572663	7.17798e-06	0.000206689
C3orf75	1.23117	0.300026	7.24607e-06	0.000208358
HINFP	1.23873	0.308858	7.31149e-06	0.000209944
COX6B1	1.32445	0.405388	7.34422e-06	0.000210515
BTBD7	0.79334	-0.333989	7.35189e-06	0.000210515
ATPIF1	1.24849	0.320179	7.38912e-06	0.000211285
CISD3	1.37745	0.462003	7.43355e-06	0.00021226
C19orf53	1.28218	0.358602	7.46621e-06	0.000212896
HTRA2	1.23745	0.307367	7.48357e-06	0.000213095
SLMAP	0.765411	-0.385694	7.57323e-06	0.000215348
PPP1R3D	0.753786	-0.407774	7.67207e-06	0.000217857
MRP63	1.25901	0.332284	7.71047e-06	0.000218645
VPS28	1.30247	0.381246	7.78585e-06	0.000220477
COMMD1	1.2794	0.355468	7.95741e-06	0.000224925
INO80E	1.26611	0.340407	7.96487e-06	0.000224925
TCTN1	1.42617	0.512142	7.98952e-06	0.000225311
EPC1	0.704961	-0.504385	8.11491e-06	0.000228518
PXK	0.64918	-0.62331	8.12553e-06	0.000228518
C1orf31	1.27305	0.348285	8.15427e-06	0.000229012
SDCCAG1	0.804008	-0.314718	8.20692e-06	0.000230176
RPL13	1.3941	0.479336	8.23276e-06	0.000230585
HERC2	0.782453	-0.353924	8.27011e-06	0.000231315
FAM114A1	0.694764	-0.525406	8.30906e-06	0.000231848
LSM3	1.28585	0.362727	8.31179e-06	0.000231848
MEF2A	0.765865	-0.384838	8.33288e-06	0.00023212
RAB3GAP1	0.817025	-0.291549	8.42509e-06	0.000234166
UHMK1	0.512798	-0.963536	8.42914e-06	0.000234166
STT3A	1.21546	0.2815	8.53889e-06	0.000236894
MTMR1	0.787059	-0.345456	8.59057e-06	0.000238005
RPS6KA5	0.61491	-0.701552	8.74047e-06	0.000241831
MFHAS1	0.571709	-0.806646	8.78919e-06	0.000242852
ZNF192	0.535931	-0.89988	8.85075e-06	0.000244224
CKS2	1.4251	0.511058	8.86603e-06	0.000244316
ZNF12	0.796488	-0.328276	8.91942e-06	0.000245458
MRPS11	1.21043	0.275518	8.95837e-06	0.000245941
C6orf26	1.60423	0.681881	8.9663e-06	0.000245941
ZNF317	0.82977	-0.269216	8.97299e-06	0.000245941
ZDHHC24	1.31694	0.397193	9.00852e-06	0.000246586
PACSIN2	0.760317	-0.395327	9.12895e-06	0.000249549
TSSK4	0.692037	-0.531078	9.15559e-06	0.000249944
FAM57B	1.94893	0.962681	9.22929e-06	0.000251621
PFN4	1.55008	0.632343	9.24706e-06	0.00025177
TRNAU1AP	1.25266	0.324994	9.26684e-06	0.000251974
RNF5	1.2645	0.338572	9.38137e-06	0.000254751
PKN2	0.773034	-0.371396	9.47269e-06	0.00025689
MYL6	1.28063	0.356859	9.53138e-06	0.000258141
TNRC6B	0.791077	-0.33811	9.66023e-06	0.000261271
TACC2	0.656652	-0.606799	9.67245e-06	0.000261271
PSENEN	1.31394	0.393894	9.74437e-06	0.000262867
ACRV1	1.63026	0.705099	9.76574e-06	0.000263098
RNF26	1.27835	0.354278	9.84326e-06	0.000264838
PIGC	1.24575	0.317017	9.92766e-06	0.00026675
NDUFA7	1.3332	0.414892	9.94033e-06	0.00026675
KBTBD7	0.623796	-0.680853	1.00481e-05	0.000269288
SEC23IP	0.801274	-0.319632	1.00768e-05	0.000269706
POM121C	0.831345	-0.26648	1.0099e-05	0.000269947
RUNDC2A	0.646066	-0.630248	1.01788e-05	0.000271727
PDSS1	1.30907	0.388546	1.01951e-05	0.000271808
TBC1D2B	0.777822	-0.362488	1.03965e-05	0.000276722
HIGD2A	1.30392	0.38285	1.04064e-05	0.000276722
BUD31	1.23375	0.303052	1.0448e-05	0.000277364
C14orf118	0.783438	-0.35211	1.04576e-05	0.000277364
C16orf42	1.22989	0.298524	1.04904e-05	0.00027752
EMG1	1.25596	0.328789	1.04906e-05	0.00027752
AK1	1.5465	0.629007	1.0552e-05	0.000278784
UBL5	1.2561	0.328957	1.0611e-05	0.000279984
CCS	1.29961	0.378084	1.07404e-05	0.000283034
BCS1L	1.26568	0.339916	1.083e-05	0.000285026
POM121	0.835935	-0.258538	1.08857e-05	0.000286127
C11orf52	1.76663	0.821003	1.09026e-05	0.000286204
KLHDC4	1.31824	0.398611	1.09182e-05	0.000286246
NDUFC1	1.26571	0.339944	1.10109e-05	0.000288029
C7orf50	1.32782	0.409056	1.10143e-05	0.000288029
ZFYVE26	0.797218	-0.326954	1.10972e-05	0.000289827
C16orf55	1.33201	0.413607	1.11128e-05	0.000289867
LASS3	0.282985	-1.8212	1.11574e-05	0.000290659
FAM45B	0.717261	-0.47943	1.12426e-05	0.000292508
PPARA	0.695685	-0.523494	1.13324e-05	0.00029433
ZNF318	0.777724	-0.36267	1.13414e-05	0.00029433
RPL38	1.32802	0.409282	1.13562e-05	0.000294343
CDC42BPB	0.822752	-0.281471	1.16674e-05	0.000302028
XIAP	0.767988	-0.380845	1.16861e-05	0.000302129
THEM5	0.514184	-0.959643	1.1712e-05	0.000302416
SIAE	1.43749	0.523548	1.18191e-05	0.0003048
PHKG2	1.25667	0.329609	1.18755e-05	0.000305835
CHEK1	1.39857	0.48395	1.18986e-05	0.000305835
RNMTL1	1.28634	0.363272	1.19052e-05	0.000305835
LOC442454	1.3349	0.416727	1.19258e-05	0.000305835
MDN1	0.694898	-0.525126	1.19339e-05	0.000305835
DNAJC5	0.788054	-0.343633	1.20273e-05	0.000307331
GALT	1.28344	0.360013	1.20368e-05	0.000307331
POLR3A	0.790019	-0.34004	1.20482e-05	0.000307331
SBF1	0.774522	-0.368623	1.20522e-05	0.000307331
MTCH2	1.20299	0.266623	1.20949e-05	0.000308037
STRN	0.637656	-0.649151	1.22611e-05	0.000311579
PDPR	0.65384	-0.61299	1.22644e-05	0.000311579
FAM168A	0.6553	-0.609772	1.22887e-05	0.000311812
DIDO1	0.828506	-0.271416	1.24092e-05	0.000314479
MRPL43	1.20035	0.26346	1.24791e-05	0.00031586
PRR12	0.800938	-0.320238	1.25119e-05	0.000316299
PPFIBP1	0.694656	-0.52563	1.26445e-05	0.000319258
LOC348926	1.33642	0.41837	1.26722e-05	0.000319564
VPS11	1.19559	0.25772	1.27704e-05	0.000321645
MRTO4	1.22876	0.297206	1.27967e-05	0.000321913
TMSB10	1.47787	0.56352	1.29382e-05	0.000325064
LPP	0.670109	-0.577533	1.29665e-05	0.000325064
C6orf225	1.59136	0.670264	1.29696e-05	0.000325064
AATF	1.20215	0.265621	1.30718e-05	0.000327225
BCL6	0.700766	-0.512995	1.31946e-05	0.000329896
CCDC96	1.37633	0.460822	1.33877e-05	0.000334317
GLI4	1.44571	0.53178	1.34728e-05	0.000336034
GPS1	1.21111	0.276333	1.35907e-05	0.000338561
RPL23P8	1.39035	0.475451	1.36229e-05	0.000338953
MDH1B	1.71177	0.775487	1.36398e-05	0.00033896
RPS20	1.29646	0.374573	1.37498e-05	0.000341166
BMS1P4	0.710668	-0.492752	1.37618e-05	0.000341166
KLF7	0.628218	-0.670663	1.3875e-05	0.000343558
RDM1	1.9181	0.939678	1.39102e-05	0.000344013
PPFIA1	0.775049	-0.36764	1.39357e-05	0.000344229
EXOSC9	1.24784	0.319433	1.39838e-05	0.000345001
COX7B	1.26081	0.334348	1.40657e-05	0.000346388
CSNK2A1P	0.705133	-0.504033	1.40738e-05	0.000346388
EDIL3	0.458584	-1.12474	1.4125e-05	0.000347208
C19orf50	1.15283	0.205179	1.4141e-05	0.000347208
KIAA0494	0.7979	-0.325721	1.42118e-05	0.000348528
TMTC2	0.635077	-0.654996	1.42471e-05	0.000348977
NDUFA9	1.21244	0.277911	1.42855e-05	0.000349501
SDHB	1.16355	0.218534	1.45204e-05	0.000354531
EFR3A	0.774301	-0.369033	1.45257e-05	0.000354531
MED23	0.798821	-0.324056	1.46649e-05	0.000357503
C14orf80	1.37208	0.456361	1.47033e-05	0.000358012
RDBP	1.2538	0.326303	1.5037e-05	0.000365238
CLPP	1.23356	0.302828	1.50452e-05	0.000365238
PPP2R1B	1.22973	0.298344	1.50535e-05	0.000365238
FDXACB1	1.29525	0.373232	1.50974e-05	0.000365576
EEA1	0.735813	-0.44259	1.51031e-05	0.000365576
RPL35A	1.26142	0.335049	1.51788e-05	0.000366479
UQCR11	1.27957	0.355664	1.51927e-05	0.000366479
SECISBP2L	0.748315	-0.418283	1.5194e-05	0.000366479
C14orf156	1.30697	0.386223	1.52949e-05	0.00036848
MYST1	1.23596	0.30563	1.53917e-05	0.000370376
TSTD1	1.635	0.709295	1.54227e-05	0.000370688
TANC1	0.749232	-0.416516	1.55334e-05	0.00037291
C4orf52	1.23374	0.303041	1.57937e-05	0.000378716
USP54	0.727442	-0.459097	1.58656e-05	0.000379997
ZGLP1	1.58209	0.661829	1.60036e-05	0.000382815
MANF	1.27599	0.351618	1.60206e-05	0.000382815
CREB3	1.24891	0.320675	1.61331e-05	0.000385054
SCNM1	1.28895	0.366197	1.61598e-05	0.000385243
RPS6	1.35631	0.439691	1.62214e-05	0.00038549
MRPL14	1.28661	0.363577	1.62216e-05	0.00038549
CACYBP	1.25367	0.326155	1.62421e-05	0.00038549
BSG	1.25841	0.331604	1.62454e-05	0.00038549
MRPS22	1.1835	0.243065	1.63564e-05	0.000387674
RRAGA	1.25001	0.321937	1.64721e-05	0.000389967
NUDT1	1.36919	0.45332	1.65665e-05	0.000391749
MXD1	0.637933	-0.648522	1.66274e-05	0.000392735
CCDC108	1.5507	0.632922	1.66696e-05	0.000392907
CRYBG3	0.643185	-0.636694	1.6673e-05	0.000392907
TRIAP1	1.20264	0.266203	1.6774e-05	0.000394756
SLK	0.752067	-0.411067	1.67899e-05	0.000394756
C1orf58	0.67189	-0.573703	1.68105e-05	0.000394786
METTL1	1.24615	0.317482	1.70182e-05	0.000399206
ELF1	0.731404	-0.45126	1.72268e-05	0.000403638
KCND3	0.481776	-1.05356	1.74019e-05	0.000407277
HES6	1.73205	0.792477	1.75337e-05	0.000409894
PSMG1	1.3072	0.386478	1.75698e-05	0.000410269
KIAA0240	0.795539	-0.329995	1.76321e-05	0.000411255
TOR1AIP2	0.704755	-0.504806	1.78912e-05	0.000416825
EED	1.19321	0.254853	1.7927e-05	0.000417185
C6orf52	1.7951	0.844062	1.79742e-05	0.000417809
MLL2	0.761471	-0.39314	1.80246e-05	0.000418506
IDS	0.761536	-0.393016	1.81407e-05	0.000420294
SLC22A15	0.64784	-0.62629	1.81426e-05	0.000420294
SNORD116-4	0.445585	-1.16623	1.82331e-05	0.000421913
GATSL1	0.663249	-0.592377	1.82537e-05	0.000421913
ATP5D	1.39319	0.47839	1.83669e-05	0.000424051
ZNF562	0.772165	-0.373019	1.84592e-05	0.000425702
MAPKBP1	0.7671	-0.382513	1.86421e-05	0.000429438
C21orf119	1.32373	0.40461	1.86807e-05	0.000429845
FARSB	1.24119	0.311718	1.87394e-05	0.000430508
ADAM17	0.708478	-0.497206	1.8761e-05	0.000430508
VPS13D	0.8125	-0.299561	1.87725e-05	0.000430508
HIVEP1	0.709606	-0.494909	1.88108e-05	0.000430905
FAM128B	1.32655	0.407684	1.88737e-05	0.000431863
DAP3	1.19662	0.258969	1.89411e-05	0.000432922
UBE2T	1.39751	0.482861	1.90722e-05	0.000435433
KIAA1671	0.706805	-0.500615	1.92209e-05	0.00043834
KPNA6	0.86435	-0.210312	1.9579e-05	0.000445915
CBX6	0.610285	-0.712445	1.95966e-05	0.000445915
KIAA1751	1.77775	0.830053	1.96675e-05	0.000447032
PDCD2L	1.2809	0.357155	1.97081e-05	0.000447459
DCI	1.3226	0.403378	2.00248e-05	0.000454146
MIPEP	1.24759	0.319143	2.01502e-05	0.000456485
CDKL3	1.33317	0.414866	2.01986e-05	0.000456978
PRDM2	0.811388	-0.301536	2.02165e-05	0.000456978
TMEM99	1.3107	0.390337	2.028e-05	0.000457908
MRPL51	1.22718	0.295349	2.03286e-05	0.000458501
RAI1	0.740596	-0.433241	2.0504e-05	0.000461949
POLG	0.842299	-0.247596	2.06289e-05	0.000464253
CHCHD8	1.25145	0.323596	2.06808e-05	0.000464846
C1orf86	1.32271	0.403492	2.07195e-05	0.000464846
RPS9	1.2785	0.354452	2.07233e-05	0.000464846
ZMAT5	1.32291	0.403714	2.0762e-05	0.000465204
ZNF641	0.679288	-0.557905	2.08898e-05	0.000467557
ZNF644	0.819327	-0.287489	2.101e-05	0.000469503
ENY2	1.23917	0.309379	2.10225e-05	0.000469503
CCDC84	1.39538	0.480662	2.12121e-05	0.000473221
ZNHIT3	1.19621	0.258475	2.12568e-05	0.000473702
SLC35B1	1.19662	0.258962	2.13249e-05	0.000474706
DHRS7B	1.31254	0.392359	2.13762e-05	0.000475332
UBP1	0.843843	-0.244954	2.14155e-05	0.000475689
GINS2	1.43494	0.520986	2.14501e-05	0.000475941
TOMM5	1.28526	0.362058	2.15572e-05	0.000477801
MYL12B	1.23889	0.309047	2.16021e-05	0.000478278
ZNF280D	0.801523	-0.319183	2.16846e-05	0.000479588
SSH1	0.791699	-0.336976	2.2054e-05	0.000487231
LOC100271836	0.709422	-0.495285	2.21097e-05	0.000487938
PAFAH1B3	1.40614	0.491736	2.23268e-05	0.000492198
BTAF1	0.737863	-0.438574	2.23827e-05	0.0004929
EXOSC5	1.30373	0.382642	2.25805e-05	0.000496722
SPATA2L	1.3098	0.389347	2.26587e-05	0.000497909
FAM123B	0.733802	-0.446537	2.27226e-05	0.000498777
EXOSC4	1.32399	0.404896	2.31188e-05	0.000506933
NBEAL1	0.629202	-0.668405	2.32231e-05	0.000508676
CCT7	1.20776	0.272338	2.33095e-05	0.000509872
TBCB	1.23775	0.307716	2.33275e-05	0.000509872
TM9SF2	0.740953	-0.432545	2.35284e-05	0.000513674
KRIT1	0.804962	-0.313008	2.35515e-05	0.000513674
ISCA2	1.2128	0.278337	2.37025e-05	0.000516416
IQCK	1.36722	0.451249	2.37506e-05	0.000516634
COPS6	1.19007	0.251046	2.37628e-05	0.000516634
VPS29	1.18538	0.245346	2.38771e-05	0.000518324
LRRC48	1.47638	0.562068	2.38911e-05	0.000518324
KLHL21	0.734874	-0.444431	2.39457e-05	0.000518771
CETN3	1.28756	0.364639	2.39623e-05	0.000518771
HELZ	0.812239	-0.300024	2.434e-05	0.000526392
ALKBH2	1.28959	0.366915	2.44014e-05	0.000526766
RPS3	1.31503	0.3951	2.44087e-05	0.000526766
MRPL20	1.21642	0.282643	2.44992e-05	0.000528162
PPM1G	1.19751	0.260042	2.45414e-05	0.000528516
COMMD3	1.22763	0.295879	2.46644e-05	0.000530479
C18orf32	1.2329	0.302052	2.46843e-05	0.000530479
C1orf182	1.52572	0.609489	2.47683e-05	0.000531728
WDR44	0.722213	-0.469503	2.48173e-05	0.000532223
JMJD4	1.22974	0.298352	2.48862e-05	0.000533142
APTX	1.24167	0.312287	2.53256e-05	0.000541819
NDUFAF3	1.30331	0.382175	2.53497e-05	0.000541819
SMG1	0.789642	-0.340729	2.53705e-05	0.000541819
SDF2L1	1.38573	0.47065	2.57111e-05	0.000548521
CDC34	1.29116	0.368666	2.58354e-05	0.0005506
SEC24A	0.791726	-0.336927	2.61381e-05	0.000556295
MTP18	1.34829	0.431134	2.61569e-05	0.000556295
COG5	0.828317	-0.271746	2.62802e-05	0.000558338
TAOK1	0.6157	-0.6997	2.63402e-05	0.000559035
EXOSC7	1.2195	0.286284	2.65325e-05	0.000562532
GRPEL1	1.21238	0.277846	2.66115e-05	0.000563045
TRRAP	0.80897	-0.305842	2.66116e-05	0.000563045
C19orf43	1.23614	0.305837	2.66819e-05	0.00056395
ATP5G3	1.23366	0.302941	2.69168e-05	0.000568329
C9orf41	0.635838	-0.653268	2.69941e-05	0.000569375
PCDHGB4	0.518845	-0.946624	2.71141e-05	0.000571319
SKI	0.822018	-0.282758	2.71811e-05	0.000572144
MYST4	0.753266	-0.408769	2.73013e-05	0.000574044
C14orf153	1.25707	0.330059	2.73274e-05	0.000574044
ZFPL1	1.20641	0.270723	2.77052e-05	0.000581385
DPH3B	0.724866	-0.464214	2.77888e-05	0.000582541
ZRANB1	0.851434	-0.232033	2.85923e-05	0.000598697
SPAG7	1.22905	0.297541	2.86179e-05	0.000598697
SETD1B	0.826435	-0.275026	2.86668e-05	0.000599111
C2orf77	1.54518	0.627771	2.89426e-05	0.000603991
HNRNPA1L2	1.18195	0.241174	2.89593e-05	0.000603991
WDR83	1.25364	0.326118	2.90195e-05	0.000604633
FAM192A	1.19764	0.260196	2.91249e-05	0.000606211
C2orf81	1.58907	0.668182	2.92401e-05	0.000607992
USP34	0.834817	-0.260467	2.93842e-05	0.000610371
NDUFA11	1.25502	0.327712	2.94239e-05	0.000610577
SIN3B	0.830117	-0.268613	2.94851e-05	0.000611227
KIDINS220	0.770672	-0.375812	2.97258e-05	0.000615595
RPL17	1.31111	0.390793	3.01173e-05	0.000623072
PTTG1	1.47138	0.557165	3.01715e-05	0.000623565
LYRM4	1.27615	0.351798	3.03292e-05	0.000625801
RNF19B	0.731362	-0.451342	3.03408e-05	0.000625801
ZMIZ1	0.741005	-0.432445	3.04233e-05	0.000626725
KIAA0430	0.825027	-0.277487	3.04552e-05	0.000626725
URM1	1.22763	0.295875	3.04773e-05	0.000626725
KDM5A	0.82545	-0.276748	3.06058e-05	0.000628229
EIF3A	0.810153	-0.303734	3.06117e-05	0.000628229
NIPBL	0.802498	-0.317431	3.10956e-05	0.00063737
PRDX5	1.28305	0.359577	3.11193e-05	0.00063737
MAP1D	1.35881	0.442343	3.11639e-05	0.000637647
NAT14	1.44694	0.533004	3.1286e-05	0.000639506
C19orf10	1.25397	0.326504	3.1347e-05	0.000640115
SNX33	0.79222	-0.336026	3.14393e-05	0.000641362
R3HDM2	0.827194	-0.273702	3.14843e-05	0.000641642
SIPA1L3	0.742926	-0.42871	3.16523e-05	0.00064319
MAN1A2	0.752102	-0.411	3.16731e-05	0.00064319
C19orf51	1.90731	0.93154	3.16764e-05	0.00064319
NCRNA00188	1.36517	0.44908	3.16858e-05	0.00064319
JAGN1	1.24545	0.316665	3.18568e-05	0.000646022
TXNL1	1.22219	0.289466	3.19609e-05	0.000647493
AKAP10	0.705228	-0.503838	3.20826e-05	0.000649316
TTC22	0.51862	-0.947251	3.22629e-05	0.000652322
PLEKHA7	0.630977	-0.664341	3.32439e-05	0.000670921
LUZP1	0.793556	-0.333597	3.32483e-05	0.000670921
ZNF75D	0.792397	-0.335705	3.33508e-05	0.000672329
POP7	1.23205	0.301064	3.34522e-05	0.000673711
HEATR5A	0.771902	-0.373511	3.35387e-05	0.000674789
MRPL18	1.18069	0.239629	3.39664e-05	0.000682302
MRPL50	1.22551	0.293385	3.39787e-05	0.000682302
NFATC2	0.509404	-0.973119	3.40225e-05	0.000682515
C5orf32	1.48364	0.569137	3.40889e-05	0.000682598
NDUFA3	1.33707	0.419071	3.40933e-05	0.000682598
NDUFB7	1.27213	0.347248	3.41502e-05	0.00068307
CYP4F3	0.358348	-1.48057	3.42042e-05	0.000683483
KIAA2018	0.763463	-0.38937	3.43481e-05	0.000685691
ITPKB	0.780518	-0.357496	3.4382e-05	0.0006857
SNRPB	1.24779	0.31938	3.44552e-05	0.000686493
MRPS33	1.24478	0.315892	3.46089e-05	0.000688688
CHD6	0.730216	-0.453605	3.46326e-05	0.000688688
APOL6	0.657949	-0.603953	3.46758e-05	0.00068888
PPIA	1.19981	0.262805	3.47177e-05	0.000689045
MRPS18B	1.21795	0.284455	3.48716e-05	0.00069143
NME7	1.34091	0.42321	3.53298e-05	0.000699838
ZBTB38	0.74802	-0.418851	3.53713e-05	0.000699983
NUDT6	1.38633	0.47127	3.55636e-05	0.00070311
C4orf48	1.73462	0.79462	3.56128e-05	0.000703404
EIF2B3	1.2399	0.310229	3.59147e-05	0.000708685
NCOR1	0.757466	-0.400747	3.59985e-05	0.000709655
SCYL2	0.763149	-0.389963	3.60456e-05	0.000709901
C16orf80	1.17817	0.236548	3.60902e-05	0.000710097
FKBP3	1.22868	0.297106	3.61568e-05	0.000710432
BSCL2	1.29522	0.3732	3.61765e-05	0.000710432
KLHL28	0.770936	-0.375317	3.62992e-05	0.00071216
MARK2	0.838901	-0.253428	3.63347e-05	0.000712175
N4BP2	0.584217	-0.775424	3.65406e-05	0.000715526
SH3PXD2A	0.694064	-0.52686	3.67041e-05	0.000718042
HMGN1	1.21637	0.28258	3.6977e-05	0.000722691
BAT2L1	0.777475	-0.363133	3.71248e-05	0.000724888
SON	0.81697	-0.291645	3.71856e-05	0.000725384
FYCO1	0.754645	-0.406131	3.73501e-05	0.000727902
LRRC67	1.1816	0.240741	3.77958e-05	0.000735591
CHM	0.778329	-0.361548	3.78165e-05	0.000735591
C17orf90	1.29397	0.371806	3.78523e-05	0.000735591
C12orf44	1.23624	0.305955	3.80823e-05	0.000738826
DDX21	0.680235	-0.555895	3.8099e-05	0.000738826
NDUFB3	1.20722	0.271691	3.81331e-05	0.000738826
CSTA	0.461387	-1.11595	3.81629e-05	0.000738826
MRPS24	1.21827	0.284837	3.90133e-05	0.000754575
GPS2	1.2284	0.296776	3.9142e-05	0.000756352
ACBD6	1.19345	0.255138	3.97209e-05	0.000766816
NAA10	1.25443	0.327031	3.98202e-05	0.000767534
OVCA2	1.23159	0.300526	3.98507e-05	0.000767534
USE1	1.25586	0.328677	3.98704e-05	0.000767534
PIK3CA	0.786793	-0.345944	3.99595e-05	0.000768528
RRP8	1.2005	0.263633	4.01924e-05	0.000772282
LHFPL2	0.754015	-0.407335	4.04384e-05	0.000776281
TMEM31	1.47396	0.559696	4.05486e-05	0.000776866
KIAA0947	0.777368	-0.36333	4.05642e-05	0.000776866
LUC7L2	0.848933	-0.236277	4.06244e-05	0.000776866
STOML2	1.24636	0.317717	4.06452e-05	0.000776866
PCDHGA2	0.57183	-0.806342	4.06583e-05	0.000776866
RLF	0.77125	-0.37473	4.0909e-05	0.000780928
VPS25	1.17591	0.233777	4.09867e-05	0.000781683
CHCHD5	1.3143	0.394292	4.10831e-05	0.000782152
IDH3B	1.19298	0.254567	4.10877e-05	0.000782152
MED14	0.813507	-0.297773	4.11257e-05	0.000782152
OSBPL10	0.670297	-0.577127	4.12602e-05	0.000783983
ABCA13	0.387777	-1.3667	4.1305e-05	0.000784106
FBXO16	1.71785	0.780605	4.14323e-05	0.000785796
TUBA1B	1.25062	0.322649	4.14858e-05	0.000786009
B3GAT3	1.27507	0.35058	4.15203e-05	0.000786009
CDK9	1.19358	0.255293	4.16156e-05	0.000786056
ANKRD35	0.543475	-0.879714	4.16434e-05	0.000786056
NDUFB5	1.16849	0.224647	4.16521e-05	0.000786056
C1orf161	0.449412	-1.15389	4.16761e-05	0.000786056
CRAMP1L	0.780817	-0.356945	4.17852e-05	0.00078739
CKLF	1.28206	0.358463	4.2041e-05	0.000791482
UBR5	0.785342	-0.348607	4.20877e-05	0.000791635
GNB2L1	1.28185	0.358223	4.22453e-05	0.00079387
IDE	0.756654	-0.402294	4.25239e-05	0.00079809
THAP3	1.30995	0.389507	4.25477e-05	0.00079809
ELAC1	1.24894	0.3207	4.26045e-05	0.000798426
FAM115A	0.670161	-0.57742	4.27676e-05	0.00080047
ZNFX1	0.770383	-0.376352	4.27917e-05	0.00080047
VDAC3	1.23963	0.309905	4.31418e-05	0.000806217
C16orf59	1.43745	0.523517	4.32031e-05	0.000806217
DDX3X	0.837897	-0.255155	4.32169e-05	0.000806217
PNKD	1.32045	0.401035	4.3388e-05	0.000808674
POLR2F	1.23326	0.302483	4.35689e-05	0.000811307
FAM161B	0.669882	-0.578021	4.3718e-05	0.000813346
ZNF619	0.72115	-0.471629	4.40692e-05	0.000819137
PPP1R14B	1.29255	0.370216	4.44014e-05	0.000824562
CLPX	0.826949	-0.27413	4.4495e-05	0.000825554
NDUFA13	1.26577	0.340015	4.46819e-05	0.000828234
LRRC23	1.31556	0.395673	4.47203e-05	0.000828234
C2orf34	1.27476	0.350221	4.48306e-05	0.000829528
GAPDH	1.31089	0.390542	4.5551e-05	0.000841561
SLC25A40	0.676889	-0.563009	4.5563e-05	0.000841561
TACO1	1.21101	0.27621	4.56227e-05	0.000841906
QDPR	1.32789	0.409134	4.58265e-05	0.000844905
LRIG2	0.784831	-0.349546	4.62154e-05	0.000851311
CRIPT	1.20005	0.2631	4.69244e-05	0.000862828
RNFT2	1.71576	0.778851	4.69292e-05	0.000862828
NDUFA1	1.27037	0.345244	4.69854e-05	0.000862828
CTU2	1.23734	0.307245	4.7009e-05	0.000862828
FRMD6	0.611281	-0.710093	4.71634e-05	0.000864887
ACVR1	0.75679	-0.402036	4.7265e-05	0.000865975
DAD1	1.19648	0.258795	4.76296e-05	0.000871878
CAMTA1	1.2199	0.286767	4.7758e-05	0.000873447
EIF3K	1.2574	0.330448	4.78241e-05	0.000873876
PRIC285	0.703074	-0.508252	4.7984e-05	0.000875937
DOCK1	0.7535	-0.40832	4.80223e-05	0.000875937
SLC25A39	1.22794	0.296241	4.81356e-05	0.000877223
SFRS3	1.11615	0.158536	4.82523e-05	0.000878569
HOXB8	2.32697	1.21845	4.8557e-05	0.000883332
ZBTB8OS	1.20721	0.271679	4.86265e-05	0.000883813
LUZP6	0.814811	-0.295462	4.88332e-05	0.000886783
ARL16	1.27463	0.350076	4.89076e-05	0.000887348
AVL9	0.78866	-0.342525	4.90117e-05	0.00088845
PPP4C	1.24194	0.312594	4.9179e-05	0.000890138
ZNF295	0.7811	-0.356421	4.91916e-05	0.000890138
RNASEH2A	1.30473	0.383749	4.93673e-05	0.000892529
MYOF	0.683284	-0.549443	4.95469e-05	0.000894987
BRWD3	0.697912	-0.518883	4.97003e-05	0.000896968
GOLGB1	0.816016	-0.293331	4.98203e-05	0.000898342
FBXO22OS	1.26796	0.34251	4.98929e-05	0.000898861
ATF7IP	0.779003	-0.3603	5.00188e-05	0.000900338
PTOV1	1.22952	0.298091	5.00757e-05	0.000900572
CASS4	0.615583	-0.699975	5.01631e-05	0.000901353
SCAND1	1.35706	0.440487	5.03279e-05	0.000903523
AIMP1	1.1262	0.171462	5.03822e-05	0.000903706
ACBD3	0.824047	-0.279201	5.06732e-05	0.000908131
AKAP11	0.777614	-0.362874	5.07589e-05	0.000908872
MRPS23	1.21182	0.277174	5.15685e-05	0.000921787
CCT3	1.20407	0.26792	5.15774e-05	0.000921787
LRIG3	0.618274	-0.693682	5.16151e-05	0.000921787
MPV17L2	1.21772	0.284188	5.16879e-05	0.000921968
CLASP2	0.824667	-0.278117	5.17151e-05	0.000921968
GAS8	1.26416	0.338178	5.221e-05	0.000929982
C9orf116	1.55282	0.634886	5.24586e-05	0.000933015
BMPR2	0.799482	-0.322863	5.25035e-05	0.000933015
COMMD4	1.23946	0.309716	5.25168e-05	0.000933015
ATG2B	0.809974	-0.304053	5.27026e-05	0.000935505
HNRNPA3	1.15138	0.203361	5.28208e-05	0.000936792
RPS27A	1.24246	0.313205	5.29234e-05	0.000937226
GMCL1	0.717597	-0.478754	5.29367e-05	0.000937226
TXLNG	0.693254	-0.528545	5.33522e-05	0.000943631
GLUD2	0.721501	-0.470927	5.33905e-05	0.000943631
H1FX	1.26459	0.338667	5.35026e-05	0.000944009
HBP1	0.843509	-0.245525	5.3504e-05	0.000944009
NDUFA6	1.23805	0.308068	5.3566e-05	0.000944291
PCDHGB3	0.61219	-0.707949	5.38984e-05	0.000948631
ZNF428	1.32206	0.402789	5.39047e-05	0.000948631
MIIP	1.27685	0.352588	5.41731e-05	0.000952536
JHDM1D	0.717719	-0.478509	5.48435e-05	0.000963397
TSTD2	0.726094	-0.461773	5.48848e-05	0.000963397
FOSL2	0.733054	-0.448009	5.49983e-05	0.000964563
C9orf123	1.29911	0.37752	5.50935e-05	0.000965407
NCRNA00081	1.23314	0.302335	5.51778e-05	0.000966059
REXO2	1.28614	0.363043	5.5303e-05	0.000967029
FRG1	1.21838	0.284969	5.53275e-05	0.000967029
ITPA	1.25173	0.323922	5.54895e-05	0.000969033
LOC643387	1.16952	0.225915	5.57645e-05	0.000973008
FKBP8	1.19137	0.252618	5.59938e-05	0.000976178
DCTN3	1.26039	0.333865	5.60504e-05	0.000976334
DPY19L3	0.660054	-0.599343	5.60986e-05	0.000976345
MRPS14	1.2035	0.267234	5.62568e-05	0.000978267
GSTZ1	1.37569	0.460157	5.64298e-05	0.000979746
TBC1D22B	0.855886	-0.22451	5.64374e-05	0.000979746
MKLN1	0.840311	-0.251005	5.69376e-05	0.000987593
PCDHGA1	0.59316	-0.753508	5.71596e-05	0.000989865
MCAT	1.22168	0.288861	5.71652e-05	0.000989865
PPIL6	1.53397	0.617272	5.80919e-05	0.00100506
NDUFS7	1.26205	0.335768	5.84553e-05	0.0010105
USP42	0.803223	-0.316127	5.85337e-05	0.001011
FER1L6	0.477125	-1.06756	5.86335e-05	0.00101187
RBL1	0.683486	-0.549017	5.8801e-05	0.00101391
MIF	1.36035	0.443982	5.90543e-05	0.00101742
ATF2	0.724389	-0.465163	5.9567e-05	0.00102496
MTIF3	1.22574	0.293654	5.95918e-05	0.00102496
EBP	1.30096	0.379578	5.98592e-05	0.00102869
STXBP5	0.759589	-0.39671	6.00154e-05	0.00103003
C5orf45	1.39723	0.48257	6.00375e-05	0.00103003
ZNF134	0.743122	-0.428329	6.04781e-05	0.00103672
ATP5J2	1.25907	0.332354	6.0536e-05	0.00103685
NEDD4	0.71588	-0.48221	6.0692e-05	0.00103865
GAR1	1.19668	0.259035	6.09417e-05	0.00104206
COMMD6	1.26015	0.333595	6.10413e-05	0.00104289
UBE2Q2P1	0.656222	-0.607743	6.12792e-05	0.00104594
OTUD4	0.790002	-0.340073	6.13216e-05	0.00104594
SETD2	0.826268	-0.275318	6.13781e-05	0.00104603
ZNF281	0.64877	-0.624221	6.14784e-05	0.00104687
CBWD1	1.30408	0.383034	6.15621e-05	0.00104742
PPP4R2	0.699597	-0.515404	6.18252e-05	0.00105103
RPL11	1.24237	0.31309	6.22727e-05	0.00105776
ZBED4	0.818748	-0.288509	6.26203e-05	0.00106278
UCK1	1.2284	0.296783	6.27944e-05	0.00106486
GAS5	1.39744	0.482791	6.29294e-05	0.00106626
HARS	1.18017	0.238994	6.33808e-05	0.00107302
GON4L	0.824306	-0.278749	6.34591e-05	0.00107327
FXN	1.25097	0.323043	6.35001e-05	0.00107327
C21orf67	1.47779	0.563438	6.3989e-05	0.0010799
CHID1	1.2432	0.314056	6.39979e-05	0.0010799
NDUFA10	1.21208	0.277485	6.40505e-05	0.0010799
CNO	1.21531	0.281327	6.412e-05	0.00108019
C7orf47	1.30556	0.384674	6.46473e-05	0.00108818
MED19	1.19798	0.26061	6.48066e-05	0.00108996
MAP3K3	0.792552	-0.335422	6.53633e-05	0.00109843
RALGAPB	0.832378	-0.264688	6.54379e-05	0.00109878
RIN2	0.706969	-0.500281	6.58719e-05	0.00110516
GBAP1	1.32875	0.410071	6.61884e-05	0.00110956
SUSD4	0.45028	-1.1511	6.62765e-05	0.00111013
UBA52	1.23299	0.302158	6.63819e-05	0.00111099
LSM5	1.21164	0.276959	6.64479e-05	0.00111119
BARD1	0.567375	-0.817625	6.66794e-05	0.00111356
LYST	0.739098	-0.436162	6.66983e-05	0.00111356
MKS1	1.20544	0.269565	6.68245e-05	0.00111476
REV1	0.817123	-0.291375	6.77021e-05	0.00112848
CEACAM5	0.233412	-2.09905	6.79387e-05	0.0011315
ZNF185	0.606011	-0.722585	6.82623e-05	0.0011355
ERMAP	0.781651	-0.355403	6.82892e-05	0.0011355
MAML1	0.83619	-0.258097	6.85367e-05	0.00113869
UFC1	1.31736	0.397645	6.89205e-05	0.00114414
RNF19A	0.729031	-0.455947	6.8999e-05	0.00114451
SETD5	0.792554	-0.335418	6.93221e-05	0.00114818
YIF1A	1.23501	0.304517	6.93324e-05	0.00114818
CCDC11	1.6322	0.706821	6.94735e-05	0.00114959
GNPTAB	0.797439	-0.326554	7.01824e-05	0.00116039
ERBB2IP	0.80066	-0.320738	7.03118e-05	0.00116159
RALY	1.20506	0.269099	7.05568e-05	0.0011647
FBXO15	1.67341	0.742789	7.08273e-05	0.00116768
ZHX2	0.762553	-0.391091	7.08516e-05	0.00116768
RPL26	1.30217	0.380922	7.10698e-05	0.00117034
ATPAF2	1.23141	0.300314	7.14013e-05	0.00117471
MLL4	0.820813	-0.284875	7.15032e-05	0.00117471
GABARAP	1.22398	0.291582	7.15072e-05	0.00117471
SMYD3	1.48698	0.572389	7.16056e-05	0.00117539
TIMM13	1.29806	0.376358	7.21094e-05	0.00118271
TRIO	0.713998	-0.486009	7.29721e-05	0.0011959
HCFC1	0.856874	-0.222845	7.3079e-05	0.0011967
N6AMT2	1.31242	0.392225	7.34915e-05	0.00120249
DENND1B	0.704095	-0.506159	7.35707e-05	0.00120283
FAM125A	1.2206	0.28759	7.38092e-05	0.00120577
KDM2A	0.845362	-0.24236	7.39818e-05	0.00120762
DNAJB4	0.716834	-0.480288	7.41267e-05	0.00120903
ARAP2	0.680777	-0.554746	7.45416e-05	0.00121483
CASZ1	0.690565	-0.534152	7.51204e-05	0.00122262
KIAA0317	0.836907	-0.256861	7.51388e-05	0.00122262
TMEM208	1.23772	0.307689	7.52522e-05	0.00122349
NIT2	1.21843	0.285024	7.55036e-05	0.0012266
CHCHD4	1.2478	0.319388	7.55664e-05	0.00122665
PTAFR	0.563789	-0.826773	7.57566e-05	0.00122877
MVD	1.30687	0.386111	7.58745e-05	0.00122971
NUP205	0.807778	-0.307969	7.60453e-05	0.00123079
UBE2S	1.37831	0.462896	7.60616e-05	0.00123079
GCC1	0.831614	-0.266015	7.63707e-05	0.00123482
RBL2	0.761467	-0.393147	7.65661e-05	0.001237
BAG4	0.704032	-0.506286	7.67427e-05	0.00123888
THOC2	0.802045	-0.318246	7.69103e-05	0.00124061
RAB27B	0.523258	-0.934405	7.71936e-05	0.0012442
KIAA0100	0.817176	-0.291281	7.7529e-05	0.00124863
PLXNA1	0.753518	-0.408287	7.7923e-05	0.00125399
COX5A	1.22728	0.295465	7.80682e-05	0.00125534
LOC728640	0.824963	-0.277599	7.88424e-05	0.00126641
C16orf53	1.24306	0.313902	7.89047e-05	0.00126641
YY2	0.674149	-0.568861	7.89424e-05	0.00126641
NME2P1	1.3886	0.473635	7.93384e-05	0.00127125
PIH1D1	1.19206	0.253454	7.93806e-05	0.00127125
TUT1	1.16345	0.218407	7.94296e-05	0.00127125
FBXO36	1.3868	0.471762	7.97915e-05	0.00127604
TTC12	1.35781	0.441282	7.98918e-05	0.00127665
PXMP2	1.35064	0.433639	8.02096e-05	0.00128013
DCP1A	0.821266	-0.284078	8.02346e-05	0.00128013
DOHH	1.26714	0.341576	8.15167e-05	0.00129958
TOM1L2	0.731086	-0.451886	8.18398e-05	0.0013036
TRPM7	0.79282	-0.334935	8.19297e-05	0.0013036
FNIP1	0.823855	-0.279538	8.19599e-05	0.0013036
ECHS1	1.2541	0.326648	8.24277e-05	0.00130993
GBP6	0.355247	-1.49311	8.24855e-05	0.00130993
SYNE2	0.719605	-0.474723	8.26052e-05	0.00131081
CDK10	1.26846	0.343075	8.28704e-05	0.00131399
SSB	1.17492	0.23256	8.29335e-05	0.00131399
ZDHHC12	1.28435	0.361044	8.32033e-05	0.00131612
SNORD1C	0.689301	-0.536794	8.32235e-05	0.00131612
PHF20L1	0.832902	-0.263781	8.32754e-05	0.00131612
CORT	1.49198	0.577227	8.34686e-05	0.00131612
NOP16	1.26812	0.342689	8.34865e-05	0.00131612
PDHB	1.18006	0.238864	8.34866e-05	0.00131612
RPL34	1.32518	0.406187	8.35175e-05	0.00131612
RNF11	0.840261	-0.251091	8.36693e-05	0.0013175
RNASEK	1.2297	0.29831	8.41127e-05	0.00132347
BCL2L2	0.790505	-0.339153	8.43509e-05	0.0013262
HNRNPA3P1	1.19417	0.256004	8.44957e-05	0.00132746
MRPL54	1.27612	0.351766	8.49411e-05	0.00133343
SERGEF	1.28544	0.362261	8.53198e-05	0.00133835
ZNF551	0.709297	-0.495538	8.63168e-05	0.00135296
PSD3	0.662389	-0.594249	8.81822e-05	0.00138114
HSBP1	1.21931	0.286062	8.8295e-05	0.00138185
ADAM10	0.69119	-0.532846	8.8689e-05	0.00138696
C6orf35	1.22251	0.289844	8.90303e-05	0.00139057
PRDX4	1.30396	0.382895	8.90556e-05	0.00139057
FAM36A	1.23434	0.303736	8.9231e-05	0.00139225
PDZD8	0.723917	-0.466104	8.95111e-05	0.00139556
AHNAK	0.668217	-0.581611	8.96102e-05	0.00139604
PRKAA1	0.803121	-0.316311	9.02358e-05	0.00140472
RPL22L1	1.39277	0.477962	9.03798e-05	0.00140589
AFF4	0.800958	-0.320202	9.05146e-05	0.00140677
DDR2	0.514434	-0.958942	9.05732e-05	0.00140677
C3orf26	1.27087	0.345812	9.07471e-05	0.0014084
HDGFRP2	1.21336	0.279005	9.15332e-05	0.00141953
RTF1	0.850443	-0.233713	9.19849e-05	0.00142545
TAF1D	1.21698	0.283301	9.24887e-05	0.00143218
TJP1	0.78518	-0.348905	9.28175e-05	0.00143618
SKIL	0.698838	-0.51697	9.33465e-05	0.00144328
C2orf82	1.54509	0.627693	9.34404e-05	0.00144364
ASPSCR1	1.32518	0.406188	9.37859e-05	0.00144789
B9D2	1.28935	0.366643	9.40997e-05	0.00145164
RPL36AL	1.23068	0.299454	9.46285e-05	0.00145856
HSPB11	1.24505	0.316209	9.46902e-05	0.00145856
C1orf156	1.28289	0.359398	9.49126e-05	0.00146081
TSFM	1.18629	0.246454	9.4979e-05	0.00146081
BRP44	1.32515	0.406154	9.53462e-05	0.00146536
AHDC1	0.788976	-0.341947	9.56501e-05	0.00146893
FKBP14	0.741268	-0.431933	9.62348e-05	0.0014768
TTC37	0.727995	-0.458	9.64181e-05	0.00147848
ELF4	0.78574	-0.347876	9.65447e-05	0.00147848
LOC284441	0.705052	-0.504198	9.65604e-05	0.00147848
FUT6	0.403047	-1.31098	9.741e-05	0.00149037
INTS6	0.805808	-0.311491	9.81984e-05	0.00150131
KIF1B	0.796728	-0.327841	9.83986e-05	0.00150325
MRPS34	1.22827	0.296626	9.85332e-05	0.00150419
KHNYN	0.816429	-0.292601	9.88441e-05	0.00150781
ZNF148	0.839223	-0.252875	9.91172e-05	0.00151086
MPDU1	1.23122	0.300094	9.95395e-05	0.00151617
LRTOMT	1.28928	0.366568	0.000100473	0.00152925
GPR115	0.538486	-0.893019	0.000100913	0.00153481
ZNF678	0.710435	-0.493225	0.000101243	0.00153868
C12orf35	0.779273	-0.359798	0.000102431	0.00155558
SS18L2	1.24076	0.311221	0.000102753	0.00155823
TFDP2	1.27544	0.35099	0.000102757	0.00155823
CLCN3	0.736569	-0.441107	0.000103202	0.00156372
PQBP1	1.22142	0.288564	0.000103272	0.00156372
LRCH3	0.79451	-0.331862	0.000103644	0.0015682
TXN	1.34219	0.42459	0.000104035	0.00157295
DCUN1D5	1.32777	0.409001	0.0001045	0.00157882
SVIL	0.681193	-0.553864	0.000104967	0.00158471
C17orf97	1.52099	0.605011	0.000105277	0.00158822
GLB1L	1.34442	0.426981	0.0001069	0.00161152
C22orf23	0.726123	-0.461715	0.000107241	0.00161547
CETN4P	1.30368	0.382585	0.000107397	0.00161663
RUNX2	0.612151	-0.70804	0.000107499	0.00161698
VANGL1	0.795966	-0.329222	0.000107979	0.00162186
HN1	1.29385	0.371672	0.000107982	0.00162186
CSNK2B	1.18924	0.250035	0.000108081	0.00162216
OSGEPL1	1.21337	0.27902	0.000108266	0.00162241
EIF2C4	0.789459	-0.341063	0.000108297	0.00162241
CCDC90B	1.19669	0.259044	0.000108335	0.00162241
LOC647979	0.811243	-0.301794	0.000108626	0.00162469
CNNM4	0.765757	-0.385041	0.000108646	0.00162469
C8orf40	1.29824	0.37656	0.000109088	0.00163012
ZNF45	0.801516	-0.319197	0.000109667	0.00163758
POLR2J	1.2206	0.287586	0.000110172	0.00164392
TLCD1	1.48784	0.573217	0.000110295	0.00164456
FAM126B	0.799611	-0.32263	0.000110431	0.00164539
WDR11	0.836993	-0.256712	0.000110695	0.00164708
YDJC	1.32015	0.400699	0.000110705	0.00164708
PLEKHJ1	1.27349	0.348787	0.000110897	0.00164874
CCNH	1.18177	0.240947	0.000111926	0.00166284
CEACAM6	0.272183	-1.87735	0.000112287	0.00166617
PRDX6	1.25752	0.330584	0.000112313	0.00166617
C18orf21	1.20163	0.264991	0.000112408	0.0016663
SSU72	1.1747	0.232294	0.000112485	0.0016663
APOOL	0.734989	-0.444205	0.000112618	0.00166707
EVI5	0.835269	-0.259687	0.000112713	0.00166727
FDPSL2A	0.692972	-0.529131	0.000112955	0.00166965
TMEM18	1.19298	0.254573	0.000113503	0.00167653
MTG1	1.26745	0.34193	0.000113618	0.00167704
CHST5	1.53001	0.613545	0.000113704	0.00167709
IDI2	1.2758	0.351406	0.000113973	0.00167912
CHCHD1	1.23532	0.304887	0.000114005	0.00167912
SNX1	0.860879	-0.216118	0.000114669	0.00168768
DNAH14	1.63594	0.710119	0.000114888	0.00168969
H3F3A	1.26242	0.336191	0.000115616	0.00169848
FOXN1	0.401677	-1.31589	0.000115651	0.00169848
XCR1	0.599372	-0.738476	0.000115819	0.00169972
CCDC135	1.53198	0.615401	0.000116137	0.00170242
PEX11G	1.43868	0.524743	0.000116169	0.00170242
ARPP19	0.839286	-0.252766	0.000116481	0.00170579
EDAR	0.440935	-1.18136	0.000116652	0.00170707
TGM5	0.490062	-1.02896	0.000116745	0.0017072
ATP9A	0.711531	-0.491002	0.000117015	0.00170984
CTDSPL2	0.802949	-0.316619	0.000117132	0.00170984
PCDHGA6	0.640356	-0.643055	0.000117196	0.00170984
ZNF121	0.706384	-0.501475	0.000117258	0.00170984
SNX22	1.30854	0.387954	0.000117439	0.00171126
RASSF3	0.625791	-0.676247	0.000117673	0.00171344
ZBTB1	0.833725	-0.262356	0.000117923	0.00171587
C9orf37	1.25903	0.332309	0.00011843	0.00172128
LRCH1	0.790159	-0.339785	0.000118463	0.00172128
SIRT6	1.21606	0.28221	0.00012026	0.00174615
TMEM11	1.19653	0.258852	0.000120769	0.0017523
ATP8B5P	1.23749	0.307423	0.000120978	0.00175409
TET2	0.775594	-0.366627	0.000121117	0.00175488
FLJ35220	1.35528	0.438592	0.000121624	0.00176097
ARID1B	0.817579	-0.290571	0.000123015	0.00177985
HMOX2	1.22907	0.297563	0.000123313	0.00178291
C22orf30	0.798808	-0.324079	0.000123402	0.00178294
GPR141	0.65882	-0.602043	0.000124136	0.00179228
PMVK	1.27942	0.355493	0.000124493	0.00179617
SIGMAR1	1.26579	0.34004	0.000125221	0.0018054
WIZ	0.86516	-0.208962	0.000125487	0.00180796
GPR75	0.676238	-0.564396	0.000126178	0.00181649
MACF1	0.769281	-0.378417	0.000126256	0.00181649
LOC100170939	0.610483	-0.711977	0.000126399	0.00181727
SIGIRR	1.41183	0.497567	0.00012662	0.00181918
PIKFYVE	0.790594	-0.33899	0.000126722	0.00181937
SHFM1	1.24223	0.312936	0.000127489	0.00182841
B4GALT7	1.22052	0.287492	0.00012753	0.00182841
PCDHGB7	0.557037	-0.844155	0.000127632	0.00182859
CIAPIN1	1.18534	0.245297	0.00012793	0.00183158
ANAPC13	1.18472	0.244542	0.00012865	0.0018406
ZNF131	0.809319	-0.305219	0.0001294	0.00185005
PLXNC1	0.497743	-1.00653	0.000129763	0.00185303
KDM5C	0.82654	-0.274843	0.000129855	0.00185303
PCGF1	1.17932	0.237955	0.00012988	0.00185303
ZNF366	0.646547	-0.629174	0.000130252	0.00185578
LCA5L	1.32862	0.409926	0.000130254	0.00185578
MPHOSPH8	0.812324	-0.299873	0.000130757	0.00186159
SP3	0.816608	-0.292285	0.000130844	0.00186159
FBXW11	0.840166	-0.251254	0.000131106	0.00186403
EYA3	0.747747	-0.419378	0.000131297	0.00186545
BAZ1B	0.853505	-0.228529	0.000131484	0.00186649
UBE2N	1.16212	0.216765	0.000131552	0.00186649
SMCR8	0.781764	-0.355194	0.000133211	0.00188872
CCDC40	1.56807	0.64899	0.000133659	0.00189377
TATDN1	1.22352	0.291035	0.000133972	0.00189689
LOC100128842	0.678362	-0.559874	0.000134445	0.00190168
PEX1	0.792392	-0.335713	0.000134496	0.00190168
LOC100132707	0.766756	-0.383161	0.000135476	0.00191422
PTPN13	0.596499	-0.745408	0.000136423	0.00192627
C6orf108	1.3012	0.379841	0.00013707	0.00193407
POC1A	1.33373	0.415464	0.000137821	0.00194333
TMOD3	0.788562	-0.342704	0.000138165	0.00194684
ATF7	0.842102	-0.247933	0.000139857	0.00196933
STOX2	0.610156	-0.712749	0.000140334	0.00197469
CASP2	0.845759	-0.241681	0.000140747	0.00197915
ZNF81	0.752321	-0.410579	0.00014093	0.00198037
RASSF5	0.688134	-0.539239	0.000141415	0.00198581
STRA13	1.27106	0.346033	0.000141777	0.00198954
MYD88	0.807199	-0.309003	0.000142094	0.00199262
PPIH	1.25643	0.329334	0.0001427	0.00199975
MKL2	0.801472	-0.319276	0.000143409	0.00200832
HIVEP2	0.765966	-0.384649	0.000143743	0.00201162
KDM6A	0.735559	-0.443086	0.00014395	0.00201305
SRRM2	0.835339	-0.259566	0.000144042	0.00201305
ACSF3	1.24627	0.31762	0.000144302	0.00201531
C2orf62	1.45977	0.545744	0.000144739	0.00202004
CUTA	1.23857	0.308675	0.000145886	0.00203466
HDDC2	1.23323	0.302443	0.000146712	0.00204479
GGPS1	1.13942	0.188295	0.00014761	0.00205591
COX7A2L	1.16884	0.225072	0.000147776	0.00205682
USP53	0.734341	-0.445478	0.000148567	0.00206643
TBC1D8B	0.728724	-0.456555	0.0001494	0.00207661
FLJ10213	0.660619	-0.598109	0.000150634	0.00209234
HDDC3	1.26094	0.334498	0.000151025	0.00209636
UBR4	0.865519	-0.208362	0.00015345	0.00212857
ELL2	0.694294	-0.526381	0.000154022	0.00213507
EIF5A	1.22766	0.295914	0.000154213	0.00213627
NXT1	1.22509	0.292891	0.000154553	0.00213952
POLR2E	1.17474	0.232341	0.000155177	0.00214672
ATP10D	0.671444	-0.574661	0.000155547	0.00215039
NDUFB4	1.1855	0.24549	0.000156007	0.00215529
RICTOR	0.789109	-0.341704	0.000156352	0.00215775
UQCRC1	1.20891	0.273709	0.000156395	0.00215775
GPR137	1.23042	0.299145	0.000156549	0.00215842
SRPK2	0.820566	-0.285308	0.000157077	0.00216324
C11orf30	0.78789	-0.343934	0.00015711	0.00216324
GYG1	1.18313	0.24261	0.000157503	0.0021672
DTNBP1	1.21694	0.283261	0.000158246	0.00217597
IFI27L1	1.43542	0.521469	0.000158459	0.00217743
EIF2B2	1.18422	0.243935	0.000158579	0.00217762
MPG	1.25528	0.328015	0.000158692	0.00217771
FBXW9	1.21994	0.286811	0.000159064	0.00218136
GLRX5	1.17634	0.234301	0.000159521	0.00218617
MRPS2	1.23531	0.304876	0.000159668	0.00218672
TEF	0.768446	-0.379983	0.000159827	0.00218743
SNX18	0.797575	-0.326308	0.00016127	0.00220571
MYL6B	1.36623	0.450199	0.000162094	0.00221467
ERI3	1.18518	0.245112	0.000162141	0.00221467
NHSL2	0.592076	-0.756147	0.000162404	0.00221572
RPL13AP20	1.30362	0.382525	0.000162626	0.00221572
C11orf31	1.24945	0.321291	0.000162716	0.00221572
FAM195B	1.35455	0.437815	0.000162745	0.00221572
ACOT8	1.20697	0.271387	0.000162758	0.00221572
PMPCA	1.21832	0.284898	0.000162956	0.00221596
HSPC157	1.24346	0.314357	0.000162992	0.00221596
MPP5	0.811724	-0.300939	0.000163301	0.00221775
ACAT1	1.34733	0.430102	0.00016334	0.00221775
FLJ45340	0.763895	-0.388554	0.00016345	0.00221777
AUP1	1.1838	0.243428	0.000164615	0.00223165
GBF1	0.862504	-0.213396	0.000164748	0.00223165
ZBBX	1.41149	0.49722	0.000164799	0.00223165
LIPT2	1.32829	0.409571	0.000165044	0.00223349
IL6R	0.575961	-0.795956	0.00016535	0.00223615
EIF3M	1.21885	0.285521	0.000165497	0.00223666
ZFP36L1	0.753569	-0.408188	0.000167053	0.00225621
JOSD2	1.31469	0.394719	0.000167184	0.00225648
PIAS1	0.833947	-0.261973	0.000167622	0.00226091
UBB	1.25582	0.328627	0.000167815	0.00226203
PPCDC	1.24862	0.320336	0.00016823	0.00226613
TMEM177	1.2656	0.339825	0.000169841	0.00228633
TMED9	1.19216	0.253575	0.000170049	0.00228762
ZNF497	1.35165	0.434726	0.000170342	0.00229007
CPEB4	0.741914	-0.430676	0.000170671	0.00229299
CCDC132	0.826738	-0.274497	0.000171306	0.00230001
SIVA1	1.24164	0.31225	0.000171425	0.0023001
ZNHIT6	0.806985	-0.309387	0.000171695	0.00230221
CCDC42B	1.47084	0.556642	0.000172471	0.00231111
FAM160A1	0.651558	-0.618035	0.000173003	0.00231672
SMAD3	0.697719	-0.519283	0.00017361	0.00232193
DUSP12	1.24208	0.312754	0.000173695	0.00232193
NDUFB2	1.21477	0.280677	0.000173732	0.00232193
PELP1	1.19748	0.259996	0.000173947	0.00232329
DNAI1	1.47284	0.558605	0.000176102	0.00235054
KIAA0913	0.828029	-0.272247	0.000176682	0.00235676
DECR2	1.30364	0.382542	0.00017734	0.002364
LOC152217	1.22427	0.291923	0.000178012	0.00237141
CCT8	1.17919	0.237798	0.000178589	0.00237756
CHMP2A	1.25182	0.324026	0.000178948	0.00238004
CYTSA	0.816842	-0.291871	0.0001791	0.00238004
MFN2	0.851775	-0.231455	0.000179124	0.00238004
CLUAP1	1.35001	0.432975	0.000179681	0.0023838
VKORC1	1.24708	0.318557	0.000179743	0.0023838
TBRG1	1.18212	0.241371	0.000179781	0.0023838
FRRS1	0.554682	-0.850268	0.000179872	0.0023838
ARHGEF18	0.821875	-0.283009	0.000180364	0.00238877
C2CD2L	1.21433	0.28016	0.000180953	0.00239502
NUCB2	1.26859	0.343226	0.000181726	0.00240307
ARV1	1.19625	0.258515	0.000181795	0.00240307
ETFB	1.40578	0.491372	0.000182129	0.00240594
FAM81B	1.5787	0.65874	0.000182532	0.00240963
SEC24B	0.844267	-0.244229	0.0001827	0.00240963
RPF2	1.23717	0.307048	0.000182761	0.00240963
C3orf50	1.64218	0.715614	0.000182926	0.00241024
THOC7	1.19211	0.253521	0.000183398	0.00241492
GNG10	1.23135	0.300244	0.000183826	0.002419
C11orf67	1.32592	0.406995	0.000185308	0.00243693
UBR1	0.811166	-0.301931	0.000185832	0.00244226
C10orf78	1.20683	0.271218	0.000186803	0.00245344
ZNF623	0.796155	-0.328879	0.000187873	0.00246592
IL1R1	0.650567	-0.62023	0.000188249	0.00246927
MYH9	0.803018	-0.316495	0.000189074	0.00247809
STK16	1.17663	0.234666	0.000189163	0.00247809
LYRM1	1.26515	0.339304	0.000190105	0.00248885
EEF1B2	1.24703	0.318493	0.00019069	0.00249452
TAF13	0.734458	-0.445247	0.000190782	0.00249452
OAZ1	1.18637	0.246555	0.00019096	0.00249526
DICER1	0.811304	-0.301685	0.000191132	0.00249539
HAGH	1.22015	0.287063	0.000191218	0.00249539
SLC30A6	0.765358	-0.385793	0.000191444	0.00249539
LOC388955	1.23786	0.307851	0.000191457	0.00249539
NFKB1	0.793053	-0.33451	0.00019297	0.00251352
SDHD	1.20282	0.266426	0.000193366	0.00251602
ANKFY1	0.83735	-0.256097	0.000193523	0.00251602
MED13	0.830279	-0.268332	0.00019353	0.00251602
RLN2	1.77121	0.824738	0.000195924	0.00254552
RER1	1.14986	0.201455	0.000196424	0.0025504
SLC35D2	1.22234	0.289651	0.000197043	0.00255683
PDZD2	0.573052	-0.803263	0.000197256	0.00255797
SF3A1	0.857332	-0.222075	0.000197972	0.00256562
POLR3K	1.21139	0.276664	0.000198227	0.0025672
ARHGAP5	0.76547	-0.385582	0.000198344	0.0025672
RABIF	1.16661	0.222326	0.000198853	0.00257217
C1orf35	1.22057	0.287553	0.000200673	0.00259408
ATP5E	1.23366	0.302945	0.000200974	0.00259632
C20orf46	1.71742	0.78024	0.000201925	0.00260646
MCTS1	1.15254	0.204823	0.000202107	0.00260646
MAP2K2	1.19659	0.258932	0.00020214	0.00260646
RANBP2	0.857905	-0.22111	0.000205451	0.00264749
MRPL10	1.1389	0.187637	0.000205803	0.00265036
CTNND1	0.795933	-0.32928	0.000206024	0.00265154
RPRD1B	0.834912	-0.260303	0.000206182	0.00265157
C1orf66	1.20687	0.271272	0.000206364	0.00265157
C9orf16	1.3236	0.404472	0.000206414	0.00265157
BRPF3	0.786885	-0.345776	0.000207373	0.00266222
CINP	1.2262	0.294195	0.000208502	0.00267504
NACA	1.17767	0.235935	0.000208685	0.00267571
PI4KA	0.807426	-0.308598	0.000209474	0.00268301
LRPAP1	1.23452	0.303952	0.000209516	0.00268301
TMEM25	1.48909	0.574433	0.000209789	0.00268483
LOC645332	1.33487	0.416704	0.000210684	0.0026946
ZNF217	0.758539	-0.398704	0.000211009	0.00269632
ZNF511	1.19956	0.262511	0.000211082	0.00269632
NHLH1	1.55035	0.632595	0.000211842	0.00270435
KARS	1.18675	0.247014	0.000212024	0.00270499
GCC2	0.803059	-0.316423	0.000212262	0.00270634
HRSP12	1.26909	0.343791	0.000213795	0.0027242
FAM135A	0.758055	-0.399626	0.000214094	0.00272631
SPG11	0.821371	-0.283894	0.000214615	0.00273125
HMG20A	0.866624	-0.206523	0.000215357	0.00273898
ATXN7	0.793157	-0.334322	0.000216337	0.00274974
FAM21A	0.640584	-0.642541	0.000217092	0.00275763
ACOT13	1.24146	0.312036	0.000218162	0.00276897
IFT88	1.24532	0.316518	0.000218255	0.00276897
HMGXB4	0.81432	-0.296332	0.000218448	0.00276971
CDC42EP2	1.43954	0.525607	0.000219041	0.00277552
PSMA6	1.20172	0.265095	0.000219301	0.00277709
TUBB4	1.4809	0.566475	0.000219737	0.00278089
UBR3	0.823124	-0.280818	0.000221017	0.00279492
C10orf18	0.820938	-0.284655	0.000221118	0.00279492
FAM82B	1.17795	0.236275	0.000221393	0.00279668
RASEF	0.478804	-1.06249	0.000223706	0.00282416
C21orf58	1.44232	0.528393	0.000224695	0.00283489
PSMA1	1.15653	0.209808	0.000225232	0.00283992
GCLM	0.680689	-0.554931	0.000225927	0.00284694
USP3	0.828117	-0.272094	0.000226237	0.00284908
H2AFZ	1.24942	0.321261	0.000226684	0.00285049
RRP1	1.25076	0.32281	0.000226741	0.00285049
VCL	0.770255	-0.376591	0.000226766	0.00285049
MRPL2	1.20889	0.273682	0.000227893	0.00286112
ANP32B	1.24662	0.318017	0.000227955	0.00286112
ZCCHC11	0.782	-0.35476	0.00022803	0.00286112
MRPS7	1.15782	0.211415	0.000229202	0.00287406
PLEKHM1	0.831981	-0.265377	0.000229701	0.00287857
CHMP1A	1.16924	0.225575	0.000230037	0.00288102
DNAJC13	0.849043	-0.236091	0.000230984	0.00289111
ZNF770	0.787144	-0.345301	0.000231132	0.0028912
SYCE1L	1.76026	0.815791	0.000231321	0.0028918
MTM1	0.782481	-0.353872	0.000231664	0.00289432
CTXN1	1.77668	0.829186	0.00023193	0.00289587
SETX	0.833827	-0.262181	0.000232499	0.00290021
HMBOX1	0.76235	-0.391475	0.00023256	0.00290021
RPP21	1.25027	0.322241	0.000233346	0.00290825
MMAB	1.2456	0.316844	0.000233864	0.00291293
PSMA5	1.17529	0.233016	0.00023467	0.00292035
ZNF688	1.27762	0.353462	0.000234745	0.00292035
KIAA0513	0.677935	-0.560782	0.000236208	0.00293677
SBF2	0.7905	-0.339163	0.000236862	0.00294311
CLRN1OS	1.14772	0.198769	0.000238737	0.00296462
FBXL6	1.26596	0.340233	0.000238976	0.00296579
PNPLA8	0.813426	-0.297918	0.000240223	0.00297946
RSBN1	0.83834	-0.254392	0.000240517	0.0029813
RPS19	1.28506	0.361832	0.000242034	0.0029983
TMEM160	1.36502	0.448923	0.00024431	0.0030228
TTC27	1.16333	0.218254	0.000244442	0.0030228
ITGA8	0.519957	-0.943535	0.000244454	0.0030228
PITPNM2	0.729183	-0.455647	0.000246568	0.00304709
PHC3	0.82751	-0.273152	0.00024724	0.00305356
ANKRD39	1.23227	0.301322	0.000247689	0.00305727
FLJ33630	1.19849	0.261223	0.00024902	0.00307185
TEKT2	1.85772	0.893531	0.000249937	0.00308124
DERL2	1.18292	0.242354	0.000250082	0.00308124
NUDT2	1.27502	0.350522	0.000252524	0.00310945
PLEKHM3	0.780565	-0.35741	0.000255378	0.00314271
TNIP2	1.1817	0.24087	0.000255925	0.00314756
CDNF	1.41324	0.499002	0.000256554	0.00315337
IL1F7	1.59994	0.678017	0.000256894	0.00315337
CARD6	0.673019	-0.571281	0.000256907	0.00315337
RPL41	1.23358	0.302849	0.000257013	0.00315337
C18orf22	1.20702	0.271451	0.000259036	0.00317578
ARMC9	1.37155	0.455811	0.000259279	0.00317578
C6orf165	1.57802	0.658114	0.000259304	0.00317578
TAF4	0.82	-0.286305	0.000261335	0.00319875
HAUS8	1.2164	0.282612	0.000261676	0.003201
CBY1	1.23966	0.309946	0.00026363	0.00322299
TAF2	0.780929	-0.356736	0.000263856	0.00322382
MCC	0.616245	-0.698424	0.000264219	0.00322633
PER2	0.748353	-0.418209	0.00026451	0.00322796
SLTM	0.843595	-0.245378	0.000264941	0.0032313
RORA	0.64147	-0.640547	0.00026628	0.0032457
LOC729603	0.728987	-0.456035	0.000267004	0.00325259
ARPC5	1.16313	0.218006	0.000269625	0.00328097
SLC25A11	1.1767	0.234752	0.000269849	0.00328097
TMEM179B	1.18273	0.242124	0.000270172	0.00328097
PSMG3	1.23554	0.305144	0.000270207	0.00328097
VPS36	0.786358	-0.346741	0.000270235	0.00328097
CIC	0.845775	-0.241654	0.000270293	0.00328097
C2orf7	1.29408	0.371929	0.000270695	0.0032839
VRK1	1.26126	0.334869	0.000271027	0.00328598
SETD7	0.779918	-0.358606	0.000271292	0.00328725
SYNJ2	0.758879	-0.398058	0.000273225	0.00330871
DLL3	2.12091	1.08468	0.000274889	0.0033269
TMEM53	1.24673	0.318149	0.00027518	0.00332846
C9orf43	1.36949	0.453637	0.000275482	0.00332984
NCRNA00219	1.30751	0.386824	0.000275619	0.00332984
HIST1H4A	1.26697	0.341377	0.000276528	0.00333886
WDR91	0.746549	-0.421691	0.000277431	0.00334752
RPS23	1.25228	0.324556	0.000277572	0.00334752
ZC3H13	0.80645	-0.310344	0.000278152	0.00335255
SAMHD1	0.634277	-0.656816	0.000278569	0.00335559
TMEM203	1.1661	0.221691	0.000278781	0.0033561
RGPD3	0.777241	-0.363567	0.000278938	0.0033561
STMN1	1.39164	0.476784	0.000280757	0.00337601
SUPT4H1	1.14959	0.20112	0.000281125	0.00337845
RNF214	1.16103	0.215399	0.00028235	0.00339118
THOP1	1.25317	0.325585	0.000282635	0.00339261
DYNLL1	1.16742	0.223325	0.000283513	0.00340116
RSC1A1	0.765075	-0.386327	0.000283913	0.00340225
DNTTIP1	1.19417	0.256003	0.000283936	0.00340225
C9orf102	0.734458	-0.445247	0.000284314	0.00340479
C19orf42	1.14445	0.194656	0.000284716	0.00340762
RPL23A	1.24382	0.31478	0.000285006	0.0034091
SFRS7	1.11403	0.155794	0.000285497	0.00341234
STUB1	1.20397	0.267797	0.00028561	0.00341234
HESX1	1.36022	0.443843	0.000286219	0.00341763
AHCYL1	0.856868	-0.222856	0.000286551	0.0034196
TIMM22	1.17961	0.238306	0.000286804	0.00342063
HHLA3	1.33835	0.420456	0.000287644	0.00342865
RPS10	1.23831	0.308368	0.000289068	0.00344187
NDUFB9	1.22723	0.295404	0.000289089	0.00344187
LSM2	1.22292	0.290336	0.000289846	0.00344888
BRE	1.20751	0.27203	0.000290123	0.00344992
RPS11	1.22745	0.295667	0.000290293	0.00344992
SYF2	1.13952	0.188426	0.000290521	0.00344992
DGKZ	1.26308	0.336943	0.000290606	0.00344992
ZC3H7A	0.848818	-0.236473	0.000292204	0.00346688
MRPL15	1.19159	0.252886	0.000293381	0.00347883
CDK8	0.761017	-0.394	0.000293659	0.00348012
C16orf71	1.35658	0.439971	0.000294644	0.00348977
B3GNT1	1.23868	0.308802	0.000296842	0.00351378
ZHX1	0.767159	-0.382402	0.000298219	0.00352763
ASB7	0.865859	-0.207796	0.000298357	0.00352763
ERCC1	1.20906	0.273891	0.000300771	0.00355412
EIF4EBP3	1.37541	0.459859	0.000301187	0.00355699
CCDC94	1.20999	0.274998	0.000304126	0.00358964
WAPAL	0.863097	-0.212405	0.000306273	0.00361289
PSMC1	1.20632	0.270608	0.000306714	0.00361602
C17orf89	1.29619	0.374272	0.000307248	0.00361977
ZNF837	1.39303	0.478225	0.000307385	0.00361977
PPIB	1.22233	0.289628	0.000308497	0.00363077
WRN	0.786493	-0.346494	0.000309441	0.00363945
SHROOM2	0.640462	-0.642816	0.000309589	0.00363945
AS3MT	1.84497	0.883599	0.000311731	0.00366253
NDUFC2	1.19511	0.257147	0.000311997	0.00366355
CLASP1	0.84602	-0.241236	0.000316196	0.00371074
COL4A3BP	0.822487	-0.281935	0.000317226	0.00372069
ATAD2B	0.81928	-0.287571	0.000318149	0.00372938
DNAJB11	1.17443	0.231962	0.00031848	0.00373113
RNF7	1.14754	0.198541	0.000320802	0.00375619
TUBB8	1.46344	0.549363	0.000322267	0.00377119
NOP10	1.2097	0.274649	0.000323038	0.00377805
HYAL3	1.36025	0.44387	0.000323749	0.00378421
CREB1	0.871561	-0.198326	0.000324558	0.00379151
C18orf56	1.49342	0.578615	0.000324921	0.00379358
BAZ2B	0.781009	-0.356589	0.000325869	0.00380248
GPR21	0.745781	-0.423175	0.000326198	0.00380276
HECA	0.831263	-0.266623	0.000326264	0.00380276
TTLL1	1.29529	0.373272	0.000326937	0.00380844
CKS1B	1.3155	0.395606	0.000327293	0.00381042
NR1D2	0.798121	-0.32532	0.000327587	0.00381168
TMEM128	1.18127	0.240335	0.000327867	0.00381277
TSSK1B	0.738909	-0.436531	0.000328601	0.00381915
MOB2	1.19907	0.26191	0.000331357	0.003849
NARG2	0.848874	-0.236378	0.000331968	0.00385391
CARD14	0.612526	-0.707156	0.000332386	0.00385658
TCTEX1D2	1.43113	0.517152	0.000332955	0.00386099
C14orf143	1.20248	0.266008	0.000333151	0.00386109
UBXN4	0.836945	-0.256795	0.000333534	0.00386334
BAT4	1.22101	0.288075	0.000334648	0.00387406
ANAPC1	0.821132	-0.284314	0.000335653	0.0038835
TRPV3	0.535895	-0.899978	0.000336268	0.00388842
UBE3B	0.871636	-0.198203	0.000337053	0.00389529
FTMT	0.784551	-0.35006	0.000339179	0.00391766
ERAL1	1.18761	0.248056	0.000339661	0.0039178
DNAH6	1.73111	0.791699	0.000339798	0.0039178
ZNF275	0.802504	-0.31742	0.000339847	0.0039178
CTNNAL1	1.48516	0.570616	0.000339955	0.0039178
RPS7	1.2254	0.293251	0.000340252	0.00391901
C11orf88	1.35204	0.435142	0.000340899	0.00392427
MECP2	0.86556	-0.208295	0.000341108	0.00392447
TRAPPC3	1.13282	0.179923	0.000342299	0.00393596
MAPK8	0.722107	-0.469715	0.000344147	0.00395352
COL27A1	0.524308	-0.931513	0.000344357	0.00395352
C21orf45	1.25095	0.323025	0.000344405	0.00395352
OLA1	1.17452	0.23207	0.000344981	0.00395791
ZMYND10	1.74055	0.799543	0.000346635	0.00397467
ZNF860	0.655614	-0.609082	0.000346897	0.00397545
EFHC1	1.30722	0.386504	0.000348818	0.00399524
RARG	0.709104	-0.495931	0.000349532	0.00400118
CCDC93	0.824943	-0.277634	0.000350333	0.00400811
NUMB	0.863032	-0.212513	0.000353184	0.0040352
MIER1	0.858935	-0.219379	0.000353223	0.0040352
CNIH4	1.16392	0.218992	0.000353291	0.0040352
LOC441208	0.751536	-0.412086	0.00035359	0.00403636
C1orf56	1.29037	0.367782	0.000354723	0.00404492
NOP58	1.17529	0.233014	0.000354734	0.00404492
P2RY1	0.543869	-0.878668	0.000355209	0.00404808
IK	1.12193	0.165983	0.000356548	0.00406108
UBE2J2	1.16723	0.223085	0.000358141	0.00407696
MORC4	0.795167	-0.330671	0.000359017	0.00408321
RDH14	1.14578	0.196327	0.000359088	0.00408321
PRDM11	0.691003	-0.533237	0.000360281	0.0040945
MNT	0.843525	-0.245496	0.000360757	0.00409764
WDR82	0.848626	-0.236799	0.000360981	0.00409792
CENPH	1.28088	0.357131	0.000362447	0.00411228
COBLL1	0.646786	-0.628639	0.000362892	0.00411458
BNIP2	0.870292	-0.200428	0.000363051	0.00411458
PTPRF	0.769035	-0.378878	0.000364504	0.00412876
EXOSC8	1.19446	0.256356	0.000364758	0.00412935
STK38L	0.784272	-0.350574	0.000365408	0.00413443
PEX26	0.809509	-0.30488	0.000366324	0.00414251
SP1	0.844665	-0.243548	0.000366722	0.00414415
LOC100132832	0.746648	-0.4215	0.000366873	0.00414415
SSH2	0.829184	-0.270235	0.00036748	0.00414676
MGMT	1.48447	0.569949	0.000367509	0.00414676
FUT11	0.772261	-0.372839	0.000368866	0.00415925
FAM106C	0.700257	-0.514044	0.000369021	0.00415925
C19orf60	1.28628	0.363202	0.000369994	0.00416744
SS18	1.16052	0.214769	0.000370155	0.00416744
TRIM33	0.81859	-0.288787	0.000370585	0.00416835
ENOX2	0.841237	-0.249417	0.000370642	0.00416835
RPSAP9	1.23801	0.308025	0.00037162	0.00417705
N4BP1	0.829415	-0.269834	0.000372733	0.00418727
WRB	1.24047	0.310889	0.000372956	0.00418748
MED18	1.19128	0.252517	0.000373933	0.00419388
C11orf51	1.24282	0.313614	0.00037403	0.00419388
ZBTB7B	0.784395	-0.350348	0.000374139	0.00419388
ITPR3	0.731558	-0.450955	0.000374561	0.00419631
PLXNB2	0.819806	-0.286646	0.000375258	0.00420183
C15orf28	0.702235	-0.509974	0.00037669	0.00421555
GUSBL1	0.770699	-0.37576	0.000376917	0.0042158
CDK20	1.51882	0.602947	0.000378161	0.0042274
ACAP2	0.825547	-0.276578	0.000379501	0.00424007
NACAP1	1.18572	0.24576	0.000380652	0.00425062
PIAS3	0.812239	-0.300024	0.000382095	0.0042644
USP36	0.870308	-0.200401	0.000383693	0.00427524
TMEM42	1.22122	0.288322	0.000383834	0.00427524
SYNC	2.06968	1.04941	0.000383976	0.00427524
C14orf21	0.799575	-0.322695	0.00038401	0.00427524
KIAA2026	0.796072	-0.329029	0.000384109	0.00427524
PCSK4	1.59611	0.674556	0.000384798	0.00428059
HIST1H1B	1.51295	0.597368	0.000386493	0.00429711
PMF1	1.17432	0.23182	0.000390815	0.00434281
MFSD10	1.24916	0.32096	0.000391195	0.00434468
RPUSD2	1.16743	0.223334	0.000391743	0.00434841
RBBP5	0.780049	-0.358363	0.00039478	0.00437976
CCDC12	1.24726	0.31876	0.000396541	0.0043969
GSTO2	1.46835	0.554193	0.000396945	0.00439901
RBM41	0.802905	-0.3167	0.000397794	0.00440541
MPV17	1.19021	0.251218	0.000397952	0.00440541
SLC39A3	1.20841	0.273106	0.000398954	0.00441411
CPEB2	0.710814	-0.492457	0.000399423	0.00441692
ZNHIT2	1.40339	0.488918	0.000400234	0.0044235
ABHD10	1.16412	0.219239	0.000401949	0.00444006
TRERF1	0.723641	-0.466655	0.000403352	0.00445094
CCDC6	0.830192	-0.268483	0.000403367	0.00445094
TMEM131	0.840764	-0.250227	0.000404812	0.00446447
IKZF3	0.5693	-0.812738	0.000406906	0.00448285
PRPF19	1.14583	0.196398	0.000406916	0.00448285
HNRNPC	1.12239	0.166579	0.000407448	0.00448631
TAB2	0.853829	-0.22798	0.000408615	0.00449674
PRR22	1.46094	0.546896	0.000411336	0.00452426
C17orf95	1.15826	0.211955	0.000411675	0.00452555
ARFIP2	1.18921	0.249999	0.000412163	0.00452672
FGF10	0.746717	-0.421366	0.000412223	0.00452672
CREB3L2	0.748934	-0.417089	0.00041255	0.00452789
ATP5EP2	1.30357	0.382463	0.000413055	0.00453101
SMUG1	1.20284	0.266442	0.000415482	0.00455421
GRHPR	1.22122	0.288319	0.000415614	0.00455421
TRIP11	0.832205	-0.264989	0.000417021	0.00456719
STAT3	0.813918	-0.297045	0.000417973	0.00457516
RBM26	0.841013	-0.2498	0.000421809	0.00461469
SLC30A5	0.862633	-0.213181	0.000422918	0.00462436
TTC15	1.14958	0.201109	0.000423881	0.00463242
CIB4	1.36201	0.445739	0.000424348	0.00463333
C6orf70	1.21071	0.275851	0.000424417	0.00463333
COQ3	1.23428	0.303672	0.000427136	0.00466053
ENTPD7	0.730198	-0.45364	0.000428772	0.00467453
CAPNS1	1.1888	0.249506	0.000428875	0.00467453
RPS15	1.27663	0.352344	0.000429449	0.0046783
EPC2	0.827839	-0.272577	0.000429805	0.00467969
UBN1	0.846405	-0.240579	0.000431949	0.00470054
TP53I13	1.32102	0.401648	0.000433503	0.00471495
TOMM6	1.18683	0.247115	0.000434363	0.0047218
SHARPIN	1.18315	0.242634	0.000437195	0.00475007
SPDYE5	0.741177	-0.43211	0.000438487	0.00475838
CALM2	1.19412	0.255953	0.00043873	0.00475838
TEX2	0.820179	-0.28599	0.00043882	0.00475838
ADCY9	0.712135	-0.489777	0.000439154	0.00475838
HMGN2	1.23148	0.300398	0.000439291	0.00475838
C21orf33	1.19608	0.258319	0.000439525	0.00475838
SMCR7L	0.854587	-0.2267	0.000439585	0.00475838
MRPL13	1.19847	0.261196	0.000440097	0.0047596
KATNB1	1.18069	0.239625	0.000440162	0.0047596
FAM128A	1.29575	0.373785	0.000441469	0.00477122
MON2	0.83359	-0.26259	0.000443084	0.00478615
PPARGC1B	0.702053	-0.510348	0.000443972	0.00479308
WASF2	0.782167	-0.354451	0.000444193	0.00479308
UBL7	1.17001	0.226526	0.000444846	0.0047976
C22orf40	1.20513	0.269187	0.000445106	0.00479788
TCTN2	1.23125	0.300125	0.000446219	0.00480734
RBM42	1.18445	0.244218	0.000447159	0.00481494
C2orf24	1.17516	0.232861	0.000447672	0.00481793
ADNP2	0.837891	-0.255165	0.000448431	0.00482358
MAFB	0.624271	-0.679755	0.000450061	0.0048382
COPS7B	1.14819	0.199363	0.000450262	0.0048382
TNKS1BP1	0.82259	-0.281755	0.00045325	0.00486775
DVL3	0.867588	-0.204918	0.000454894	0.00488073
NAMPT	0.727188	-0.4596	0.000454935	0.00488073
LYAR	1.2308	0.299599	0.000459283	0.0049248
ZW10	1.18179	0.240976	0.000460802	0.0049365
TAF12	1.15301	0.205402	0.000460856	0.0049365
HSD17B7	1.26863	0.343272	0.000461774	0.00494224
ELOF1	1.1704	0.226996	0.000461874	0.00494224
ANP32A	1.15424	0.206938	0.000462751	0.00494904
SEMA4B	0.67103	-0.57555	0.000463921	0.0049574
C4orf41	0.859669	-0.218146	0.000464016	0.0049574
CDC25C	1.39728	0.482618	0.000464662	0.00496172
FURIN	0.795273	-0.330477	0.000466632	0.00498016
C20orf94	0.690867	-0.53352	0.000467748	0.00498947
ZFR	0.858598	-0.219945	0.000470012	0.00501101
RPS19BP1	1.22244	0.289764	0.00047029	0.00501138
PHKG1	0.676618	-0.563586	0.000472928	0.00503687
BOD1L	0.791355	-0.337603	0.000473592	0.00504132
CASP8AP2	0.767912	-0.380988	0.000474111	0.00504423
THG1L	1.19681	0.259191	0.000476079	0.00506254
GMPPA	1.20888	0.273667	0.000476694	0.00506645
ZNF512B	0.776611	-0.364736	0.00048121	0.0051118
RPL13AP3	1.39097	0.476088	0.000481987	0.0051174
SUFU	0.83711	-0.256512	0.000483505	0.00513086
ACD	1.20128	0.264571	0.00048431	0.00513675
ALKBH6	1.23192	0.300904	0.000484888	0.00514021
C1orf50	1.20099	0.264221	0.000489015	0.00518128
DDX39	1.22299	0.290407	0.000489377	0.00518244
B4GALT5	0.797186	-0.327011	0.00049027	0.00518922
LYPLA2	1.19167	0.252981	0.000491575	0.00520035
FBXL3	0.831526	-0.266166	0.000491939	0.00520081
SLC33A1	0.842138	-0.247872	0.000492126	0.00520081
CCNI	0.774143	-0.369327	0.000494256	0.00522063
UBE2D2	1.11978	0.163211	0.000494584	0.00522141
CSTF3	1.16117	0.215574	0.000497291	0.00524727
RPP38	1.18011	0.23892	0.000497605	0.00524789
ZSCAN10	1.38148	0.466215	0.000500346	0.00527234
BAT2	0.865556	-0.208301	0.000500438	0.00527234
DDX25	1.3479	0.430713	0.000501419	0.00527997
ZNF323	0.695224	-0.524451	0.000503181	0.0052958
EBF2	0.699588	-0.515423	0.000503445	0.00529586
RPL30	1.25353	0.325991	0.000504652	0.00530584
PRPF31	1.164	0.219086	0.000505808	0.00531526
C1orf105	1.41834	0.504204	0.000506548	0.00532031
HCFC1R1	1.28357	0.360165	0.00050764	0.00532905
RHPN1	1.74704	0.804913	0.000508089	0.00533103
YLPM1	0.857769	-0.221339	0.000509697	0.00534517
OAZ3	1.39101	0.476138	0.000510256	0.0053483
PCDHB11	0.553584	-0.853126	0.000510774	0.00535099
NFE2L2	0.798079	-0.325397	0.000513304	0.00537475
RPL39	1.32958	0.410966	0.000515925	0.00539944
TOP1	0.841225	-0.249436	0.00051671	0.00540416
ZNF284	0.705362	-0.503565	0.000516904	0.00540416
LLPH	1.21804	0.284561	0.000520065	0.0054334
PARL	1.15691	0.210278	0.000520231	0.0054334
TMPPE	0.759899	-0.39612	0.000524283	0.00547294
KIRREL	0.540023	-0.888908	0.000525952	0.00548644
HPS4	0.8302	-0.26847	0.000526156	0.00548644
ZNF460	0.76189	-0.392345	0.000526379	0.00548644
BACH1	0.771198	-0.374827	0.000527699	0.00549649
CDC42SE1	0.851579	-0.231787	0.000527879	0.00549649
PABPN1	1.16147	0.215947	0.000532199	0.00553865
ARPC5L	1.21781	0.284287	0.00053372	0.00555166
CLINT1	0.810866	-0.302465	0.000534472	0.00555435
TBL1X	0.700272	-0.514012	0.00053452	0.00555435
LYRM2	1.15209	0.204256	0.000536371	0.00557076
NPM1	1.21331	0.278947	0.000537115	0.00557566
EIF2B4	1.13651	0.18461	0.000537816	0.00558011
PPIP5K1	0.783622	-0.35177	0.000538573	0.00558514
C11orf80	1.32218	0.402915	0.000544313	0.00564181
RPL22	1.18126	0.240326	0.000546916	0.00566593
SUMO1P3	1.15723	0.210677	0.000547855	0.00567242
GUK1	1.22111	0.288189	0.000548096	0.00567242
FPGS	1.22178	0.28899	0.00054844	0.00567311
MBLAC1	1.26476	0.338862	0.000549961	0.00568599
DDX49	1.17315	0.230385	0.000550623	0.00568995
TMEM127	0.878446	-0.186974	0.000554735	0.00572956
HMG20B	1.20471	0.268681	0.000556632	0.00574626
KIAA0408	0.515729	-0.955316	0.000557522	0.0057484
FAM119A	1.20184	0.265249	0.000557546	0.0057484
PURB	0.880372	-0.183814	0.000557681	0.0057484
LRRC58	0.795372	-0.330299	0.000558241	0.00575128
TREH	1.49469	0.579843	0.000558634	0.00575245
DDX41	1.14232	0.191972	0.000559507	0.00575854
CCHCR1	1.27821	0.354126	0.000559973	0.00576045
TTC17	0.837822	-0.255284	0.000564274	0.00580178
XRCC4	1.20105	0.264298	0.000567938	0.00583652
DMXL1	0.812662	-0.299272	0.000571809	0.00587336
HIST1H4B	1.30085	0.379458	0.000573143	0.00588412
SCAPER	0.776655	-0.364655	0.000574394	0.005894
ZFAND2B	1.21131	0.276571	0.000574756	0.00589477
[truncated: 4,240 more rows]

## Sheet: BRCA
id	fc	log2fc	pvalue	padj
SPA17	5.05716	2.33833	2.33521e-220	4.78765e-216
PIH1D2	3.53987	1.82369	1.57305e-102	1.61253e-98
SIAE	2.58415	1.36969	2.01133e-77	1.37454e-73
IFT46	2.01307	1.0094	1.07075e-69	5.48814e-66
TMEM218	1.81079	0.856621	4.62714e-67	1.89731e-63
C11orf1	2.03977	1.02841	2.38238e-64	8.14058e-61
CASC1	4.41599	2.14274	3.7287e-63	1.09208e-59
LCA5L	2.09211	1.06496	8.05138e-62	2.06337e-58
CCDC11	2.99916	1.58456	1.30399e-61	2.97048e-58
SPATA17	3.06396	1.6154	2.41524e-61	4.95173e-58
TTC12	2.26852	1.18175	8.03185e-60	1.49699e-56
C9orf98	3.14255	1.65194	8.76453e-60	1.49742e-56
C9orf116	3.17241	1.66558	9.12102e-59	1.43846e-55
RSPH1	4.23428	2.08212	1.81721e-58	2.66117e-55
FDXACB1	1.86749	0.9011	1.78788e-57	2.44367e-54
LRRC48	3.87954	1.95589	3.4927e-57	4.47545e-54
KIF9	1.9653	0.974752	2.12106e-56	2.558e-53
KBTBD3	1.79366	0.842907	2.17489e-54	2.4772e-51
LRRC46	3.78186	1.9191	7.43258e-54	8.02015e-51
FANK1	3.16679	1.66302	1.69982e-53	1.74249e-50
IFT88	1.83407	0.875051	1.78514e-53	1.74281e-50
IQCK	1.84728	0.885406	2.95104e-53	2.7501e-50
WDR93	3.28095	1.71411	3.56649e-53	3.07147e-50
TMEM25	2.40104	1.26366	3.59552e-53	3.07147e-50
DYNLRB2	4.02955	2.01062	1.18122e-52	9.68699e-50
RIBC1	2.61869	1.38885	1.83691e-52	1.44848e-49
LRRC50	4.51091	2.17342	4.67404e-51	3.54916e-48
NEK11	2.01914	1.01374	6.10291e-51	4.46863e-48
LRRC6	3.38408	1.75876	7.47482e-51	5.28444e-48
SPEF1	4.40483	2.13909	8.08081e-51	5.52243e-48
OSCP1	1.96087	0.971495	2.7876e-50	1.8436e-47
ZMYND10	5.31527	2.41014	4.17861e-50	2.67718e-47
C10orf79	3.86593	1.95081	1.35495e-48	8.41793e-46
DYX1C1	2.11815	1.0828	4.00732e-48	2.41641e-45
C16orf71	2.87346	1.52279	5.41122e-48	3.16974e-45
TRAPPC4	1.48502	0.57048	7.01476e-48	3.99491e-45
WDR65	3.83734	1.94011	6.96579e-47	3.8598e-44
C6orf165	2.80261	1.48677	1.3208e-45	7.12607e-43
C14orf45	2.14641	1.10193	1.06711e-43	5.60972e-41
ANKRD42	1.82201	0.865529	1.16048e-43	5.94807e-41
CCDC96	2.23087	1.1576	1.63808e-43	8.19122e-41
THYN1	1.53579	0.618976	5.70873e-43	2.78667e-40
NEK10	7.78116	2.95999	6.6349e-43	3.16346e-40
C9orf117	2.4797	1.31016	1.44016e-42	6.7105e-40
CCDC103	2.27249	1.18427	2.34256e-42	1.06727e-39
NCRNA00160	3.20815	1.68174	6.17419e-42	2.75181e-39
WDR78	2.3127	1.20958	9.81388e-42	4.28094e-39
ZMYND12	2.40173	1.26408	1.97071e-41	8.41739e-39
C17orf97	2.01513	1.01087	6.02363e-41	2.52034e-38
SPATA4	3.15454	1.65743	2.69853e-40	1.1065e-37
C1orf97	1.78182	0.833351	2.90083e-40	1.16613e-37
EI24	1.41415	0.499936	3.35082e-40	1.32113e-37
RABL5	1.50979	0.594352	8.02652e-40	3.1049e-37
C14orf179	1.60484	0.682426	1.7034e-39	6.46725e-37
TTC18	2.81322	1.49222	2.13613e-39	7.96271e-37
HYLS1	1.62824	0.703312	4.19058e-39	1.5342e-36
C6orf126	3.79942	1.92578	4.82568e-39	1.73489e-36
NME5	4.70732	2.2349	4.90798e-39	1.73489e-36
MDH1B	2.55479	1.35321	1.45465e-38	5.05478e-36
UBXN10	3.62833	1.8593	2.37994e-38	8.13225e-36
C2CD2L	1.53063	0.61413	2.70241e-38	9.08274e-36
C11orf52	2.0927	1.06536	2.78135e-38	9.19731e-36
C2orf73	2.4287	1.28018	3.08921e-38	1.00532e-35
LRGUK	2.78909	1.47979	5.8108e-38	1.86145e-35
ALG9	1.37818	0.462766	1.39388e-37	4.39652e-35
TCTN1	1.66562	0.736059	1.45259e-37	4.51226e-35
C5orf49	3.22281	1.68832	3.85868e-37	1.18076e-34
CASC2	1.83715	0.877471	4.37627e-37	1.31945e-34
BCDIN3D	1.43677	0.522832	4.97767e-37	1.47902e-34
C15orf39	0.64766	-0.626692	6.00461e-37	1.75867e-34
C7orf63	2.64086	1.40101	6.87372e-37	1.98486e-34
NPHP1	1.86621	0.900113	1.36719e-36	3.89308e-34
FBXO15	2.99606	1.58306	2.72843e-36	7.66279e-34
ROPN1L	3.51482	1.81345	5.93351e-36	1.6439e-33
NPRL2	1.47316	0.558917	1.49775e-35	4.09426e-33
COPZ1	1.34711	0.429865	1.61858e-35	4.36633e-33
NSMCE1	1.52083	0.604855	2.24184e-35	5.96913e-33
TSNAXIP1	2.2587	1.17549	2.96863e-35	7.80293e-33
CCDC153	2.81603	1.49366	3.36213e-35	8.72537e-33
ACOT4	2.21878	1.14977	3.54254e-35	9.07865e-33
RBKS	1.72052	0.782847	4.8277e-35	1.22194e-32
CCDC65	3.25875	1.70432	6.94599e-35	1.73667e-32
C14orf174	2.62062	1.38991	9.91089e-35	2.44811e-32
LZTFL1	1.61154	0.688443	1.1426e-34	2.78875e-32
CYB5A	2.13102	1.09155	1.2566e-34	3.01706e-32
C9orf9	1.61168	0.688568	1.26557e-34	3.01706e-32
SPCS1	1.3654	0.449326	1.4661e-34	3.45493e-32
TMEM232	3.0416	1.60483	2.48001e-34	5.77787e-32
CCDC19	2.75959	1.46445	4.11521e-34	9.47979e-32
CCNO	5.24962	2.39221	4.78566e-34	1.09017e-31
PDHB	1.38064	0.465333	6.62695e-34	1.49303e-31
TMEM107	1.56825	0.649158	8.16671e-34	1.81993e-31
VPS26B	1.33735	0.419374	1.15326e-33	2.54237e-31
MGC3771	1.89933	0.925494	1.34104e-33	2.9249e-31
MED7	1.3667	0.450694	1.52532e-33	3.2918e-31
GGPS1	1.43525	0.521303	1.75447e-33	3.74688e-31
C20orf26	3.08612	1.6258	2.41394e-33	5.10213e-31
C2orf77	2.10324	1.07261	2.45224e-33	5.13018e-31
TTC36	5.04255	2.33415	3.07131e-33	6.3604e-31
C11orf57	1.33677	0.418755	4.50216e-33	9.23032e-31
LRTOMT	1.71649	0.779464	6.08274e-33	1.23474e-30
CYB561D2	1.61606	0.692477	6.95205e-33	1.39736e-30
CCDC30	1.93537	0.952609	8.7836e-33	1.74836e-30
C9orf103	1.7062	0.770785	9.14254e-33	1.80231e-30
OMA1	1.39437	0.479612	9.92937e-33	1.93878e-30
TIGD6	1.4038	0.489336	1.12286e-32	2.17179e-30
NCRNA00094	1.41475	0.500543	1.52412e-32	2.92033e-30
C10orf93	3.49679	1.80603	1.66462e-32	3.13813e-30
ANAPC13	1.35187	0.434959	1.6684e-32	3.13813e-30
PIP	14.3675	3.84474	1.71235e-32	3.19151e-30
C1orf88	2.87816	1.52515	3.32572e-32	6.1427e-30
CCDC15	1.9121	0.935158	4.07205e-32	7.45403e-30
NAT1	5.58154	2.48066	4.21731e-32	7.65162e-30
DNAH7	2.83174	1.50169	7.77111e-32	1.39757e-29
MYCBP	1.39069	0.475804	7.88132e-32	1.40507e-29
IQCD	1.86539	0.89948	8.81482e-32	1.55794e-29
MIPEP	1.58907	0.668185	1.1004e-31	1.92824e-29
C14orf79	1.65101	0.723345	1.75341e-31	3.04648e-29
MLXIP	0.608401	-0.716905	1.81226e-31	3.12227e-29
PLXNA1	0.626501	-0.67461	1.91092e-31	3.26481e-29
FAM81B	3.65002	1.86791	2.13124e-31	3.61113e-29
PEX7	1.55472	0.636653	2.35849e-31	3.96343e-29
PCDP1	3.53869	1.82321	2.71148e-31	4.51958e-29
LRRC27	1.55746	0.639193	3.55752e-31	5.88195e-29
C1orf66	1.51931	0.60342	4.89766e-31	8.03294e-29
TTLL9	2.43359	1.28308	5.5896e-31	9.09507e-29
ARV1	1.51253	0.596963	6.17723e-31	9.9721e-29
TTC25	2.24316	1.16553	6.33252e-31	1.01429e-28
APITD1	1.4428	0.528871	7.91196e-31	1.25745e-28
N6AMT2	1.44155	0.527619	1.11648e-30	1.76078e-28
DPAGT1	1.38268	0.467463	1.26056e-30	1.97283e-28
FAM120AOS	1.4496	0.535654	1.3354e-30	2.07411e-28
REEP6	3.91986	1.9708	1.75108e-30	2.6993e-28
C14orf143	1.46992	0.555737	1.78385e-30	2.72929e-28
CCDC160	3.20772	1.68155	1.94551e-30	2.95458e-28
C9orf171	2.83621	1.50396	3.35421e-30	5.05648e-28
CCDC40	2.1736	1.12009	3.52143e-30	5.2698e-28
CYB5D2	1.71703	0.779916	3.75845e-30	5.58375e-28
CETN3	1.40363	0.489158	3.86539e-30	5.70131e-28
ABTB2	0.401178	-1.31768	3.95657e-30	5.79412e-28
IFT74	1.5469	0.629376	5.96369e-30	8.63187e-28
DNAL1	1.62954	0.704463	5.97857e-30	8.63187e-28
FOXN2	0.610649	-0.711584	7.66656e-30	1.09916e-27
TUSC2	1.38206	0.466824	1.22187e-29	1.73964e-27
LYRM1	1.43998	0.526052	1.54459e-29	2.18394e-27
LRIG1	1.8358	0.876411	2.20846e-29	3.10122e-27
WIBG	1.39897	0.48436	2.47843e-29	3.45665e-27
KIAA1407	1.71775	0.78052	2.53613e-29	3.51323e-27
SHQ1	1.36617	0.450133	2.57401e-29	3.54177e-27
HMGCL	1.47245	0.558215	2.61026e-29	3.5677e-27
SERPINA11	7.02861	2.81324	3.60249e-29	4.89127e-27
CYB5D1	1.54095	0.62382	3.96555e-29	5.3488e-27
VPS11	1.29983	0.378321	4.99331e-29	6.69104e-27
ANKS6	0.42081	-1.24876	5.06458e-29	6.74247e-27
CETN2	1.39322	0.478424	5.51209e-29	7.29089e-27
PGR	7.51969	2.91067	6.01047e-29	7.89914e-27
WDR16	2.24623	1.1675	7.08775e-29	9.2556e-27
TBRG1	1.35223	0.435344	7.88569e-29	1.02324e-26
DYNC2LI1	1.40004	0.485468	9.0874e-29	1.17176e-26
CLDN25	1.8737	0.905892	1.18758e-28	1.52173e-26
POLG	0.743237	-0.428106	1.28246e-28	1.63311e-26
ABAT	3.06577	1.61625	1.56629e-28	1.98223e-26
LPIN1	0.55577	-0.847439	1.8889e-28	2.36305e-26
MIPOL1	1.82703	0.869504	1.89026e-28	2.36305e-26
KLHDC9	2.67334	1.41864	2.29958e-28	2.85733e-26
NME7	1.46923	0.55506	2.31738e-28	2.8621e-26
SNTN	3.02166	1.59534	2.4185e-28	2.96911e-26
SUCLG2	1.42284	0.508768	2.81339e-28	3.43334e-26
IQUB	2.67532	1.41971	3.50034e-28	4.24639e-26
PRKX	0.474237	-1.07632	3.56792e-28	4.279e-26
INPP4A	0.752948	-0.409379	3.56897e-28	4.279e-26
C19orf51	3.30567	1.72494	4.64983e-28	5.54249e-26
DCDC1	2.45102	1.29338	5.16769e-28	6.12416e-26
C11orf65	1.66237	0.733239	5.6268e-28	6.62992e-26
TNK1	1.63043	0.705256	6.4263e-28	7.52869e-26
NINJ1	1.54134	0.624182	7.36981e-28	8.58499e-26
YEATS2	0.674288	-0.568563	8.42001e-28	9.75294e-26
GSTZ1	1.65567	0.727413	1.06229e-27	1.22354e-25
NDUFV2	1.41251	0.498261	1.70816e-27	1.95646e-25
ICA1	1.62066	0.696583	2.05945e-27	2.34571e-25
PHF7	1.70733	0.771743	2.23897e-27	2.53609e-25
DPCD	1.5375	0.620587	2.55769e-27	2.8812e-25
PPARGC1B	0.496772	-1.00934	2.73288e-27	3.06172e-25
HNRNPH2	1.3471	0.429854	2.96236e-27	3.30078e-25
C1orf56	1.5773	0.657456	3.25469e-27	3.6069e-25
CDHR4	3.13095	1.6466	3.3147e-27	3.65366e-25
LRRC23	1.59643	0.674848	3.58319e-27	3.9172e-25
LOC100128788	1.7623	0.817461	3.59201e-27	3.9172e-25
C6orf97	3.32752	1.73445	4.32748e-27	4.69428e-25
RNF150	0.408249	-1.29248	4.44569e-27	4.79713e-25
SIRT3	1.41339	0.499162	4.92698e-27	5.28864e-25
EAPP	1.34468	0.42726	6.02637e-27	6.43503e-25
SYNC	2.30084	1.20216	6.09841e-27	6.47822e-25
C14orf148	1.67613	0.745135	6.38336e-27	6.74596e-25
PUS3	1.3825	0.467275	6.6436e-27	6.98498e-25
C6orf70	1.41263	0.498382	7.12898e-27	7.45706e-25
C11orf70	2.54705	1.34883	7.53134e-27	7.83795e-25
MTIF3	1.35557	0.438902	1.32482e-26	1.37179e-24
EGFR	0.315353	-1.66496	1.33693e-26	1.37737e-24
CPNE2	0.646625	-0.628998	1.38009e-26	1.41473e-24
C1orf21	2.08961	1.06324	1.45763e-26	1.48678e-24
ATRIP	1.44114	0.527213	1.52123e-26	1.54397e-24
C10orf57	1.48273	0.56826	1.58811e-26	1.60391e-24
CREB3L4	1.88216	0.91239	1.60234e-26	1.60651e-24
C6orf204	0.488392	-1.03389	1.60635e-26	1.60651e-24
C5orf36	1.83392	0.874933	1.66477e-26	1.65685e-24
GTF2H5	1.42734	0.513333	1.77533e-26	1.75835e-24
NUBP1	1.34946	0.432387	1.86121e-26	1.82711e-24
NPLOC4	0.749608	-0.415791	1.86258e-26	1.82711e-24
HNRNPC	1.19188	0.253234	1.96279e-26	1.91625e-24
ATP5G2	1.38249	0.467265	2.04993e-26	1.99184e-24
KLF11	0.690935	-0.533379	2.30662e-26	2.23067e-24
LYPLAL1	1.40076	0.486209	2.57675e-26	2.48021e-24
SPEF2	1.98426	0.9886	2.66169e-26	2.55e-24
C9orf46	1.51509	0.599403	3.28984e-26	3.13713e-24
C21orf59	1.38449	0.469352	3.6583e-26	3.47233e-24
COQ7	1.42524	0.511203	3.73756e-26	3.53122e-24
MLL4	0.738921	-0.436507	4.06679e-26	3.82465e-24
FMO5	2.98672	1.57856	4.10913e-26	3.84682e-24
FAM49A	0.521544	-0.93914	4.3754e-26	4.07747e-24
TTC8	1.5516	0.633755	4.61528e-26	4.28156e-24
LOC728606	4.94916	2.30718	5.61429e-26	5.18487e-24
PNPLA4	1.68451	0.752329	5.6813e-26	5.22323e-24
TMEM219	1.41008	0.495781	6.07406e-26	5.54735e-24
HSDL2	1.49712	0.582187	6.08796e-26	5.54735e-24
NOTCH1	0.603966	-0.727462	7.21218e-26	6.54266e-24
ATPAF1	1.29543	0.373431	8.94566e-26	8.07947e-24
STX8	1.3937	0.478917	9.77529e-26	8.79004e-24
MFHAS1	0.540876	-0.88663	1.62459e-25	1.45447e-23
MRPL22	1.31519	0.395266	1.64569e-25	1.46695e-23
GMPR2	1.33134	0.412883	1.76097e-25	1.56292e-23
FBXO36	1.81133	0.857047	2.18335e-25	1.92809e-23
CCDC104	1.36246	0.446213	2.19122e-25	1.92809e-23
CCDC24	1.74101	0.799923	2.51358e-25	2.20228e-23
BTD	1.51801	0.602182	2.6446e-25	2.30722e-23
HCFC1	0.794495	-0.33189	2.70756e-25	2.35213e-23
UQCRQ	1.58559	0.665018	2.95417e-25	2.55555e-23
PRR13	1.33512	0.416965	3.07007e-25	2.64465e-23
C16orf93	1.856	0.8922	3.1152e-25	2.67229e-23
MAFG	0.696393	-0.522027	3.14451e-25	2.6862e-23
CCNH	1.33906	0.421223	3.60196e-25	3.06421e-23
RELT	0.621803	-0.68547	4.4972e-25	3.80998e-23
IGF2BP3	0.38927	-1.36116	4.57882e-25	3.86317e-23
ADCY7	0.587235	-0.76799	4.64622e-25	3.90397e-23
GIN1	1.37332	0.457666	4.71929e-25	3.94918e-23
FLJ33630	1.45195	0.537989	5.08879e-25	4.24107e-23
DNAJC28	1.48265	0.568175	5.62124e-25	4.66585e-23
TTC16	2.10109	1.07114	5.77863e-25	4.77716e-23
RHBDF2	0.637406	-0.649715	6.59516e-25	5.43028e-23
EFHA1	1.36945	0.453592	6.87622e-25	5.63905e-23
MORN2	1.42387	0.509816	7.23883e-25	5.91277e-23
TPRN	1.72023	0.782605	7.54044e-25	6.13469e-23
SEL1L3	0.465162	-1.1042	7.69723e-25	6.23749e-23
PPIL6	1.75717	0.813255	7.7437e-25	6.25045e-23
FBXO16	2.23051	1.15738	9.23489e-25	7.42485e-23
MYB	2.6045	1.38101	9.55118e-25	7.64915e-23
RUNDC1	1.51589	0.600169	9.64864e-25	7.69713e-23
FAM135A	0.538	-0.894323	1.12703e-24	8.95599e-23
KIAA1949	0.663414	-0.59202	1.15119e-24	9.11264e-23
PLEKHG2	0.63492	-0.655354	1.63549e-24	1.28965e-22
FAM183A	2.57152	1.36262	1.8358e-24	1.44205e-22
FOXN3	0.66315	-0.592592	1.8909e-24	1.47283e-22
C11orf71	1.48155	0.567109	1.89528e-24	1.47283e-22
MCCC2	1.80567	0.852535	1.89653e-24	1.47283e-22
FLJ45983	4.4345	2.14877	1.93667e-24	1.49832e-22
TBC1D2B	0.714021	-0.485962	2.54302e-24	1.96004e-22
TTC7B	0.686256	-0.543181	2.57137e-24	1.97447e-22
LOC100128977	3.49491	1.80525	2.63292e-24	2.01418e-22
ANKRD11	0.726444	-0.461076	3.04913e-24	2.32392e-22
C12orf72	1.4746	0.560326	4.06898e-24	3.08971e-22
COX7C	1.38745	0.47244	4.57748e-24	3.46301e-22
IGF2BP2	0.331366	-1.5935	4.87852e-24	3.66403e-22
C1orf38	0.55298	-0.854702	4.87894e-24	3.66403e-22
GKAP1	1.51812	0.602287	5.39306e-24	4.03535e-22
TCTN2	1.48942	0.57475	5.45522e-24	4.06702e-22
TTC1	1.26611	0.340402	5.7031e-24	4.23641e-22
CDC20B	5.52657	2.46638	5.86956e-24	4.34432e-22
BTN2A1	0.763571	-0.389165	6.38183e-24	4.70649e-22
ATP6V1D	1.29262	0.370302	6.7535e-24	4.96273e-22
PIGV	1.40427	0.489822	7.2667e-24	5.32078e-22
MTHFD1L	0.529032	-0.918572	7.45355e-24	5.43817e-22
RAPGEF1	0.758228	-0.399297	7.71786e-24	5.61105e-22
TMBIM4	1.52211	0.606068	8.61971e-24	6.24457e-22
TSPAN15	1.76388	0.818755	8.66114e-24	6.25249e-22
KCNAB2	0.571383	-0.80747	8.83246e-24	6.35379e-22
CLCN5	0.640196	-0.643415	9.77729e-24	7.00888e-22
XBP1	2.23342	1.15925	1.04153e-23	7.44023e-22
GLT8D1	1.26603	0.340315	1.04623e-23	7.44783e-22
DHX38	0.751383	-0.412379	1.35852e-23	9.6375e-22
PKIB	2.60197	1.3796	1.44267e-23	1.01992e-21
POLI	1.49226	0.577496	1.45372e-23	1.02186e-21
C19orf18	1.98705	0.990628	1.45538e-23	1.02186e-21
PTGR2	1.52324	0.607148	1.51843e-23	1.06249e-21
C15orf42	0.4879	-1.03534	1.54829e-23	1.07969e-21
PHF23	1.26929	0.344027	1.56712e-23	1.08912e-21
C10orf107	2.77323	1.47157	1.64953e-23	1.14252e-21
GOLM1	1.77867	0.830801	1.66334e-23	1.14821e-21
LRRC56	2.05628	1.04004	2.04406e-23	1.40629e-21
SH3BGRL	1.91742	0.939163	2.20801e-23	1.514e-21
CAD	0.714628	-0.484736	2.31492e-23	1.58202e-21
MYO9B	0.747019	-0.420784	2.44372e-23	1.66449e-21
COMMD10	1.42032	0.506212	2.60663e-23	1.76958e-21
ATP5L	1.35922	0.44278	2.83563e-23	1.91869e-21
PPARA	0.58076	-0.783987	3.0058e-23	2.02713e-21
PITPNM2	0.577623	-0.7918	3.07785e-23	2.06892e-21
MAML2	0.486585	-1.03924	3.16946e-23	2.12354e-21
TTC23L	2.02565	1.01838	3.20991e-23	2.14363e-21
CLCN4	0.431175	-1.21365	3.39959e-23	2.26294e-21
KIAA0040	1.80154	0.849233	3.7021e-23	2.45632e-21
GGA3	0.760455	-0.395064	3.91412e-23	2.58862e-21
PIGH	1.37561	0.460067	4.08342e-23	2.6919e-21
MRAS	0.547481	-0.869118	4.25645e-23	2.79698e-21
FAM114A2	1.37358	0.457937	4.5072e-23	2.95229e-21
GLUL	1.6819	0.750089	4.53137e-23	2.95867e-21
PSENEN	1.40651	0.492116	5.12813e-23	3.33768e-21
SUSD3	3.24922	1.70009	5.21574e-23	3.38396e-21
NHLRC4	2.48582	1.31372	5.60412e-23	3.62447e-21
APOBEC4	2.19695	1.1355	5.89812e-23	3.80262e-21
ERI2	1.44841	0.534472	5.92978e-23	3.81105e-21
HAPLN3	0.413624	-1.27361	6.41816e-23	4.10214e-21
GATA3	3.10563	1.63489	6.42273e-23	4.10214e-21
PAG1	0.593041	-0.753795	7.17704e-23	4.56968e-21
TMCC2	0.441126	-1.18074	7.38139e-23	4.68524e-21
HEMK1	1.44497	0.531037	8.36542e-23	5.29345e-21
HHAT	1.73218	0.792593	8.52787e-23	5.37612e-21
SLC37A4	1.34757	0.430362	8.54851e-23	5.37612e-21
DEGS2	3.59868	1.84747	8.65374e-23	5.42566e-21
TTC7A	0.665314	-0.587892	9.18953e-23	5.74401e-21
CAPN9	3.57	1.83592	9.27013e-23	5.77678e-21
ZNF396	1.72606	0.787487	9.9098e-23	6.15669e-21
XPA	1.30536	0.384449	1.03072e-22	6.38426e-21
ATP6AP1L	1.63731	0.711323	1.11489e-22	6.88476e-21
PHYHD1	3.34467	1.74186	1.19095e-22	7.33237e-21
MAPT	3.64627	1.86642	1.19692e-22	7.3471e-21
MPDU1	1.36586	0.449805	1.2182e-22	7.45538e-21
ACAD8	1.39032	0.47542	1.34685e-22	8.21821e-21
CYTH1	0.741937	-0.430632	1.35447e-22	8.24015e-21
EFCAB6	2.13378	1.09341	1.39374e-22	8.45401e-21
PLEKHM3	0.633186	-0.659299	1.59955e-22	9.64646e-21
THPO	2.8885	1.53032	1.59975e-22	9.64646e-21
DAPK1	0.528229	-0.920765	1.69741e-22	1.02054e-20
CD97	0.592619	-0.754822	1.76719e-22	1.05938e-20
C6orf217	1.92477	0.944686	1.7984e-22	1.07495e-20
CDK7	1.30697	0.386222	1.81889e-22	1.08404e-20
CHST2	0.512726	-0.963741	1.82974e-22	1.08734e-20
ELOVL5	1.87098	0.903795	1.84099e-22	1.08867e-20
ADCY3	0.679117	-0.558267	1.84259e-22	1.08867e-20
PLEKHG1	0.565789	-0.821663	2.22581e-22	1.31131e-20
ABCC8	4.91543	2.29732	2.29186e-22	1.34635e-20
ANKRD27	0.71138	-0.491307	2.44845e-22	1.43423e-20
TSTD1	1.63994	0.713643	2.5539e-22	1.49174e-20
LRP8	0.487975	-1.03512	2.71917e-22	1.58376e-20
EIF4EBP3	1.63237	0.706967	2.72707e-22	1.58387e-20
ARMC3	3.15137	1.65598	3.07015e-22	1.77808e-20
FAM105B	0.763331	-0.389619	3.14998e-22	1.81918e-20
ORC1L	0.510361	-0.970409	3.29495e-22	1.89756e-20
HOMEZ	1.38751	0.472496	3.41831e-22	1.96308e-20
DNAH6	2.29415	1.19796	3.4482e-22	1.97472e-20
TRAF3IP1	1.31363	0.39356	3.47757e-22	1.986e-20
JMJD8	1.40418	0.489724	3.56645e-22	2.03109e-20
STT3A	1.32202	0.402743	3.73689e-22	2.12227e-20
SPATA7	1.34422	0.426767	4.17413e-22	2.36403e-20
AGR3	8.32147	3.05684	4.48951e-22	2.53565e-20
SELENBP1	1.79819	0.846547	4.97702e-22	2.80326e-20
KIAA0922	0.649163	-0.623347	5.13524e-22	2.88446e-20
ABHD14A	1.56152	0.642948	5.26311e-22	2.94821e-20
C16orf46	1.45991	0.545876	5.30483e-22	2.96348e-20
ACOX2	3.08291	1.62429	5.98302e-22	3.33326e-20
ZG16B	2.95686	1.56407	6.14622e-22	3.4149e-20
SOS1	0.732602	-0.448898	6.18045e-22	3.42464e-20
CYP4X1	4.15212	2.05385	6.62585e-22	3.66154e-20
TP53TG1	1.72313	0.785029	7.93023e-22	4.37058e-20
CENPO	0.657224	-0.605543	8.24933e-22	4.53426e-20
RAB35	0.828815	-0.270879	8.41174e-22	4.61116e-20
TMC5	4.49759	2.16915	8.63852e-22	4.72285e-20
FPR2	0.471103	-1.08588	9.0005e-22	4.90767e-20
ATP11A	0.58076	-0.783986	9.08368e-22	4.93988e-20
PEX11G	1.79312	0.84247	9.25428e-22	5.01935e-20
SLC25A35	1.61959	0.695632	9.56174e-22	5.17242e-20
TPRG1	4.20662	2.07266	1.00508e-21	5.42266e-20
CFLAR	0.693266	-0.528519	1.06574e-21	5.73484e-20
FAM47E	2.25865	1.17546	1.10382e-21	5.92423e-20
YIPF1	1.34669	0.429423	1.15407e-21	6.17773e-20
DCP1B	1.27917	0.355208	1.22682e-21	6.53572e-20
NFIA	1.8561	0.892275	1.2281e-21	6.53572e-20
PARN	1.24632	0.317676	1.23292e-21	6.53572e-20
YSK4	2.49106	1.31676	1.2337e-21	6.53572e-20
CRYZL1	1.25766	0.330745	1.27668e-21	6.74603e-20
KRT18	1.82008	0.863999	1.28569e-21	6.77615e-20
FMNL2	0.572283	-0.805198	1.37369e-21	7.22136e-20
AKAP13	0.720355	-0.47322	1.38406e-21	7.25728e-20
BAK1	0.719395	-0.475143	1.41431e-21	7.39697e-20
NOSTRIN	2.49426	1.31861	1.48212e-21	7.7319e-20
TEKT1	2.7317	1.4498	1.50386e-21	7.81452e-20
TMEM9	1.36922	0.453354	1.50558e-21	7.81452e-20
DNAI1	2.748	1.45838	1.57077e-21	8.13231e-20
C14orf142	1.30306	0.381902	1.64159e-21	8.47753e-20
PEX11B	1.29238	0.370033	1.74114e-21	8.96908e-20
POU5F1	0.496575	-1.00992	1.74982e-21	8.99119e-20
B9D1	1.58951	0.668578	1.78715e-21	9.15401e-20
PPP2CA	1.23808	0.308105	1.79044e-21	9.15401e-20
PSMD6	1.2275	0.29572	1.83171e-21	9.3417e-20
MICALL1	0.636625	-0.651484	1.88499e-21	9.58958e-20
ARHGAP11B	0.5094	-0.973129	1.90511e-21	9.66799e-20
CDK20	1.37791	0.462481	1.9926e-21	1.0087e-19
TEX264	1.40855	0.494211	2.0526e-21	1.03651e-19
PCOTH	2.13685	1.09548	2.18931e-21	1.10283e-19
SLC36A1	0.663328	-0.592205	2.27047e-21	1.14091e-19
ZNF202	1.28452	0.361233	2.28979e-21	1.14781e-19
CCDC125	1.61555	0.692024	2.3258e-21	1.16301e-19
LOC100128239	2.15063	1.10476	2.33181e-21	1.16318e-19
SRR	1.45295	0.538986	2.36413e-21	1.17644e-19
C1orf192	2.08675	1.06126	2.50203e-21	1.24053e-19
TMEM9B	1.2979	0.376176	2.50502e-21	1.24053e-19
CENPP	1.65139	0.723677	2.53192e-21	1.25083e-19
SUOX	1.41184	0.49758	2.54002e-21	1.25181e-19
WDR25	1.35318	0.436353	2.58376e-21	1.27032e-19
HIC2	0.704777	-0.504761	2.66104e-21	1.30518e-19
DNAH5	2.88447	1.5283	2.66966e-21	1.30629e-19
FLNA	0.606262	-0.721988	2.79474e-21	1.36423e-19
NXNL2	2.94243	1.55701	2.84735e-21	1.38661e-19
RIN3	0.653545	-0.613641	2.85713e-21	1.38808e-19
COQ5	1.28299	0.359515	2.93242e-21	1.42129e-19
MUC1	2.71589	1.44143	3.09206e-21	1.49513e-19
C5orf45	1.50031	0.585256	3.15337e-21	1.52119e-19
BSCL2	1.40018	0.485614	3.53056e-21	1.69915e-19
ANXA9	2.84841	1.51016	3.76071e-21	1.80567e-19
ULK4	1.71272	0.776293	4.16265e-21	1.99399e-19
GDPD5	0.562764	-0.829398	4.28349e-21	2.04709e-19
DYDC1	1.95525	0.967356	4.35684e-21	2.0773e-19
C1orf203	1.50858	0.593194	4.39582e-21	2.09102e-19
KLF13	0.664837	-0.588926	4.54445e-21	2.14973e-19
PIM1	0.569814	-0.811437	4.5479e-21	2.14973e-19
MTSS1L	0.618302	-0.693615	4.55069e-21	2.14973e-19
NSL1	1.27607	0.351711	4.71898e-21	2.2241e-19
PPA2	1.30643	0.385627	4.81146e-21	2.26249e-19
DHRS4L1	1.68317	0.751183	4.95933e-21	2.32669e-19
G6PC3	1.4731	0.558857	5.13632e-21	2.40422e-19
KALRN	0.561421	-0.832846	5.37959e-21	2.51235e-19
WNK3	0.42872	-1.22189	5.39483e-21	2.51375e-19
CA12	3.36222	1.74942	5.94689e-21	2.76469e-19
FOXA1	4.09177	2.03273	6.10584e-21	2.83217e-19
FAM154B	2.20377	1.13997	6.93648e-21	3.21019e-19
CYP4Z1	7.67337	2.93986	6.95852e-21	3.21314e-19
ZNF552	2.06683	1.04742	6.97858e-21	3.21516e-19
MRPL24	1.45413	0.540158	7.05369e-21	3.23645e-19
THOC7	1.28263	0.359104	7.05636e-21	3.23645e-19
KBTBD10	1.7161	0.779133	7.42521e-21	3.39771e-19
C2orf81	1.70155	0.76685	7.44109e-21	3.39771e-19
C20orf12	1.54212	0.624917	8.10812e-21	3.69406e-19
IGFALS	3.22741	1.69038	8.1326e-21	3.697e-19
BTF3	1.35442	0.43768	8.20183e-21	3.72022e-19
C4orf32	1.91023	0.933747	8.37409e-21	3.77803e-19
TYRO3	0.628191	-0.670726	8.37605e-21	3.77803e-19
NCK2	0.685535	-0.544698	8.38456e-21	3.77803e-19
MGAT3	0.470681	-1.08718	8.47123e-21	3.80871e-19
CCDC88A	0.593299	-0.753168	1.03247e-20	4.63187e-19
AZGP1	3.08011	1.62298	1.03819e-20	4.64736e-19
CCDC71	1.292	0.369608	1.04123e-20	4.65084e-19
GLS	0.637453	-0.64961	1.10035e-20	4.90419e-19
C14orf49	0.524867	-0.929975	1.13381e-20	5.04237e-19
RIOK2	1.24598	0.317284	1.20468e-20	5.33566e-19
PLCG1	0.753526	-0.408271	1.20496e-20	5.33566e-19
SEC22C	1.26815	0.342722	1.22902e-20	5.43045e-19
C14orf33	1.54261	0.62537	1.27285e-20	5.61203e-19
EMILIN2	0.588256	-0.765485	1.46586e-20	6.44578e-19
ZNF19	1.41421	0.499992	1.46824e-20	6.44578e-19
CDKL3	1.47186	0.557644	1.48758e-20	6.51674e-19
RPS6KA3	0.62843	-0.670177	1.49993e-20	6.55682e-19
CIB2	0.492238	-1.02257	1.5916e-20	6.94276e-19
SURF1	1.35976	0.443357	1.60548e-20	6.98843e-19
CT62	2.9554	1.56335	1.66687e-20	7.2403e-19
GABARAP	1.27607	0.351703	1.75438e-20	7.6043e-19
IP6K2	1.27214	0.347255	1.79968e-20	7.78417e-19
ARFIP2	1.42694	0.51292	1.88957e-20	8.15577e-19
LYN	0.60197	-0.732236	2.06785e-20	8.90652e-19
CLIP2	0.657547	-0.604833	2.12983e-20	9.15425e-19
ORAI3	1.46895	0.554789	2.19774e-20	9.42636e-19
DNAJC12	3.12907	1.64573	2.27767e-20	9.74881e-19
CLUAP1	1.37437	0.458772	2.30237e-20	9.834e-19
RNF145	0.606093	-0.722389	2.30747e-20	9.83531e-19
NDUFB1	1.43277	0.518811	2.32843e-20	9.90404e-19
C17orf72	1.94491	0.959703	2.35112e-20	9.97984e-19
LRG1	3.89528	1.96173	2.37419e-20	1.00294e-18
C3orf58	0.590271	-0.760551	2.37479e-20	1.00294e-18
RABL2A	1.32325	0.40408	2.37921e-20	1.00294e-18
RHBDL1	2.29883	1.2009	2.38235e-20	1.00294e-18
AASDHPPT	1.31497	0.395033	2.46791e-20	1.03683e-18
HINT2	1.41707	0.502908	2.51554e-20	1.05468e-18
CCDC82	0.614346	-0.702878	2.67067e-20	1.11743e-18
C3orf75	1.27052	0.345423	2.73449e-20	1.1418e-18
BICD1	0.596848	-0.744565	2.86246e-20	1.19281e-18
SEC14L1	0.763736	-0.388853	2.87393e-20	1.19409e-18
RABEP1	1.62172	0.697526	2.87719e-20	1.19409e-18
PRKCA	0.524061	-0.932194	2.94335e-20	1.21908e-18
ESR1	5.06926	2.34178	2.97487e-20	1.22965e-18
ACY1	1.44702	0.533085	3.01595e-20	1.24412e-18
SH3BP1	0.645521	-0.631464	3.06167e-20	1.26045e-18
IFFO2	0.600906	-0.734789	3.13449e-20	1.28784e-18
C9orf68	2.31866	1.21329	3.16615e-20	1.29825e-18
MAP7D3	0.557386	-0.84325	3.24069e-20	1.32616e-18
CAPSL	3.10458	1.6344	3.59058e-20	1.46642e-18
FOXC1	0.379446	-1.39803	3.64287e-20	1.48481e-18
PCP2	2.59494	1.3757	4.04359e-20	1.64487e-18
VAV3	2.19116	1.13169	4.3964e-20	1.78485e-18
TCN2	0.6435	-0.635987	4.64839e-20	1.88342e-18
HDHD2	1.32322	0.404051	4.75017e-20	1.92087e-18
CAPN8	4.30963	2.10757	5.18386e-20	2.08984e-18
CCDC157	1.59964	0.677748	5.1884e-20	2.08984e-18
RLN2	2.53929	1.34442	5.39633e-20	2.16932e-18
FGD3	2.24978	1.16978	5.49361e-20	2.20012e-18
JOSD1	0.782107	-0.354562	5.4944e-20	2.20012e-18
HSD17B7	1.43458	0.520626	5.55979e-20	2.22197e-18
PGLYRP2	4.19355	2.06817	5.64172e-20	2.25032e-18
KCTD3	1.54513	0.627728	5.80028e-20	2.30908e-18
RASGEF1B	0.565526	-0.822335	5.89648e-20	2.34282e-18
FAM164C	1.46389	0.549805	6.0065e-20	2.38192e-18
AK7	2.17134	1.11858	6.15229e-20	2.43502e-18
PLAGL1	0.529485	-0.917338	6.20854e-20	2.45255e-18
ZNF20	1.32316	0.403989	6.5801e-20	2.59433e-18
NPFFR1	0.737645	-0.439001	6.66768e-20	2.62381e-18
CHRM3	0.382036	-1.38822	6.75333e-20	2.65243e-18
ZBTB44	1.35339	0.436577	7.05998e-20	2.76757e-18
IRAK1	0.677836	-0.560991	7.08016e-20	2.77018e-18
LOC145837	3.30994	1.7268	7.11555e-20	2.77872e-18
NDUFAF1	1.29364	0.371436	7.33961e-20	2.86077e-18
MCM6	0.690417	-0.534461	7.38772e-20	2.87406e-18
GNMT	2.65128	1.40669	7.48351e-20	2.90491e-18
NIT1	1.29842	0.376753	7.49534e-20	2.90491e-18
APOM	1.69615	0.762267	7.9041e-20	3.05754e-18
C1orf173	3.61848	1.85538	7.96061e-20	3.07361e-18
LHFPL2	0.686188	-0.543323	8.10115e-20	3.12199e-18
KIFC3	0.586706	-0.769289	8.18323e-20	3.1477e-18
CHST3	0.535411	-0.90128	8.2462e-20	3.16599e-18
NDUFA5	1.29522	0.373197	8.80159e-20	3.3729e-18
KLF5	0.430697	-1.21525	8.92918e-20	3.41541e-18
FLJ36777	1.70812	0.772408	9.05649e-20	3.45765e-18
MET	0.454273	-1.13837	9.26534e-20	3.53082e-18
PLCG2	0.58726	-0.767929	9.48615e-20	3.60826e-18
LRRC8C	0.63226	-0.66141	9.85798e-20	3.74275e-18
IGBP1	1.32598	0.407064	1.03006e-19	3.90356e-18
STK38	0.725492	-0.462969	1.07017e-19	4.04808e-18
FOXRED1	1.36042	0.444049	1.11559e-19	4.21211e-18
TMEM63C	2.4778	1.30906	1.12098e-19	4.2247e-18
TAF9	1.24806	0.319687	1.1589e-19	4.35958e-18
DYSF	0.656731	-0.606625	1.1929e-19	4.47929e-18
ABHD14B	1.40575	0.49134	1.21441e-19	4.54764e-18
LDLRAD1	2.05957	1.04235	1.21554e-19	4.54764e-18
CLSPN	0.47393	-1.07725	1.26555e-19	4.72609e-18
ZNF43	1.62825	0.703318	1.27762e-19	4.76251e-18
ARL3	1.40469	0.490251	1.29739e-19	4.82742e-18
FAM162A	1.44568	0.531748	1.33855e-19	4.96551e-18
RUNX3	0.496789	-1.0093	1.33935e-19	4.96551e-18
PIF1	0.495933	-1.01178	1.37608e-19	5.08615e-18
FAM174A	1.5131	0.597507	1.37685e-19	5.08615e-18
C20orf85	3.05196	1.60974	1.46153e-19	5.38566e-18
IL2RA	0.419214	-1.25424	1.46318e-19	5.38566e-18
ACMSD	2.90102	1.53656	1.54538e-19	5.66822e-18
PECI	1.61913	0.69522	1.54548e-19	5.66822e-18
COG2	1.34382	0.42634	1.55013e-19	5.67514e-18
C1orf158	1.99862	0.999003	1.58231e-19	5.78262e-18
HPSE	0.531892	-0.910796	1.6834e-19	6.14111e-18
KIAA1370	1.76562	0.820173	1.68842e-19	6.14848e-18
ZDHHC18	0.762156	-0.391841	1.72045e-19	6.25403e-18
C6orf103	1.77493	0.827759	1.78872e-19	6.49067e-18
C16orf74	1.98104	0.986257	1.82332e-19	6.60454e-18
TGFA	0.462581	-1.11222	1.83707e-19	6.6426e-18
ZFP2	1.61855	0.694703	1.85685e-19	6.70231e-18
HN1L	1.35622	0.439586	1.96151e-19	7.06765e-18
JMJD6	0.74128	-0.431909	2.0307e-19	7.30412e-18
EFHC1	1.48825	0.573615	2.05731e-19	7.38687e-18
GLIPR1L2	1.96014	0.970954	2.13854e-19	7.66509e-18
TMED8	1.29753	0.375769	2.17397e-19	7.77847e-18
WDR63	2.1888	1.13014	2.39929e-19	8.56973e-18
KCTD6	1.72133	0.783526	2.45349e-19	8.74806e-18
EXOC6	1.4933	0.578507	2.46749e-19	8.7827e-18
PTRH1	1.57284	0.653368	2.62561e-19	9.32933e-18
LOC100130148	2.84836	1.51013	2.63463e-19	9.33642e-18
IQCH	1.68082	0.749162	2.63671e-19	9.33642e-18
TEKT2	2.48479	1.31312	2.64637e-19	9.35447e-18
PIGQ	1.4781	0.563747	2.76565e-19	9.75929e-18
CCDC113	1.57395	0.654393	2.98777e-19	1.0525e-17
EML4	0.735981	-0.442259	3.02194e-19	1.06271e-17
ITM2C	0.554431	-0.85092	3.17271e-19	1.11382e-17
RPS25	1.37373	0.458098	3.39006e-19	1.18809e-17
RGMA	0.413629	-1.27359	3.50669e-19	1.22686e-17
SBF1	0.695876	-0.523097	3.90226e-19	1.36293e-17
TTC39A	2.04793	1.03417	3.96952e-19	1.38407e-17
C3orf15	2.61167	1.38497	4.02112e-19	1.39968e-17
MYO1E	0.695151	-0.524603	4.06302e-19	1.41186e-17
MDC1	0.741873	-0.430756	4.07112e-19	1.41228e-17
HYDIN	2.24318	1.16555	4.32768e-19	1.49875e-17
TIMM8B	1.39449	0.479738	4.40957e-19	1.52454e-17
STON1	0.586281	-0.770335	4.46968e-19	1.54272e-17
IL12RB2	0.315196	-1.66568	4.70096e-19	1.61982e-17
H3F3A	1.3929	0.478094	4.71056e-19	1.6204e-17
ANKHD1-EIF4EBP3	1.49072	0.576009	4.86734e-19	1.67153e-17
SREBF1	1.67667	0.745598	4.93239e-19	1.69103e-17
TLN1	0.787053	-0.345467	4.9711e-19	1.70146e-17
IFT140	1.55635	0.638163	5.03246e-19	1.71959e-17
PTPRT	4.71734	2.23797	5.04203e-19	1.72e-17
SLC7A8	2.16793	1.11632	5.15541e-19	1.75575e-17
ANKMY1	1.45435	0.540376	5.32576e-19	1.81076e-17
LRRC67	1.71188	0.775579	5.36717e-19	1.82182e-17
CCDC108	2.76029	1.46482	5.52057e-19	1.87079e-17
CSK	0.759725	-0.396452	5.6774e-19	1.92076e-17
KCNJ11	2.30322	1.20365	5.71073e-19	1.92885e-17
PBLD	1.47127	0.557058	5.80669e-19	1.95804e-17
GALE	1.53952	0.622476	5.843e-19	1.96705e-17
DIO1	4.26101	2.0912	5.8677e-19	1.97212e-17
LEKR1	1.53647	0.619617	5.98168e-19	2.00714e-17
SFXN2	1.67273	0.742204	6.15756e-19	2.06278e-17
AKR7A3	3.61701	1.8548	6.49061e-19	2.17081e-17
COQ6	1.3022	0.380951	6.6934e-19	2.23498e-17
TMEM179B	1.29638	0.374492	6.81848e-19	2.27305e-17
TFF3	5.7893	2.53339	6.92018e-19	2.30033e-17
HIRA	0.770204	-0.376687	6.92277e-19	2.30033e-17
GEMIN8	1.32529	0.406307	7.27643e-19	2.41394e-17
MCM5	0.697208	-0.52034	7.34157e-19	2.43161e-17
C1orf194	2.34537	1.22982	7.48816e-19	2.47617e-17
PFDN5	1.32021	0.400762	7.95337e-19	2.62577e-17
GP2	5.68313	2.50668	8.00904e-19	2.63587e-17
MED11	1.30994	0.389501	8.00968e-19	2.63587e-17
DAK	1.40565	0.491235	8.1504e-19	2.67788e-17
TMEM41B	1.3188	0.399226	8.35625e-19	2.74112e-17
ACTN4	0.766174	-0.384257	8.52873e-19	2.79323e-17
ZNF18	1.30561	0.384729	8.66611e-19	2.83369e-17
DALRD3	1.43571	0.521767	8.68895e-19	2.83664e-17
E2F8	0.486	-1.04097	8.73248e-19	2.84632e-17
PKP1	0.260171	-1.94247	8.83158e-19	2.87405e-17
TNFRSF13C	0.49308	-1.02011	9.06274e-19	2.9446e-17
SNX8	0.737435	-0.439413	9.91448e-19	3.21625e-17
SKP1	1.2964	0.374506	1.01974e-18	3.30281e-17
WDR62	0.600222	-0.736432	1.06485e-18	3.44347e-17
LRRC43	2.06781	1.0481	1.07328e-18	3.46525e-17
C12orf10	1.32466	0.405623	1.09042e-18	3.51505e-17
KIF21B	0.554838	-0.849862	1.10036e-18	3.54153e-17
DHX16	0.819362	-0.287428	1.12354e-18	3.61049e-17
CYP2B7P1	7.23738	2.85547	1.12851e-18	3.62076e-17
MMGT1	0.755679	-0.404154	1.15769e-18	3.70859e-17
MTERFD3	1.37974	0.464401	1.1628e-18	3.71914e-17
FOXJ1	3.97855	1.99224	1.17076e-18	3.73876e-17
C1orf27	1.37363	0.457996	1.18905e-18	3.79127e-17
SPAG8	1.85532	0.89167	1.19487e-18	3.80391e-17
WDR19	1.43539	0.521446	1.20396e-18	3.8269e-17
CHST11	0.621296	-0.686647	1.22028e-18	3.87279e-17
RABL2B	1.31184	0.391595	1.23503e-18	3.91354e-17
PVR	0.653593	-0.613536	1.23994e-18	3.9218e-17
FOXP1	1.47324	0.558989	1.24146e-18	3.9218e-17
FANCE	0.653374	-0.61402	1.244e-18	3.92376e-17
DUSP7	0.745998	-0.422756	1.26904e-18	3.99658e-17
GPR37	0.495496	-1.01305	1.3058e-18	4.10607e-17
CCDC74A	2.49316	1.31798	1.31329e-18	4.12329e-17
FAM171A1	0.492169	-1.02278	1.32143e-18	4.14249e-17
NDFIP1	1.2777	0.353544	1.37694e-18	4.30992e-17
GLT25D1	0.75235	-0.410523	1.40652e-18	4.39581e-17
KLHL34	0.499031	-1.0028	1.43087e-18	4.46509e-17
P2RY6	0.555373	-0.848472	1.43306e-18	4.46512e-17
RARRES3	2.08586	1.06064	1.44827e-18	4.50568e-17
COG7	1.29952	0.377982	1.45589e-18	4.52254e-17
RNPEP	1.29953	0.37799	1.46267e-18	4.53672e-17
RSPH4A	2.06174	1.04386	1.55716e-18	4.8225e-17
ZNF214	2.18327	1.12649	1.61229e-18	4.98569e-17
PROX1	0.468947	-1.0925	1.68065e-18	5.18927e-17
VWA5A	1.74523	0.803418	1.70561e-18	5.25841e-17
C16orf53	1.35108	0.434115	1.75231e-18	5.39428e-17
MRPS36	1.30939	0.388893	1.76863e-18	5.43635e-17
TRPV3	0.456355	-1.13177	1.77154e-18	5.43716e-17
NUDT16L1	1.41075	0.496463	1.93287e-18	5.92342e-17
SLC9A6	0.621093	-0.687119	1.94232e-18	5.94348e-17
DNM2	0.814623	-0.295795	2.00187e-18	6.11659e-17
FCAR	0.609605	-0.714052	2.05839e-18	6.27991e-17
FANCA	0.557516	-0.842915	2.06747e-18	6.29826e-17
EPB41L2	0.637581	-0.649319	2.13509e-18	6.49462e-17
IL17RA	0.742518	-0.429502	2.25415e-18	6.8466e-17
C2orf55	1.69189	0.758636	2.27451e-18	6.89822e-17
GABBR2	0.29511	-1.76067	2.28496e-18	6.91967e-17
CR1	0.414768	-1.26962	2.3799e-18	7.19656e-17
IK	1.19899	0.261825	2.40354e-18	7.25736e-17
ALAD	1.33232	0.413937	2.4422e-18	7.36325e-17
USP36	0.784836	-0.349536	2.48438e-18	7.4794e-17
PDCD1LG2	0.554693	-0.850238	2.5029e-18	7.52412e-17
OSGEPL1	1.2555	0.328264	2.55688e-18	7.67514e-17
ARHGAP32	1.58204	0.661784	2.63207e-18	7.88929e-17
RABEPK	1.26192	0.335618	2.69718e-18	8.07263e-17
TEKT3	2.03879	1.02772	2.73039e-18	8.16014e-17
MORN5	1.88982	0.918248	3.00576e-18	8.97004e-17
UMOD	2.17507	1.12106	3.03206e-18	9.03536e-17
DNAJC19	1.31673	0.396956	3.05565e-18	9.09243e-17
CCDC159	1.52369	0.60757	3.0643e-18	9.10495e-17
C14orf50	2.32487	1.21715	3.15479e-18	9.36027e-17
POC5	1.28893	0.36617	3.27895e-18	9.7146e-17
HIVEP2	0.674724	-0.56763	3.34793e-18	9.90465e-17
NCRNA00092	0.424804	-1.23513	3.38001e-18	9.98516e-17
HS3ST3B1	0.556207	-0.846305	3.40649e-18	1.00489e-16
PEX11A	1.62047	0.69641	3.64333e-18	1.07321e-16
CSF2RB	0.541923	-0.88384	3.67966e-18	1.08236e-16
CCDC13	1.6464	0.719317	3.70421e-18	1.08802e-16
STK16	1.24538	0.316589	3.7971e-18	1.11371e-16
TMEM150B	0.50954	-0.972733	3.88809e-18	1.13877e-16
MAP4K4	0.702891	-0.508627	3.90552e-18	1.14224e-16
C18orf32	1.32788	0.409122	3.93174e-18	1.14827e-16
ACSM1	2.47443	1.3071	4.13006e-18	1.20447e-16
PAK3	0.476579	-1.06921	4.13888e-18	1.20533e-16
MTMR8	0.540381	-0.887951	4.37101e-18	1.27113e-16
SCUBE2	4.03939	2.01414	4.38536e-18	1.27349e-16
RPUSD4	1.25081	0.322862	4.39402e-18	1.2742e-16
TCP11L1	0.746506	-0.421775	4.46353e-18	1.29253e-16
LOC348926	1.37914	0.463768	4.53964e-18	1.31272e-16
MORN1	1.76921	0.823108	4.74377e-18	1.36981e-16
EHBP1	0.760998	-0.394035	4.96988e-18	1.43309e-16
FLVCR2	0.646532	-0.629206	4.9919e-18	1.43742e-16
TXNDC17	1.34631	0.429008	5.05268e-18	1.45288e-16
FPR3	0.543166	-0.880536	5.11389e-18	1.46842e-16
NT5C2	0.745926	-0.422896	5.17325e-18	1.48338e-16
GPR55	0.456416	-1.13158	5.18476e-18	1.48461e-16
C1orf230	2.40182	1.26413	5.24293e-18	1.49917e-16
MICAL3	0.692718	-0.529659	5.31083e-18	1.51647e-16
ACAT1	1.40623	0.491836	5.33523e-18	1.52132e-16
TTC21A	1.56445	0.645658	5.43067e-18	1.54638e-16
EFHC2	2.21714	1.1487	5.50704e-18	1.56596e-16
IFNAR2	0.696446	-0.521916	5.65113e-18	1.6047e-16
SHANK3	0.672253	-0.572924	5.74941e-18	1.63035e-16
C17orf61	1.43091	0.516938	5.79709e-18	1.6416e-16
NEK5	2.35488	1.23565	5.82395e-18	1.64693e-16
PPARD	0.748347	-0.41822	5.97026e-18	1.68598e-16
BLM	0.594224	-0.750921	6.01663e-18	1.69674e-16
NAPA	1.30612	0.385285	6.03652e-18	1.70001e-16
UBE4A	1.25584	0.328652	6.04597e-18	1.70034e-16
MRPS31	1.24031	0.310702	6.06497e-18	1.70334e-16
QSOX2	0.716279	-0.481407	6.0773e-18	1.70447e-16
CAMLG	1.26989	0.344705	6.25794e-18	1.75274e-16
RASGRP3	0.688532	-0.538405	6.32994e-18	1.77048e-16
TNFAIP3	0.607017	-0.720191	6.40906e-18	1.79017e-16
RAB26	2.20382	1.14001	6.6023e-18	1.84164e-16
MTCH1	0.795386	-0.330273	7.05257e-18	1.96456e-16
C4A	2.78365	1.47698	7.17988e-18	1.99731e-16
SMCR7L	0.798739	-0.324204	7.28186e-18	2.02294e-16
UBASH3B	0.552152	-0.856863	7.4685e-18	2.07198e-16
SMAGP	0.609794	-0.713605	7.5561e-18	2.09345e-16
ZCCHC10	1.28662	0.363586	7.60978e-18	2.10548e-16
RP1L1	0.592829	-0.754313	7.69896e-18	2.12728e-16
C5orf30	1.66079	0.731867	7.80715e-18	2.15427e-16
ARL4C	0.590993	-0.758787	8.18482e-18	2.25287e-16
ATP5S	1.29659	0.374726	8.18646e-18	2.25287e-16
SYT9	4.29995	2.10432	8.21479e-18	2.25764e-16
SH3D20	0.560007	-0.836483	8.22876e-18	2.25845e-16
TMBIM1	0.749455	-0.416086	8.3159e-18	2.27931e-16
SLC22A18	1.70749	0.771877	8.44643e-18	2.312e-16
SNX19	1.30329	0.382155	8.48973e-18	2.32075e-16
CCNE1	0.47343	-1.07878	8.64761e-18	2.36076e-16
TMEM99	1.46371	0.549626	8.69178e-18	2.36966e-16
CYP21A2	2.56251	1.35756	9.06748e-18	2.46881e-16
FAM123B	0.656166	-0.607866	9.09982e-18	2.47433e-16
FGFR1OP	1.36721	0.451234	9.13576e-18	2.48081e-16
PRR11	0.429037	-1.22083	9.18618e-18	2.4912e-16
KIAA0754	0.465528	-1.10306	9.55113e-18	2.58675e-16
STK36	1.43081	0.51683	9.73112e-18	2.63203e-16
CXorf41	1.59594	0.674407	9.77539e-18	2.64051e-16
RLN1	1.58673	0.666061	9.97728e-18	2.6915e-16
B3GNT5	0.482561	-1.05122	1.01786e-17	2.7422e-16
C10orf84	1.21664	0.282902	1.08073e-17	2.90776e-16
DYDC2	2.41947	1.27469	1.11831e-17	3.00492e-16
TRPT1	1.38033	0.465009	1.13427e-17	3.04383e-16
CISH	1.68075	0.749106	1.13845e-17	3.05103e-16
DHRS4L2	1.4346	0.52065	1.14108e-17	3.0541e-16
GTSE1	0.568222	-0.815473	1.14406e-17	3.05808e-16
NCRNA00110	2.12747	1.08914	1.19625e-17	3.19342e-16
TCF19	0.65675	-0.606584	1.29136e-17	3.44283e-16
RHOF	0.485653	-1.042	1.29481e-17	3.44755e-16
MLPH	3.00545	1.58758	1.30896e-17	3.48072e-16
ERBB4	4.0144	2.00519	1.34085e-17	3.56089e-16
SUMF1	1.33389	0.415634	1.36982e-17	3.63313e-16
DOCK7	0.700824	-0.512876	1.37363e-17	3.63852e-16
GDE1	1.28431	0.36099	1.38585e-17	3.66615e-16
ITPR3	0.674307	-0.568523	1.39547e-17	3.68685e-16
MSN	0.66481	-0.588987	1.42541e-17	3.76109e-16
SRP9	1.26993	0.344751	1.45406e-17	3.83176e-16
CEP152	0.682652	-0.550778	1.46008e-17	3.8427e-16
UGT8	0.31069	-1.68645	1.46299e-17	3.8454e-16
MRPS27	1.24815	0.31979	1.46544e-17	3.84692e-16
GJB1	3.35092	1.74456	1.46822e-17	3.84929e-16
NFRKB	1.2579	0.331014	1.51491e-17	3.96662e-16
CKAP2L	0.554619	-0.850432	1.52962e-17	3.99933e-16
GRPR	4.25491	2.08913	1.5313e-17	3.99933e-16
C3orf18	1.65191	0.724131	1.56377e-17	4.07894e-16
WDR5B	1.26491	0.339036	1.61869e-17	4.21682e-16
STX18	1.23036	0.299086	1.64521e-17	4.28047e-16
CACHD1	0.568827	-0.813937	1.65421e-17	4.29843e-16
PLA2G4A	0.475927	-1.07119	1.67531e-17	4.34775e-16
SLC44A4	3.97109	1.98953	1.74248e-17	4.51634e-16
DDR2	0.50224	-0.99355	1.77356e-17	4.59111e-16
KIAA0226	0.81667	-0.292175	1.83059e-17	4.73276e-16
C20orf96	1.49081	0.576094	1.87007e-17	4.82874e-16
PPP2R5A	1.35686	0.440274	2.09416e-17	5.40055e-16
NICN1	1.35888	0.44242	2.27867e-17	5.869e-16
FOXM1	0.542114	-0.883333	2.30074e-17	5.91842e-16
TMEM126A	1.28513	0.361914	2.32685e-17	5.97115e-16
BTRC	1.42914	0.515151	2.32888e-17	5.97115e-16
TBC1D1	0.701742	-0.510988	2.32998e-17	5.97115e-16
GSG2	0.605552	-0.723678	2.52298e-17	6.4577e-16
MAP2K1	0.815923	-0.293496	2.52682e-17	6.45946e-16
SYNM	0.43627	-1.19671	2.55282e-17	6.5178e-16
TRIM65	0.745475	-0.423767	2.59407e-17	6.61489e-16
CACNA1D	2.40528	1.26621	2.62207e-17	6.67798e-16
NUDT12	1.70214	0.767349	2.6455e-17	6.72928e-16
PTX3	0.355886	-1.49051	2.65704e-17	6.75025e-16
HIGD1A	1.4311	0.517123	2.78034e-17	7.05477e-16
EPR1	0.525049	-0.929477	2.80338e-17	7.10445e-16
TDRD6	0.56468	-0.824495	2.81543e-17	7.12615e-16
PLS3	0.615449	-0.700288	2.85575e-17	7.2193e-16
NDUFA2	1.398	0.483362	2.88103e-17	7.27423e-16
GOLPH3L	1.42004	0.505936	2.90007e-17	7.31332e-16
FUNDC1	1.30555	0.384653	3.01864e-17	7.60297e-16
C6orf106	0.822821	-0.28135	3.05883e-17	7.69473e-16
MFGE8	0.545628	-0.874012	3.07531e-17	7.72673e-16
CYP4A11	2.03425	1.02449	3.10104e-17	7.78182e-16
UBXN11	1.53848	0.621509	3.1194e-17	7.81833e-16
COQ4	1.35069	0.433701	3.15482e-17	7.89745e-16
AGPAT9	0.551851	-0.857648	3.23875e-17	8.09766e-16
UBE2Q2P1	0.597597	-0.742754	3.25826e-17	8.13651e-16
ZNF497	1.42375	0.509698	3.3431e-17	8.33822e-16
WBP1	1.3049	0.383942	3.38086e-17	8.42216e-16
EPHB2	0.622711	-0.683365	3.50138e-17	8.71181e-16
CD300E	0.58355	-0.777072	3.5632e-17	8.85488e-16
CCDC56	1.36265	0.446417	3.70087e-17	9.18585e-16
EVL	1.75547	0.811859	3.72094e-17	9.22451e-16
EMR2	0.619648	-0.69048	3.83114e-17	9.48622e-16
METRN	2.17437	1.1206	3.90698e-17	9.66234e-16
FSCN1	0.570111	-0.810684	3.92137e-17	9.68626e-16
E2F2	0.555556	-0.847996	3.98795e-17	9.82907e-16
HHLA3	1.46679	0.552661	3.98878e-17	9.82907e-16
RG9MTD2	1.3208	0.401408	4.01693e-17	9.88657e-16
LILRA3	0.530205	-0.915378	4.0237e-17	9.89135e-16
PAPD7	0.761922	-0.392286	4.15245e-17	1.01956e-15
SH3KBP1	0.68094	-0.554399	4.16856e-17	1.02229e-15
NDRG1	0.541237	-0.885667	4.21607e-17	1.03271e-15
ARHGAP27	0.708159	-0.497854	4.27059e-17	1.04482e-15
ACHE	0.483643	-1.04798	4.27938e-17	1.04572e-15
CCDC114	1.95733	0.968887	4.2884e-17	1.04668e-15
NLRC5	0.601484	-0.733402	4.2952e-17	1.04707e-15
CD209	0.50888	-0.974603	4.30022e-17	1.04707e-15
RAP2A	0.710946	-0.492188	4.31335e-17	1.04902e-15
SEMA7A	0.611219	-0.710239	4.43342e-17	1.07694e-15
GCM1	2.12674	1.08864	4.47136e-17	1.08487e-15
DNALI1	3.06679	1.61673	4.51926e-17	1.0952e-15
DOCK11	0.590099	-0.760971	4.65023e-17	1.12561e-15
ESPN	2.24847	1.16895	4.73283e-17	1.14425e-15
CD163	0.544275	-0.877591	4.76246e-17	1.15006e-15
STC2	2.85914	1.51558	4.77072e-17	1.1507e-15
CTTNBP2NL	0.75044	-0.414191	4.85126e-17	1.16875e-15
ETS1	0.645043	-0.632533	4.88309e-17	1.17504e-15
AGAP2	0.585825	-0.771459	5.05794e-17	1.21568e-15
MKRN3	0.322417	-1.633	5.10126e-17	1.22466e-15
KIF18B	0.548791	-0.865671	5.14175e-17	1.23294e-15
ROR1	0.488958	-1.03222	5.18548e-17	1.24197e-15
TTYH2	0.62357	-0.681376	5.29674e-17	1.26714e-15
WDR52	1.59549	0.674003	5.54961e-17	1.32609e-15
TTLL4	0.648239	-0.625401	5.55764e-17	1.32646e-15
SPDEF	3.10757	1.63579	5.62416e-17	1.34077e-15
SAMD4B	0.77879	-0.360693	5.66432e-17	1.34878e-15
GAMT	2.12409	1.08684	5.7985e-17	1.37913e-15
PIN4	1.31782	0.398153	5.81298e-17	1.38097e-15
CDC25B	0.628067	-0.67101	6.28888e-17	1.4923e-15
RUFY1	1.23093	0.299745	6.31787e-17	1.49744e-15
GSTO2	1.94897	0.962715	6.37729e-17	1.50978e-15
CNKSR2	0.503671	-0.989446	6.40193e-17	1.51387e-15
C1orf189	1.53637	0.619529	6.50262e-17	1.53591e-15
TNFRSF1B	0.626957	-0.673562	6.77688e-17	1.59884e-15
INCENP	0.690097	-0.535128	6.95447e-17	1.63886e-15
GHRH	2.19142	1.13187	6.9995e-17	1.64757e-15
C11orf61	1.3426	0.425034	7.10422e-17	1.67031e-15
NCOA7	0.587561	-0.767189	7.27421e-17	1.70831e-15
ACSL4	0.640134	-0.643555	7.4368e-17	1.7445e-15
SH3BP2	0.755212	-0.405046	7.66975e-17	1.79565e-15
FRMD4A	0.706562	-0.501112	7.67237e-17	1.79565e-15
C17orf51	0.627735	-0.671772	7.7748e-17	1.81755e-15
PHOSPHO2	1.519	0.603126	7.91047e-17	1.84716e-15
PRR15	2.86006	1.51605	7.97549e-17	1.86022e-15
HNRNPK	1.12898	0.175025	7.99959e-17	1.86372e-15
MAP3K3	0.776625	-0.364711	8.03815e-17	1.87058e-15
EHBP1L1	0.681605	-0.552992	8.3371e-17	1.93795e-15
LOC100129534	1.64166	0.715157	8.42075e-17	1.95518e-15
ZNF710	0.73748	-0.439324	8.56168e-17	1.98565e-15
PFDN1	1.19358	0.255295	8.7799e-17	2.03396e-15
DCTN4	1.29645	0.374565	8.86405e-17	2.05114e-15
ISCA2	1.28427	0.360951	8.88742e-17	2.05423e-15
PAQR3	0.68829	-0.538912	8.94229e-17	2.06458e-15
C3orf14	1.72004	0.782442	9.00059e-17	2.0757e-15
PDCD4	1.64212	0.715564	9.07101e-17	2.08959e-15
SIRPB1	0.577709	-0.791585	9.08526e-17	2.09053e-15
BUB1	0.566099	-0.820874	9.13668e-17	2.1e-15
COL4A4	0.473	-1.08009	9.34346e-17	2.14512e-15
MCM10	0.509719	-0.972225	9.3737e-17	2.14966e-15
C19orf42	1.22646	0.294501	9.58697e-17	2.19611e-15
KIAA1614	0.635378	-0.654313	9.65202e-17	2.20855e-15
ABCA13	0.343957	-1.5397	9.76359e-17	2.23159e-15
WDR38	2.0834	1.05894	9.77813e-17	2.23242e-15
ECT2L	1.69644	0.762512	1.00906e-16	2.29931e-15
MID1	0.495601	-1.01275	1.00935e-16	2.29931e-15
FAM20A	0.544708	-0.876446	1.01446e-16	2.30837e-15
ZNF429	1.42059	0.506493	1.02128e-16	2.32133e-15
ZNF799	1.3642	0.448058	1.03716e-16	2.3548e-15
LOC388789	1.30333	0.382204	1.13104e-16	2.56511e-15
MOBKL2B	0.558706	-0.83984	1.16006e-16	2.62802e-15
RASSF4	0.603201	-0.72929	1.17418e-16	2.65707e-15
TMEM135	1.48539	0.570842	1.19561e-16	2.70259e-15
AUH	1.27618	0.351832	1.20624e-16	2.7236e-15
AAAS	1.20277	0.266355	1.21765e-16	2.74635e-15
VCAM1	0.546782	-0.870963	1.22499e-16	2.75986e-15
SUN2	0.717878	-0.478189	1.22687e-16	2.76107e-15
MKI67	0.570386	-0.809989	1.24278e-16	2.79336e-15
KIAA1377	2.00435	1.00314	1.24395e-16	2.79336e-15
CCT6B	1.52602	0.60977	1.25314e-16	2.80818e-15
ABCF1	0.806803	-0.309712	1.25435e-16	2.80818e-15
PLD1	0.60681	-0.720683	1.25465e-16	2.80818e-15
AMMECR1L	0.833143	-0.263364	1.29109e-16	2.88659e-15
NPAS1	1.97675	0.983127	1.31806e-16	2.94368e-15
TMOD2	0.636251	-0.652331	1.35393e-16	3.02048e-15
SPATA18	2.11413	1.08007	1.38974e-16	3.09701e-15
CCDC53	1.24083	0.311303	1.48507e-16	3.30585e-15
UNK	0.787369	-0.344887	1.53233e-16	3.40735e-15
EARS2	1.28214	0.358556	1.55753e-16	3.45963e-15
MAK	2.05032	1.03585	1.55984e-16	3.46102e-15
ARCN1	1.23781	0.30779	1.56818e-16	3.47576e-15
RAB6B	0.590017	-0.761171	1.57131e-16	3.47894e-15
CDKN2AIPNL	1.30408	0.383033	1.58966e-16	3.51576e-15
KIAA1598	1.35341	0.436597	1.62139e-16	3.58208e-15
C17orf108	1.47379	0.559528	1.65646e-16	3.65563e-15
TFB1M	1.27121	0.346198	1.66607e-16	3.67251e-15
PPRC1	0.822423	-0.282047	1.66928e-16	3.67251e-15
SLC44A2	0.773038	-0.371389	1.66949e-16	3.67251e-15
TLR8	0.51138	-0.967534	1.6784e-16	3.68815e-15
TFF1	7.25077	2.85813	1.6951e-16	3.72086e-15
PPAPDC2	1.32022	0.400776	1.72724e-16	3.78737e-15
MEX3B	0.64307	-0.636953	1.79036e-16	3.92157e-15
XK	0.434136	-1.20378	1.84492e-16	4.03677e-15
SENP8	1.3156	0.39572	1.85213e-16	4.04823e-15
ANKRD30A	6.08201	2.60455	1.86163e-16	4.06467e-15
RBM33	0.831807	-0.265679	1.88764e-16	4.11705e-15
PARD6B	1.98865	0.99179	1.90018e-16	4.14002e-15
CMBL	2.03859	1.02757	1.93758e-16	4.21702e-15
CD38	0.38417	-1.38018	1.95036e-16	4.24032e-15
C14orf166	1.22952	0.298099	1.96935e-16	4.27708e-15
BBS5	1.36334	0.447143	1.97276e-16	4.27995e-15
C9orf152	2.65336	1.40782	1.99939e-16	4.33313e-15
ANKRA2	1.35421	0.437451	2.0192e-16	4.37145e-15
ORMDL2	1.28778	0.364885	2.09392e-16	4.52844e-15
ESYT2	0.789225	-0.341491	2.11276e-16	4.56437e-15
GPR161	0.56486	-0.824036	2.12116e-16	4.57769e-15
NCK1	0.771244	-0.37474	2.15454e-16	4.64484e-15
ZCCHC11	0.596522	-0.745354	2.24766e-16	4.84049e-15
RNF19B	0.754246	-0.406893	2.26955e-16	4.8825e-15
DYNC2H1	1.78172	0.83327	2.36428e-16	5.08098e-15
RBMS1	0.693681	-0.527655	2.49057e-16	5.34677e-15
MAPRE2	0.688209	-0.539081	2.51169e-16	5.38646e-15
TM9SF1	1.25901	0.332285	2.57615e-16	5.51894e-15
IL18R1	0.567754	-0.816663	2.67586e-16	5.72656e-15
C14orf119	1.20545	0.26957	2.70431e-16	5.78142e-15
SPAG9	0.750014	-0.41501	2.71453e-16	5.79722e-15
ARHGEF12	1.38674	0.4717	2.7697e-16	5.90888e-15
SIK1	0.580509	-0.78461	2.82804e-16	6.02499e-15
XCR1	0.578028	-0.790788	2.83e-16	6.02499e-15
KIF4B	0.648225	-0.625433	2.8925e-16	6.15053e-15
POLR1A	0.755486	-0.404524	2.89497e-16	6.15053e-15
F7	3.18141	1.66966	2.99015e-16	6.34617e-15
CCDC87	1.68819	0.755477	3.00625e-16	6.37374e-15
CAPN5	0.622712	-0.683363	3.02335e-16	6.40338e-15
C9orf156	1.23883	0.308981	3.05192e-16	6.45721e-15
ALG14	1.27194	0.347034	3.14728e-16	6.65211e-15
TUBA3E	2.98806	1.57921	3.1962e-16	6.74857e-15
MATN4	0.458736	-1.12427	3.21841e-16	6.78845e-15
BEND3	0.659066	-0.601505	3.23642e-16	6.81944e-15
KIAA1024	0.626926	-0.673633	3.25334e-16	6.84804e-15
NUDT2	1.33881	0.420954	3.25871e-16	6.85231e-15
FABP5	0.493611	-1.01855	3.38277e-16	7.10589e-15
RARRES1	0.376827	-1.40803	3.41106e-16	7.15799e-15
SENP5	0.811211	-0.30185	3.45029e-16	7.23291e-15
C14orf93	1.22859	0.296998	3.49775e-16	7.32491e-15
TUBA4B	2.17065	1.11813	3.5142e-16	7.35186e-15
PARK7	1.26489	0.339016	3.55805e-16	7.436e-15
KIAA1045	0.46871	-1.09323	3.56365e-16	7.44012e-15
C5orf43	1.23551	0.305101	3.65746e-16	7.62821e-15
PRRG2	1.53632	0.619476	3.69103e-16	7.69041e-15
FZD9	0.394042	-1.34358	3.74872e-16	7.80266e-15
CRIP1	2.2408	1.16402	3.75263e-16	7.80289e-15
DHX32	1.30811	0.387487	3.77876e-16	7.84924e-15
TMEM141	1.41995	0.505841	3.86824e-16	8.02049e-15
PRDX3	1.2857	0.362556	3.86902e-16	8.02049e-15
RBL1	0.604133	-0.727063	3.91629e-16	8.11027e-15
ACP6	1.44273	0.528802	3.95118e-16	8.17429e-15
MED31	1.2147	0.280601	4.02781e-16	8.32077e-15
TTC30A	1.48353	0.569037	4.03011e-16	8.32077e-15
LCMT1	1.28561	0.362451	4.04991e-16	8.35325e-15
HMBS	1.32711	0.408283	4.07175e-16	8.38986e-15
FAM151B	1.44836	0.534423	4.14367e-16	8.52947e-15
HPX	3.09184	1.62847	4.21416e-16	8.66587e-15
CYP26B1	0.534861	-0.902765	4.28174e-16	8.79601e-15
RNF135	1.28684	0.363828	4.44918e-16	9.13083e-15
ELF4	0.71904	-0.475856	4.5095e-16	9.24538e-15
TBX4	0.52086	-0.941031	4.51612e-16	9.24969e-15
OTX1	0.457414	-1.12843	4.52427e-16	9.25714e-15
CDCA7	0.40344	-1.30957	4.62896e-16	9.4619e-15
HINFP	1.22563	0.293523	4.75795e-16	9.71589e-15
BMP2	0.525599	-0.927965	4.88518e-16	9.96577e-15
LOC283267	0.753878	-0.407598	4.96871e-16	1.01261e-14
DDX26B	0.601464	-0.733449	4.97776e-16	1.01307e-14
GABRR2	0.700131	-0.514303	4.98228e-16	1.01307e-14
KCNH1	2.77735	1.47371	4.98579e-16	1.01307e-14
COL4A2	0.684676	-0.546507	5.09262e-16	1.03375e-14
C16orf45	2.02134	1.01531	5.11601e-16	1.03747e-14
LOC284440	1.44414	0.530214	5.159e-16	1.04516e-14
STOX2	0.516685	-0.952644	5.19906e-16	1.05223e-14
KCNQ4	0.45055	-1.15024	5.23203e-16	1.05786e-14
KIF3C	0.669368	-0.57913	5.45903e-16	1.10267e-14
SIRPA	0.65873	-0.602242	5.6741e-16	1.14498e-14
GNAI1	0.61939	-0.691081	5.72217e-16	1.15355e-14
C1orf64	4.95117	2.30777	5.82247e-16	1.17262e-14
ZNF763	1.45976	0.545727	5.93248e-16	1.1936e-14
PCSK4	2.06711	1.04762	5.93846e-16	1.19363e-14
PRKAG1	1.19423	0.256078	5.96255e-16	1.1973e-14
RAGE	1.46081	0.546766	6.07323e-16	1.21833e-14
TAF10	1.31319	0.393072	6.21177e-16	1.2449e-14
NUP205	0.753571	-0.408185	6.27245e-16	1.25584e-14
ROBLD3	1.37764	0.462202	6.29351e-16	1.25882e-14
SDSL	1.48607	0.571504	6.34688e-16	1.26736e-14
ARSD	1.43749	0.523552	6.34853e-16	1.26736e-14
LONRF2	2.74865	1.45872	6.40352e-16	1.27709e-14
CLEC7A	0.562068	-0.831184	6.42417e-16	1.27997e-14
C11orf90	0.590718	-0.759459	6.45716e-16	1.28529e-14
CRAT	1.9637	0.973576	6.94493e-16	1.38104e-14
SYTL5	3.42439	1.77585	7.03665e-16	1.39792e-14
WWTR1	0.620133	-0.689351	7.09664e-16	1.4073e-14
NRG2	0.436988	-1.19434	7.09761e-16	1.4073e-14
LGMN	0.735582	-0.443042	7.42613e-16	1.47102e-14
PRSS12	0.368666	-1.43961	7.45303e-16	1.47492e-14
C14orf169	1.22491	0.292682	7.46832e-16	1.47652e-14
RRAGC	0.708003	-0.498173	7.62113e-16	1.50454e-14
DMD	0.520681	-0.941527	7.63168e-16	1.50454e-14
SAP18	1.24795	0.319561	7.63203e-16	1.50454e-14
ASXL1	0.830622	-0.267736	7.69413e-16	1.51532e-14
IL20RA	2.50471	1.32464	7.82465e-16	1.53955e-14
FAM126A	0.616055	-0.698869	7.86978e-16	1.54694e-14
ABCC10	0.787591	-0.344482	7.97564e-16	1.56552e-14
PCDHB9	0.523691	-0.933212	7.97954e-16	1.56552e-14
REEP5	1.35856	0.442081	8.0192e-16	1.57179e-14
ANKRD36BP1	0.509494	-0.972862	8.12245e-16	1.59051e-14
FAM86A	1.29666	0.3748	8.34155e-16	1.63037e-14
PTP4A2	1.32532	0.406339	8.3419e-16	1.63037e-14
STARD4	0.63653	-0.6517	8.3604e-16	1.63109e-14
PRDM11	0.673574	-0.570093	8.36148e-16	1.63109e-14
ITPRIPL1	0.562792	-0.829326	8.38973e-16	1.63504e-14
TBX19	0.631045	-0.664186	8.45896e-16	1.64697e-14
AMD1	0.697934	-0.518838	8.4721e-16	1.64796e-14
KCNA3	0.498288	-1.00495	8.6323e-16	1.67753e-14
REEP1	2.33799	1.22527	8.65452e-16	1.68025e-14
PPM1F	0.747271	-0.420297	8.67412e-16	1.68247e-14
ST8SIA6	2.6998	1.43285	8.72606e-16	1.69094e-14
ACAA1	1.34463	0.427213	8.78648e-16	1.70104e-14
GAS2L3	0.520236	-0.942762	8.81313e-16	1.70459e-14
UPP1	0.636307	-0.652206	8.93229e-16	1.72601e-14
NUDT9	1.27056	0.34546	8.98644e-16	1.73484e-14
DYRK2	0.738845	-0.436657	9.02358e-16	1.74037e-14
RAD54L	0.573354	-0.802501	9.08308e-16	1.7502e-14
LAMP3	0.429457	-1.21941	9.87781e-16	1.90155e-14
GLIPR2	0.58889	-0.76393	9.99502e-16	1.92231e-14
ABCC11	4.53973	2.18261	1.00639e-15	1.93374e-14
FLJ44606	1.69755	0.763455	1.03278e-15	1.98259e-14
TET3	0.726704	-0.46056	1.05245e-15	2.01846e-14
MORN4	1.39825	0.483624	1.07966e-15	2.0687e-14
SERINC2	1.54644	0.62895	1.13945e-15	2.18124e-14
SIL1	1.39138	0.476518	1.17684e-15	2.2507e-14
DLX6	0.426121	-1.23067	1.18727e-15	2.26853e-14
SYF2	1.19397	0.255762	1.23481e-15	2.35717e-14
FBXW4	1.29473	0.372649	1.26164e-15	2.40615e-14
DOT1L	0.763698	-0.388927	1.27745e-15	2.43404e-14
SMURF2	0.734738	-0.444698	1.28778e-15	2.45144e-14
CXCL5	0.373428	-1.4211	1.31295e-15	2.49704e-14
CHAC1	0.525038	-0.929507	1.31571e-15	2.49997e-14
MRC1	0.484078	-1.04669	1.32419e-15	2.51376e-14
ADD2	0.486322	-1.04002	1.33208e-15	2.52639e-14
APEH	1.28472	0.361454	1.35122e-15	2.56032e-14
RAG1AP1	1.39173	0.476876	1.36947e-15	2.59252e-14
SLFN12L	0.545655	-0.873939	1.42043e-15	2.6865e-14
TCAM1P	0.36787	-1.44273	1.48952e-15	2.81458e-14
PIK3CD	0.625703	-0.676449	1.5014e-15	2.83441e-14
RPA3	1.28983	0.367183	1.53593e-15	2.89692e-14
IL7R	0.398967	-1.32566	1.54487e-15	2.91112e-14
E2F1	0.599853	-0.737318	1.56074e-15	2.93832e-14
SNAPIN	1.22577	0.293685	1.56461e-15	2.9429e-14
CIRBP	1.42016	0.506049	1.58061e-15	2.97027e-14
JAK3	0.561875	-0.83168	1.58691e-15	2.97938e-14
MSX2	2.31066	1.20831	1.64199e-15	3.07997e-14
DNMT1	0.766359	-0.383907	1.66449e-15	3.11932e-14
FRAS1	0.46708	-1.09826	1.69449e-15	3.17264e-14
THTPA	1.3363	0.418246	1.69718e-15	3.17478e-14
LCMT2	1.29363	0.371424	1.70739e-15	3.19096e-14
ZNF238	2.35102	1.23329	1.72379e-15	3.21869e-14
LBR	0.6657	-0.587056	1.73123e-15	3.22964e-14
CAPS2	1.66146	0.732452	1.75751e-15	3.27569e-14
FBXO4	1.29314	0.370884	1.76915e-15	3.29439e-14
LOC389033	2.83158	1.50161	1.78005e-15	3.31166e-14
KSR1	0.657642	-0.604625	1.80735e-15	3.35942e-14
SPOCK2	0.523043	-0.934998	1.80903e-15	3.35948e-14
GPR12	0.356927	-1.4863	1.82004e-15	3.37687e-14
FAM115C	0.645455	-0.631612	1.84036e-15	3.41126e-14
PSAT1	0.349696	-1.51583	1.8419e-15	3.41126e-14
ANKLE1	0.547035	-0.870295	1.84879e-15	3.42094e-14
C1orf156	1.29612	0.374199	1.85095e-15	3.42184e-14
MOCS2	1.34753	0.430318	1.90655e-15	3.52144e-14
CD226	0.563404	-0.827759	1.9301e-15	3.56175e-14
BBS1	1.37649	0.460992	1.93728e-15	3.57178e-14
ZNF462	0.512866	-0.963348	1.97023e-15	3.62926e-14
TRIM2	0.535822	-0.900176	2.03163e-15	3.739e-14
MREG	1.47666	0.56234	2.03694e-15	3.74541e-14
COL4A5	2.16934	1.11726	2.08507e-15	3.83048e-14
SEMA4C	0.725462	-0.463027	2.11981e-15	3.8908e-14
PGS1	0.777869	-0.3624	2.13075e-15	3.90584e-14
CAPN13	2.91422	1.54311	2.13181e-15	3.90584e-14
IMPDH2	1.34409	0.426625	2.18811e-15	4.00542e-14
COMMD3	1.32022	0.400775	2.191e-15	4.00713e-14
ADARB1	0.756346	-0.402881	2.24772e-15	4.10548e-14
NUP160	0.76474	-0.386959	2.24878e-15	4.10548e-14
CCNA2	0.602214	-0.731652	2.25915e-15	4.12074e-14
EIF2C2	0.669217	-0.579454	2.26461e-15	4.12703e-14
CYP27C1	0.435106	-1.20056	2.28838e-15	4.16663e-14
PLK1	0.577859	-0.79121	2.29408e-15	4.17331e-14
CCDC101	1.30093	0.379538	2.30379e-15	4.18726e-14
NMRAL1	1.32702	0.408189	2.31203e-15	4.19852e-14
LEMD1	0.389982	-1.35852	2.32878e-15	4.22519e-14
NMUR1	0.571136	-0.808095	2.33797e-15	4.2381e-14
TCEAL4	1.52961	0.613168	2.35288e-15	4.26137e-14
SLC16A7	0.554295	-0.851274	2.35947e-15	4.26953e-14
TXNL4B	0.773043	-0.371379	2.37618e-15	4.29565e-14
TAP2	0.634477	-0.65636	2.37809e-15	4.29565e-14
CALU	0.731985	-0.450114	2.41858e-15	4.36494e-14
RAB17	1.7401	0.79917	2.43575e-15	4.39206e-14
RAB42	0.651752	-0.617606	2.43981e-15	4.39551e-14
GPRC5B	0.618083	-0.694128	2.44636e-15	4.40345e-14
ARHGAP11A	0.629693	-0.667279	2.47626e-15	4.45324e-14
FYN	0.679828	-0.556758	2.47837e-15	4.45324e-14
CCDC74B	2.26527	1.17968	2.49436e-15	4.47805e-14
ALG1	1.26592	0.340183	2.51964e-15	4.51947e-14
DNAJC16	1.28345	0.360025	2.52323e-15	4.52196e-14
FBP1	2.0475	1.03386	2.53231e-15	4.53427e-14
LOC285033	0.792301	-0.335879	2.58902e-15	4.63177e-14
CELF2	0.610652	-0.711577	2.61889e-15	4.68112e-14
COX16	1.23582	0.305474	2.62717e-15	4.69183e-14
MFSD7	1.91549	0.937717	2.65002e-15	4.72852e-14
ESPL1	0.593707	-0.752178	2.74279e-15	4.8898e-14
TAF12	1.2265	0.29455	2.76758e-15	4.92971e-14
RYR3	0.553133	-0.854301	2.80597e-15	4.99375e-14
POLN	1.79585	0.844669	2.87884e-15	5.11899e-14
REPS2	1.92148	0.942221	2.947e-15	5.23566e-14
DCLRE1B	0.784169	-0.350763	2.96759e-15	5.26766e-14
SPTBN1	0.749431	-0.416132	3.01509e-15	5.34735e-14
QDPR	1.65338	0.725422	3.03382e-15	5.37592e-14
P2RY1	0.597119	-0.743909	3.04007e-15	5.38235e-14
ZC3H18	0.78575	-0.347858	3.08876e-15	5.46382e-14
ETV3L	0.568087	-0.815816	3.12216e-15	5.51816e-14
A2ML1	0.242029	-2.04675	3.17957e-15	5.61478e-14
ARHGAP31	0.691157	-0.532914	3.19893e-15	5.6441e-14
THG1L	1.26367	0.337621	3.2125e-15	5.66318e-14
LASS4	1.61084	0.687814	3.25874e-15	5.73709e-14
MPV17L	2.25915	1.17578	3.26003e-15	5.73709e-14
PLIN2	0.63074	-0.664883	3.27179e-15	5.75284e-14
FAM150B	0.422722	-1.24222	3.2883e-15	5.77693e-14
LOC253724	1.39814	0.483505	3.29863e-15	5.79012e-14
KIAA1524	0.621741	-0.685615	3.30711e-15	5.80003e-14
ARHGAP10	0.642235	-0.638827	3.35387e-15	5.87701e-14
LMNB2	0.726274	-0.461414	3.36124e-15	5.88489e-14
MRPS14	1.22723	0.2954	3.40833e-15	5.96225e-14
KIF1B	0.750109	-0.414829	3.41305e-15	5.96541e-14
NPM2	0.483648	-1.04797	3.53248e-15	6.1689e-14
ST3GAL2	0.720969	-0.47199	3.54578e-15	6.18684e-14
TMPRSS6	3.1945	1.67559	3.54879e-15	6.18684e-14
PIGB	1.25065	0.322681	3.67542e-15	6.40216e-14
MKL1	0.816674	-0.292168	3.74002e-15	6.50916e-14
EIF4G1	0.819957	-0.28638	3.76105e-15	6.54021e-14
C1orf101	1.6098	0.686877	3.81749e-15	6.6276e-14
KDM2B	0.808459	-0.306753	3.82095e-15	6.6276e-14
C13orf18	0.599888	-0.737234	3.82101e-15	6.6276e-14
KHSRP	0.825268	-0.277065	3.85275e-15	6.67666e-14
LOC100124692	0.414411	-1.27087	3.8558e-15	6.67666e-14
TMEM126B	1.2442	0.315214	4.01436e-15	6.94536e-14
NACA	1.22587	0.293807	4.10763e-15	7.10073e-14
SLC6A2	0.427286	-1.22673	4.11705e-15	7.11101e-14
EFCAB4A	1.82137	0.865024	4.23373e-15	7.30639e-14
ZC3H10	1.23312	0.302312	4.32433e-15	7.45648e-14
OCIAD1	1.24689	0.318337	4.35737e-15	7.50713e-14
KIAA1737	1.31389	0.393844	4.37913e-15	7.53828e-14
KLHL6	0.593963	-0.751555	4.38971e-15	7.55016e-14
GBP5	0.440175	-1.18385	4.4364e-15	7.62407e-14
PNRC2	1.24676	0.318184	4.44315e-15	7.62927e-14
LILRB2	0.599742	-0.737585	4.502e-15	7.72385e-14
KIF2C	0.573377	-0.802445	4.50882e-15	7.72769e-14
CMKLR1	0.633108	-0.659476	4.51177e-15	7.72769e-14
TREML2	0.537487	-0.895699	4.67098e-15	7.9937e-14
DHRS4	1.35778	0.441251	4.67689e-15	7.99712e-14
LAX1	0.458495	-1.12502	4.73184e-15	8.08436e-14
DNAH12	2.00641	1.00462	4.77671e-15	8.15421e-14
PRC1	0.637998	-0.648376	4.81211e-15	8.20781e-14
ANGPT1	0.547758	-0.868391	4.82341e-15	8.22025e-14
DIXDC1	1.45907	0.545046	4.91006e-15	8.36098e-14
PIK3AP1	0.635379	-0.654311	4.98971e-15	8.48955e-14
FAT1	0.559902	-0.836754	5.0608e-15	8.60336e-14
CAMK1D	0.616117	-0.698724	5.08126e-15	8.63098e-14
TJP3	1.69974	0.765311	5.13945e-15	8.72259e-14
ITSN2	0.786249	-0.346941	5.17653e-15	8.77827e-14
RIMS3	0.591842	-0.756716	5.1847e-15	8.78486e-14
ENSA	1.27757	0.353399	5.2507e-15	8.88933e-14
TMEM205	1.45386	0.539888	5.2823e-15	8.93545e-14
NTN4	2.22582	1.15433	5.44252e-15	9.19889e-14
C1orf182	1.61676	0.693105	5.4674e-15	9.23333e-14
FAM83D	0.543483	-0.879694	5.53656e-15	9.34243e-14
RNF182	0.453964	-1.13935	5.69464e-15	9.60127e-14
HERC5	0.562534	-0.829988	5.76843e-15	9.7177e-14
LYRM5	1.29287	0.37058	5.79144e-15	9.74845e-14
ATPAF2	1.30474	0.383762	5.86428e-15	9.86296e-14
C20orf118	0.669203	-0.579484	5.88564e-15	9.89077e-14
ANKS1A	0.801084	-0.319974	5.98123e-15	1.00432e-13
MAN2B1	0.75767	-0.400358	6.03551e-15	1.0126e-13
TMCO1	1.25851	0.33172	6.06e-15	1.01588e-13
VWA3A	2.12376	1.08662	6.07042e-15	1.0168e-13
LOC93432	0.535846	-0.90011	6.07615e-15	1.01692e-13
CPNE8	0.621662	-0.685799	6.08747e-15	1.01799e-13
MFI2	0.475973	-1.07105	6.14284e-15	1.02641e-13
C9orf6	1.23555	0.305152	6.15768e-15	1.02805e-13
AKR7L	1.89728	0.923932	6.16368e-15	1.02822e-13
CWF19L2	1.26965	0.344426	6.20704e-15	1.03461e-13
CD83	0.662801	-0.593352	6.29139e-15	1.04782e-13
OPRK1	0.423003	-1.24126	6.31403e-15	1.05073e-13
PANX2	0.490672	-1.02717	6.43561e-15	1.0701e-13
TMC4	1.70453	0.769375	6.82299e-15	1.13359e-13
FLJ46111	1.85112	0.888397	6.86613e-15	1.13983e-13
ADAM17	0.727919	-0.45815	7.03413e-15	1.16678e-13
PEBP4	2.57764	1.36605	7.08855e-15	1.17485e-13
LILRB5	0.518707	-0.947009	7.15587e-15	1.18505e-13
SF3B3	0.770191	-0.376712	7.16885e-15	1.18625e-13
APOF	2.36078	1.23927	7.28183e-15	1.20397e-13
WRB	1.28197	0.358364	7.4974e-15	1.23861e-13
TUBA3D	3.16141	1.66057	7.56211e-15	1.2483e-13
PPP6C	1.19364	0.25537	7.59818e-15	1.25324e-13
LMX1B	2.05967	1.04241	7.62044e-15	1.25505e-13
IL34	0.480735	-1.05669	7.62139e-15	1.25505e-13
MAP2	0.522751	-0.935805	7.68735e-15	1.2649e-13
PRKD3	0.65219	-0.616636	7.71238e-15	1.268e-13
BMS1	0.83006	-0.268713	7.73894e-15	1.27134e-13
OXSM	1.216	0.282149	7.84833e-15	1.28828e-13
LASS2	1.35896	0.442501	7.9073e-15	1.29692e-13
ARHGEF38	2.13342	1.09317	7.92784e-15	1.29885e-13
KIAA1257	1.97722	0.983472	7.9317e-15	1.29885e-13
C4orf46	0.777953	-0.362246	8.04057e-15	1.31562e-13
ADAMDEC1	0.38331	-1.38342	8.06397e-15	1.3184e-13
HK3	0.499126	-1.00252	8.10553e-15	1.32414e-13
MFSD9	0.768401	-0.380068	8.1377e-15	1.32834e-13
ZBTB32	0.596928	-0.744371	8.51706e-15	1.38916e-13
CLIC6	3.60123	1.84849	8.66501e-15	1.41216e-13
INTS12	1.22481	0.292557	8.89207e-15	1.44802e-13
NDUFB10	1.33137	0.412916	8.97669e-15	1.46064e-13
FAAH	1.5859	0.665305	9.01214e-15	1.46524e-13
SIAH2	1.53421	0.617493	9.0256e-15	1.46627e-13
KIAA1324	1.97844	0.984361	9.08848e-15	1.47531e-13
TGM1	0.513368	-0.961935	9.63499e-15	1.56279e-13
EGOT	2.08937	1.06307	9.69877e-15	1.57189e-13
CORO1C	0.768091	-0.380651	9.97206e-15	1.61491e-13
RNF112	0.59778	-0.742314	1.00156e-14	1.62068e-13
DDX19A	0.818316	-0.289269	1.01268e-14	1.63738e-13
GLUD1	1.28689	0.36389	1.01523e-14	1.64021e-13
CTSL1	0.718467	-0.477007	1.03262e-14	1.66698e-13
CNOT1	0.769756	-0.377527	1.03358e-14	1.66723e-13
PLEKHM2	0.810924	-0.302361	1.05155e-14	1.69488e-13
CGRRF1	1.28072	0.35696	1.06063e-14	1.70817e-13
POM121	0.832617	-0.264276	1.08283e-14	1.74256e-13
C15orf33	1.47605	0.561744	1.09142e-14	1.755e-13
STX11	0.652315	-0.61636	1.09759e-14	1.76355e-13
THUMPD1	1.26635	0.340678	1.10452e-14	1.77329e-13
POLR2L	1.38996	0.475047	1.11208e-14	1.78403e-13
SSTR3	0.659141	-0.601341	1.11424e-14	1.78609e-13
CHRD	2.2378	1.16208	1.13068e-14	1.81103e-13
RND1	1.97374	0.980934	1.13586e-14	1.81791e-13
TATDN3	1.25061	0.322632	1.15544e-14	1.84781e-13
APTX	1.22563	0.293527	1.17385e-14	1.8753e-13
ZNF280B	0.498331	-1.00482	1.17446e-14	1.8753e-13
NPC1	0.787041	-0.345489	1.19371e-14	1.90455e-13
TCTA	1.29604	0.374112	1.20702e-14	1.92429e-13
PRF1	0.516826	-0.95225	1.22305e-14	1.94833e-13
ACADSB	1.85159	0.888765	1.22576e-14	1.95012e-13
TIAM2	0.623411	-0.681744	1.22608e-14	1.95012e-13
PYDC1	3.40981	1.76969	1.25346e-14	1.99212e-13
RAI2	2.03307	1.02366	1.25751e-14	1.99701e-13
LRRC33	0.691181	-0.532863	1.28122e-14	2.03309e-13
IDO1	0.373857	-1.41944	1.29089e-14	2.04685e-13
SNX20	0.561009	-0.833903	1.30736e-14	2.07137e-13
IGSF22	1.77771	0.830019	1.31485e-14	2.08163e-13
TYMS	0.633809	-0.65788	1.31593e-14	2.08174e-13
C20orf30	1.23573	0.305362	1.3185e-14	2.08418e-13
RPTOR	0.79417	-0.332481	1.31998e-14	2.08492e-13
BAT2	0.830131	-0.268589	1.33412e-14	2.10563e-13
ALKBH8	1.30026	0.378805	1.35473e-14	2.13652e-13
SLAMF8	0.577677	-0.791666	1.39037e-14	2.19104e-13
FAM185A	1.23104	0.299874	1.41006e-14	2.22036e-13
NSA2	1.26377	0.337731	1.43561e-14	2.25886e-13
CCDC127	1.22236	0.289665	1.44884e-14	2.27793e-13
UBXN2A	0.796956	-0.327428	1.46551e-14	2.30237e-13
MRPS30	1.777	0.829446	1.48561e-14	2.33215e-13
TMBIM6	1.27911	0.355144	1.50232e-14	2.35658e-13
HLA-E	0.698005	-0.518691	1.50825e-14	2.36407e-13
STK17B	0.694262	-0.526448	1.54529e-14	2.42029e-13
ATG9A	0.839819	-0.25185	1.55597e-14	2.43516e-13
LOC388588	1.69804	0.763871	1.55972e-14	2.43916e-13
C11orf88	1.86459	0.898857	1.56508e-14	2.44568e-13
XPNPEP1	0.817258	-0.291137	1.58222e-14	2.47058e-13
PPP1R7	1.19783	0.260422	1.59183e-14	2.48369e-13
TLE4	0.633778	-0.65795	1.59802e-14	2.49145e-13
C2orf88	0.54742	-0.869279	1.59992e-14	2.49252e-13
VGLL1	0.243646	-2.03714	1.61133e-14	2.50839e-13
MYEOV	0.384246	-1.3799	1.61941e-14	2.51905e-13
PLA2G7	0.507414	-0.978765	1.62255e-14	2.52202e-13
SCAMP4	1.26362	0.337562	1.6327e-14	2.53588e-13
RGS22	3.06572	1.61623	1.63972e-14	2.54485e-13
NRTN	0.466316	-1.10062	1.64901e-14	2.55573e-13
FKBP3	1.27889	0.354896	1.64922e-14	2.55573e-13
DNAJC7	1.19718	0.259643	1.7089e-14	2.64621e-13
MALL	0.574295	-0.800136	1.73118e-14	2.67868e-13
TCTEX1D2	1.39701	0.482338	1.7343e-14	2.68149e-13
KRT37	1.94812	0.96208	1.7387e-14	2.68627e-13
ZBBX	1.9498	0.963325	1.75096e-14	2.70317e-13
C14orf167	1.4264	0.512382	1.78181e-14	2.74873e-13
CNTD1	1.601	0.67897	1.8007e-14	2.77578e-13
GAN	0.676236	-0.564401	1.82107e-14	2.80508e-13
TMEM84	2.47179	1.30556	1.82718e-14	2.81237e-13
HABP2	2.38042	1.25122	1.85945e-14	2.8599e-13
SCCPDH	1.57742	0.657569	1.86554e-14	2.86711e-13
PALM2-AKAP2	0.700416	-0.513717	1.90323e-14	2.92284e-13
KIF12	2.40521	1.26616	1.90549e-14	2.92412e-13
ACAD10	1.24244	0.313172	1.9176e-14	2.9405e-13
PHF19	0.734545	-0.445077	1.93906e-14	2.97119e-13
ZNF138	1.31634	0.396527	1.9554e-14	2.994e-13
AGBL2	1.76539	0.819983	1.97572e-14	3.02285e-13
LDHB	0.551386	-0.858865	1.99026e-14	3.04283e-13
PTCHD1	0.368212	-1.44139	2.02452e-14	3.09291e-13
TMEM42	1.29764	0.375887	2.03377e-14	3.10471e-13
ZNF434	1.2361	0.3058	2.09223e-14	3.19103e-13
ORC6L	0.576027	-0.795791	2.09342e-14	3.19103e-13
CYP4Z2P	3.79479	1.92402	2.12327e-14	3.23412e-13
ADRA2B	0.5804	-0.78488	2.14602e-14	3.26635e-13
ZNF213	1.28536	0.362178	2.1634e-14	3.29036e-13
LOC284578	0.466962	-1.09862	2.18186e-14	3.31598e-13
RPS27L	1.3238	0.404681	2.19579e-14	3.33467e-13
AGR2	4.29522	2.10273	2.21068e-14	3.35481e-13
CENPA	0.557594	-0.842714	2.22155e-14	3.3688e-13
ANAPC1	0.744735	-0.425201	2.23441e-14	3.38581e-13
TAF4B	0.575223	-0.797808	2.27272e-14	3.44131e-13
CASP6	1.28631	0.363242	2.27484e-14	3.44197e-13
C11orf54	1.30355	0.382443	2.28063e-14	3.44819e-13
CLDN16	0.627875	-0.67145	2.28471e-14	3.45182e-13
GPLD1	0.55699	-0.844277	2.28981e-14	3.45697e-13
LYZ	0.490702	-1.02708	2.31633e-14	3.49443e-13
CCL13	0.441802	-1.17853	2.31843e-14	3.49504e-13
PRNP	0.6474	-0.627272	2.33187e-14	3.51272e-13
TECPR1	0.718276	-0.477391	2.39726e-14	3.60856e-13
TMEM26	2.29482	1.19838	2.42589e-14	3.64898e-13
ATL2	0.727796	-0.458394	2.44267e-14	3.67152e-13
PPM1J	1.80289	0.850313	2.45829e-14	3.69229e-13
SULT1A2	1.83125	0.872832	2.46907e-14	3.70578e-13
DNAJC1	1.49509	0.580228	2.4772e-14	3.71525e-13
LMLN	1.34836	0.431209	2.53788e-14	3.80348e-13
EMP2	1.43046	0.51648	2.54685e-14	3.81414e-13
FAM116B	1.40242	0.487915	2.57999e-14	3.86095e-13
PCCB	1.21224	0.277674	2.61077e-14	3.90416e-13
IKZF3	0.446592	-1.16297	2.62412e-14	3.92126e-13
C19orf12	0.785409	-0.348484	2.63127e-14	3.92908e-13
BRIP1	0.551747	-0.857922	2.63825e-14	3.93664e-13
TMEM116	1.32219	0.402924	2.6707e-14	3.9812e-13
OVOL2	1.43448	0.520524	2.672e-14	3.9812e-13
2021-09-03	0.481636	-1.05398	2.72456e-14	4.05657e-13
DGCR5	0.482632	-1.05101	2.74492e-14	4.08391e-13
AIF1L	0.523262	-0.934394	2.79656e-14	4.15772e-13
MCEE	1.26757	0.342065	2.81202e-14	4.17768e-13
FAM36A	1.31441	0.394413	2.82596e-14	4.19535e-13
TMEM104	0.782367	-0.354083	2.89074e-14	4.28841e-13
KIAA1755	0.541427	-0.88516	2.89782e-14	4.29582e-13
BCL11A	0.353509	-1.50018	2.92101e-14	4.32706e-13
CDCA5	0.610867	-0.711071	2.945e-14	4.35777e-13
PLCL2	0.643753	-0.63542	2.94599e-14	4.35777e-13
THOC4	0.713626	-0.486761	2.95266e-14	4.36448e-13
C6orf225	1.40278	0.488285	2.96118e-14	4.37392e-13
PEX12	1.33441	0.416203	2.96868e-14	4.38185e-13
PLIN5	2.72562	1.44658	3.05576e-14	4.50714e-13
AADAT	0.521599	-0.938988	3.103e-14	4.57353e-13
KDM4B	1.51685	0.601079	3.12239e-14	4.5988e-13
FLJ39653	1.39658	0.481897	3.12612e-14	4.59889e-13
BPI	0.411044	-1.28263	3.12694e-14	4.59889e-13
B4GALT6	0.655823	-0.608622	3.16787e-14	4.65574e-13
TTLL1	1.26151	0.33515	3.1789e-14	4.66862e-13
NUP62	0.843727	-0.245152	3.2159e-14	4.71957e-13
PAFAH2	1.28087	0.357129	3.24988e-14	4.76602e-13
CACNA1F	2.1143	1.08018	3.26683e-14	4.78746e-13
NRSN2	1.32929	0.410654	3.34267e-14	4.88896e-13
LOC284276	2.12014	1.08416	3.34283e-14	4.88896e-13
CFB	2.37329	1.24689	3.34325e-14	4.88896e-13
CPO	1.56732	0.648302	3.34869e-14	4.89343e-13
TEX9	1.60945	0.686564	3.37426e-14	4.92728e-13
MSRB2	1.32924	0.410604	3.40418e-14	4.96744e-13
C1orf106	0.365579	-1.45175	3.47326e-14	5.06463e-13
C7orf25	1.20296	0.266588	3.52064e-14	5.13007e-13
GLB1L2	2.32246	1.21566	3.55311e-14	5.17371e-13
TMEM115	1.23867	0.30879	3.57311e-14	5.19914e-13
LRIG3	0.607152	-0.719871	3.59814e-14	5.23185e-13
MRPL40	1.28585	0.362719	3.61722e-14	5.25587e-13
TRAM2	0.764788	-0.386867	3.62262e-14	5.25998e-13
BBS4	1.37106	0.455287	3.65223e-14	5.29922e-13
BRPF1	0.832581	-0.264338	3.66264e-14	5.31057e-13
CWC15	1.24737	0.318893	3.69072e-14	5.3475e-13
FGFBP1	0.356169	-1.48937	3.78195e-14	5.47582e-13
MDFIC	0.709939	-0.494233	3.79294e-14	5.48786e-13
LARP6	0.637961	-0.648459	3.79923e-14	5.49307e-13
GALNT7	1.67671	0.745635	3.935e-14	5.6833e-13
C14orf53	2.05851	1.0416	3.93634e-14	5.6833e-13
FAM83G	0.637542	-0.649407	3.94854e-14	5.69691e-13
CYP7B1	0.576204	-0.79535	3.95864e-14	5.70746e-13
BSPRY	1.54559	0.628162	3.98178e-14	5.73679e-13
CCDC93	0.793135	-0.334362	4.04033e-14	5.81705e-13
WDR54	1.47187	0.557649	4.143e-14	5.96068e-13
TRPM6	0.494779	-1.01514	4.21957e-14	6.06659e-13
FSIP1	3.06411	1.61547	4.24777e-14	6.10286e-13
KLHL30	0.557682	-0.842484	4.28315e-14	6.14938e-13
TTL	0.812652	-0.299291	4.33989e-14	6.22648e-13
PPCS	1.2108	0.275958	4.36132e-14	6.25286e-13
P2RX7	0.586502	-0.769793	4.37636e-14	6.2695e-13
KLHDC2	1.26426	0.338293	4.37905e-14	6.2695e-13
GBP1	0.55834	-0.840785	4.43376e-14	6.3434e-13
TAF9B	1.3005	0.379072	4.46953e-14	6.39012e-13
SAR1B	1.30849	0.387907	4.51045e-14	6.44413e-13
MCF2L2	0.587199	-0.768078	4.56296e-14	6.51461e-13
BDNFOS	1.47669	0.562371	4.66027e-14	6.64892e-13
ARHGAP21	0.737548	-0.439191	4.76456e-14	6.79297e-13
CCNG1	1.30411	0.383068	4.81065e-14	6.85393e-13
RNF168	0.649282	-0.623083	4.86497e-14	6.9265e-13
PIGP	1.28644	0.363389	4.94249e-14	7.03199e-13
CDC45	0.568966	-0.813586	4.94597e-14	7.03206e-13
SHCBP1	0.623407	-0.681755	5.03564e-14	7.15458e-13
TSGA10	1.45761	0.543604	5.06787e-14	7.19052e-13
ZNF823	1.3348	0.416629	5.06794e-14	7.19052e-13
ARL6IP5	1.22839	0.296765	5.1382e-14	7.28516e-13
SRGN	0.650413	-0.620573	5.19329e-14	7.35818e-13
GUSBP3	1.79336	0.842667	5.26363e-14	7.45269e-13
PHF11	1.26964	0.344425	5.33799e-14	7.55276e-13
SPC24	0.57786	-0.791208	5.35405e-14	7.57025e-13
BEST3	1.82399	0.867098	5.50674e-14	7.78078e-13
NR4A3	0.532564	-0.908973	5.562e-14	7.85345e-13
CIB1	1.35406	0.437295	5.73078e-14	8.08619e-13
GPR176	0.617666	-0.695102	5.78504e-14	8.15715e-13
TRRAP	0.797419	-0.326589	5.88811e-14	8.29678e-13
MCM2	0.688974	-0.537479	5.92929e-14	8.34906e-13
TFDP3	2.10036	1.07064	5.9898e-14	8.42848e-13
QRICH2	0.635575	-0.653866	6.18976e-14	8.70388e-13
TSPAN1	2.83719	1.50446	6.2126e-14	8.73001e-13
FAHD1	1.26855	0.343175	6.23207e-14	8.75136e-13
RASSF2	0.662725	-0.593517	6.30253e-14	8.84424e-13
POP1	0.712269	-0.489506	6.31379e-14	8.854e-13
HIF3A	0.456433	-1.13153	6.43746e-14	9.02124e-13
SLC2A3	0.652944	-0.614969	6.44931e-14	9.03167e-13
GRIK3	2.89683	1.53448	6.55486e-14	9.17323e-13
EPHB1	0.524299	-0.931539	6.62687e-14	9.26767e-13
XPO5	0.770074	-0.376931	6.69887e-14	9.36198e-13
GREB1	2.55755	1.35476	6.71279e-14	9.37504e-13
GPR77	2.16612	1.11512	6.84655e-14	9.55535e-13
FAM63A	1.48322	0.568733	6.85637e-14	9.56254e-13
TTYH1	0.32697	-1.61277	6.94126e-14	9.67436e-13
C1orf92	1.72071	0.783	6.97041e-14	9.70838e-13
TXNL1	1.21441	0.280256	7.20702e-14	1.00311e-12
GALNT12	0.54834	-0.866857	7.21789e-14	1.00394e-12
FGD2	0.618974	-0.69205	7.27233e-14	1.01083e-12
GPR173	0.570911	-0.808661	7.30967e-14	1.01533e-12
TAGAP	0.584613	-0.774447	7.37875e-14	1.02423e-12
PDPR	0.660179	-0.599072	7.39448e-14	1.02572e-12
SLC25A13	0.783969	-0.351132	7.43255e-14	1.03031e-12
PLEKHA2	0.707127	-0.499959	7.4527e-14	1.0324e-12
GLYATL1	2.762	1.46571	7.59773e-14	1.05178e-12
SLC9A9	0.672952	-0.571425	7.71537e-14	1.06735e-12
LOXL4	0.49376	-1.01812	7.77761e-14	1.07523e-12
ALDOA	1.36735	0.451377	7.88289e-14	1.08905e-12
BCCIP	1.24025	0.310629	8.04516e-14	1.11072e-12
GHDC	1.41749	0.503336	8.1019e-14	1.1178e-12
MYO1G	0.585225	-0.772937	8.21233e-14	1.13227e-12
HSN2	0.593563	-0.752527	8.21962e-14	1.13252e-12
RAB5B	1.18887	0.249588	8.23798e-14	1.13429e-12
SS18L2	1.24893	0.320694	8.25144e-14	1.13538e-12
CHCHD5	1.38501	0.469895	8.31761e-14	1.14371e-12
ASAP1	0.753332	-0.408642	8.36756e-14	1.14981e-12
S1PR2	0.756424	-0.402733	8.41988e-14	1.15622e-12
GPR64	0.497136	-1.00829	8.45906e-14	1.16083e-12
FRMD3	0.506333	-0.981841	8.52515e-14	1.16912e-12
C14orf159	1.39361	0.478823	8.55501e-14	1.17243e-12
FOXN4	2.04527	1.03229	8.57263e-14	1.17405e-12
POU4F1	0.458905	-1.12373	8.6006e-14	1.1771e-12
RCSD1	0.635478	-0.654086	8.65331e-14	1.18352e-12
MERTK	0.688044	-0.539428	8.73589e-14	1.19402e-12
FLYWCH2	1.38516	0.470049	8.94712e-14	1.22208e-12
LILRA5	0.590683	-0.759543	9.04573e-14	1.23472e-12
TNFRSF9	0.507504	-0.978509	9.08705e-14	1.23954e-12
TMEM45B	2.59734	1.37704	9.0942e-14	1.23969e-12
LGALS8	1.36766	0.45171	9.14303e-14	1.24552e-12
ADAM19	0.633935	-0.657593	9.32874e-14	1.26997e-12
STAC	0.456102	-1.13257	9.34785e-14	1.27173e-12
MYCBPAP	1.87457	0.906557	9.38912e-14	1.27589e-12
GATAD2A	0.830896	-0.267261	9.39085e-14	1.27589e-12
POLQ	0.609122	-0.715196	9.39934e-14	1.27603e-12
SOX8	0.402844	-1.31171	9.40435e-14	1.27603e-12
GNPTAB	0.773242	-0.371009	9.42094e-14	1.27743e-12
C16orf13	1.39878	0.484166	9.48197e-14	1.28486e-12
MARCKS	0.716608	-0.480744	9.53929e-14	1.29177e-12
CCDC84	1.36553	0.449463	9.59906e-14	1.29901e-12
MYBL2	0.504193	-0.987952	9.61031e-14	1.29967e-12
FGFBP2	0.451954	-1.14575	9.78721e-14	1.32273e-12
RYR1	0.461776	-1.11473	9.83848e-14	1.32878e-12
HPN	2.48103	1.31094	9.89152e-14	1.33506e-12
BOC	0.578782	-0.788908	9.99838e-14	1.3486e-12
DLX6AS	0.583264	-0.77778	1.01183e-13	1.36388e-12
MYO7A	0.575991	-0.795882	1.0176e-13	1.37075e-12
DYNLT1	1.28953	0.366845	1.0398e-13	1.39973e-12
CD180	0.64193	-0.639512	1.04796e-13	1.40979e-12
TNFSF14	0.582842	-0.778824	1.09776e-13	1.47582e-12
C2orf71	0.585463	-0.772351	1.10364e-13	1.48276e-12
NDUFAF3	1.30827	0.387661	1.12032e-13	1.50418e-12
RASGEF1C	0.459063	-1.12324	1.12416e-13	1.50835e-12
KHK	0.663512	-0.591805	1.12623e-13	1.51013e-12
EFCAB2	1.46277	0.548706	1.15008e-13	1.54111e-12
PIGM	1.26816	0.342741	1.18648e-13	1.58884e-12
RARA	1.51769	0.60188	1.2013e-13	1.60764e-12
GRK6	0.790872	-0.338483	1.2307e-13	1.64591e-12
LCP1	0.632819	-0.660136	1.23259e-13	1.64736e-12
ZEB2	0.67577	-0.565396	1.25072e-13	1.6705e-12
KIF23	0.651703	-0.617714	1.25482e-13	1.6749e-12
NKX1-2	0.676809	-0.56318	1.27851e-13	1.7054e-12
C9orf43	1.55682	0.638602	1.28065e-13	1.70714e-12
C16orf62	1.27855	0.354513	1.28885e-13	1.71696e-12
DOK2	0.581606	-0.781885	1.29842e-13	1.72859e-12
KCNK12	0.582532	-0.779591	1.31949e-13	1.75549e-12
DRAM2	1.24805	0.319679	1.32902e-13	1.76703e-12
RBM47	1.39748	0.48283	1.33468e-13	1.77341e-12
C16orf58	1.22674	0.294831	1.34187e-13	1.78111e-12
TPD52L2	0.820818	-0.284866	1.34222e-13	1.78111e-12
ROPN1	0.303037	-1.72244	1.34344e-13	1.78158e-12
CHRNA7	0.634649	-0.655969	1.36811e-13	1.81312e-12
LRRC31	3.50591	1.80979	1.39848e-13	1.85218e-12
SRP19	1.18123	0.240295	1.42698e-13	1.8887e-12
DCHS2	0.495844	-1.01204	1.45186e-13	1.92038e-12
HSD17B4	1.38295	0.467747	1.50742e-13	1.9926e-12
SLC24A5	1.73444	0.794473	1.50865e-13	1.99294e-12
FAM131C	0.503456	-0.990062	1.51832e-13	2.00442e-12
SERPINA6	4.63275	2.21187	1.5252e-13	2.0122e-12
SNORD1C	0.68333	-0.549345	1.53041e-13	2.01778e-12
ITGA9	0.573402	-0.802381	1.54571e-13	2.03555e-12
ATP11C	0.718566	-0.476807	1.54588e-13	2.03555e-12
DNMT3A	0.783894	-0.351269	1.55592e-13	2.04746e-12
SLC19A2	1.55275	0.63483	1.56454e-13	2.05748e-12
PNMA3	0.445499	-1.16651	1.56591e-13	2.05796e-12
DEK	0.720915	-0.472099	1.57263e-13	2.06548e-12
METT5D1	1.25412	0.326679	1.57419e-13	2.0662e-12
KCNG1	0.347221	-1.52607	1.5838e-13	2.07749e-12
C10orf32	1.33052	0.411987	1.58576e-13	2.07872e-12
SLCO5A1	0.522074	-0.937673	1.59995e-13	2.09599e-12
RCOR3	1.30722	0.386501	1.62444e-13	2.12671e-12
PGGT1B	1.26101	0.334575	1.63237e-13	2.13572e-12
B3GNT7	0.57547	-0.797188	1.63815e-13	2.14192e-12
NCAPG2	0.726991	-0.459991	1.64115e-13	2.14448e-12
CCDC151	1.98977	0.992604	1.6467e-13	2.15036e-12
GPR17	0.60035	-0.736124	1.68053e-13	2.19211e-12
KCNE4	2.40281	1.26472	1.68081e-13	2.19211e-12
ANGEL2	1.24121	0.311749	1.70074e-13	2.21663e-12
GPD1L	1.51619	0.600448	1.70177e-13	2.21663e-12
DKFZp761E198	0.783024	-0.352872	1.70975e-13	2.22561e-12
N6AMT1	1.29614	0.374225	1.74053e-13	2.26423e-12
SV2B	0.516818	-0.952271	1.75642e-13	2.28346e-12
TRIM47	0.668551	-0.580891	1.7805e-13	2.31329e-12
BUB1B	0.633156	-0.659368	1.85367e-13	2.40684e-12
BRD4	0.823014	-0.281012	1.86463e-13	2.41953e-12
C1orf151	1.27582	0.351423	1.88481e-13	2.44417e-12
OCA2	0.429833	-1.21815	1.88908e-13	2.44817e-12
ATP10B	0.478809	-1.06248	1.89074e-13	2.44876e-12
SMAD9	0.572069	-0.80574	1.90084e-13	2.46029e-12
MBP	0.662623	-0.59374	1.92905e-13	2.49456e-12
FAM57B	2.11958	1.08378	1.92975e-13	2.49456e-12
TRIM58	2.60799	1.38294	1.94323e-13	2.5104e-12
FXYD6	0.62637	-0.674912	1.95352e-13	2.52211e-12
CCDC51	1.25442	0.327023	1.96166e-13	2.53102e-12
TNFRSF8	0.588975	-0.763721	1.96684e-13	2.53611e-12
SLITRK2	0.592356	-0.755463	1.98264e-13	2.55488e-12
TXK	0.585308	-0.772732	2.0134e-13	2.59289e-12
MMEL1	1.96387	0.973701	2.0635e-13	2.65573e-12
PTGER4	0.648764	-0.624233	2.07021e-13	2.6627e-12
ART3	0.318085	-1.65252	2.07876e-13	2.67202e-12
CCL18	0.379178	-1.39905	2.08455e-13	2.67778e-12
SCNN1A	2.1258	1.08801	2.09145e-13	2.68496e-12
NMB	0.611444	-0.709708	2.09644e-13	2.68969e-12
ADAMTSL5	1.94585	0.960402	2.11338e-13	2.70972e-12
RTN4RL1	1.97838	0.984316	2.13495e-13	2.73567e-12
IL10	0.629839	-0.666945	2.16031e-13	2.76644e-12
FAM174B	1.57518	0.655516	2.16313e-13	2.76724e-12
C15orf34	1.48586	0.571297	2.16364e-13	2.76724e-12
GJB3	0.363891	-1.45842	2.17155e-13	2.77564e-12
DUSP28	1.23476	0.304234	2.17913e-13	2.78358e-12
PTGFR	0.485805	-1.04155	2.20895e-13	2.81992e-12
SETMAR	1.25442	0.327021	2.2118e-13	2.8218e-12
C19orf36	1.71279	0.776351	2.22586e-13	2.83798e-12
CHST8	3.03764	1.60295	2.26254e-13	2.88295e-12
AP1M2	1.48693	0.572337	2.26496e-13	2.88424e-12
BTC	0.544088	-0.878087	2.30677e-13	2.93566e-12
TRIP13	0.626127	-0.675473	2.369e-13	3.01298e-12
ZCCHC18	0.631447	-0.663266	2.37518e-13	3.01896e-12
TFEB	0.720908	-0.472112	2.44715e-13	3.10852e-12
CXCL1	0.410595	-1.28421	2.46687e-13	3.13029e-12
HNMT	1.36896	0.453084	2.46734e-13	3.13029e-12
PHKG1	0.547038	-0.870286	2.481e-13	3.14567e-12
PGAP2	1.25017	0.322124	2.48367e-13	3.14711e-12
REM2	1.6555	0.727266	2.48889e-13	3.15058e-12
AGT	2.41083	1.26953	2.48949e-13	3.15058e-12
RALGPS2	1.77514	0.827936	2.49463e-13	3.15514e-12
SDHD	1.2101	0.275124	2.50184e-13	3.16232e-12
GABRP	0.219997	-2.18445	2.53965e-13	3.20812e-12
POLR3K	1.30819	0.38757	2.5443e-13	3.21203e-12
FERMT1	0.388103	-1.36549	2.57062e-13	3.24325e-12
CDYL	0.813802	-0.29725	2.59767e-13	3.27536e-12
ZNF610	1.46036	0.546321	2.60719e-13	3.28535e-12
YBX1	0.726454	-0.461057	2.67042e-13	3.36295e-12
KLF6	0.728296	-0.457402	2.70452e-13	3.40381e-12
C4orf47	1.61491	0.69145	2.71742e-13	3.41795e-12
RPL36AL	1.28781	0.364922	2.72229e-13	3.42198e-12
CX3CL1	0.549951	-0.862625	2.76624e-13	3.47509e-12
GVIN1	0.533372	-0.906787	2.78269e-13	3.49361e-12
LOC154761	0.66509	-0.588378	2.83106e-13	3.55216e-12
APOA1BP	1.2884	0.365582	2.86423e-13	3.59158e-12
C14orf156	1.31748	0.397776	2.87737e-13	3.60586e-12
ZFP92	0.652036	-0.616976	2.89498e-13	3.62571e-12
AGA	1.28335	0.359911	2.92119e-13	3.6563e-12
ZNF319	0.808566	-0.306563	2.93402e-13	3.67013e-12
RHCG	0.357757	-1.48295	2.96122e-13	3.70188e-12
NUCB2	1.50554	0.590281	2.97329e-13	3.71471e-12
TOX	0.510746	-0.969323	2.98775e-13	3.7305e-12
WNT10A	0.497149	-1.00825	2.99735e-13	3.74021e-12
ARSG	1.84468	0.883369	3.01891e-13	3.76483e-12
RIF1	0.672497	-0.5724	3.03865e-13	3.78714e-12
AMPD2	0.793463	-0.333766	3.0732e-13	3.82787e-12
IQCF1	1.23607	0.305756	3.11962e-13	3.88334e-12
C1R	0.646105	-0.630158	3.21379e-13	3.99813e-12
RPL29	1.34639	0.429099	3.27814e-13	4.07434e-12
SSH3	1.41927	0.505147	3.27903e-13	4.07434e-12
FAM124A	0.640982	-0.641644	3.32475e-13	4.12865e-12
MCART6	0.618623	-0.692868	3.33735e-13	4.14179e-12
NCAPH	0.629572	-0.667557	3.46861e-13	4.30209e-12
OAZ3	1.54377	0.626454	3.55557e-13	4.40718e-12
IL12RB1	0.566116	-0.82083	3.55765e-13	4.40718e-12
C6orf167	0.701243	-0.512014	3.57914e-13	4.43113e-12
EPHB6	0.494033	-1.01732	3.6104e-13	4.46713e-12
GRIP2	0.618692	-0.692706	3.65432e-13	4.51875e-12
ZNF521	0.587112	-0.768292	3.66955e-13	4.53485e-12
CTPS	0.721436	-0.471056	3.67546e-13	4.53941e-12
DOCK6	0.77814	-0.361898	3.68255e-13	4.54543e-12
CD84	0.565876	-0.821441	3.69579e-13	4.55903e-12
SLFN11	0.677274	-0.562189	3.75244e-13	4.62613e-12
CDCA8	0.635629	-0.653743	3.75884e-13	4.62996e-12
TMEM67	1.39585	0.48114	3.76007e-13	4.62996e-12
ARHGAP30	0.67263	-0.572114	3.83422e-13	4.71844e-12
NOTCH3	0.713721	-0.486568	3.88609e-13	4.7794e-12
TMEM144	1.49712	0.582185	3.94671e-13	4.85104e-12
USP31	0.780849	-0.356885	4.01038e-13	4.92635e-12
SLC17A9	0.541065	-0.886125	4.0207e-13	4.93607e-12
SFRS13B	0.500772	-0.997774	4.03422e-13	4.94971e-12
UBR4	0.828139	-0.272055	4.09841e-13	5.02545e-12
SFRS6	1.1831	0.242569	4.13738e-13	5.07021e-12
BACH2	0.591236	-0.758193	4.16715e-13	5.10363e-12
MARCO	0.342639	-1.54524	4.18158e-13	5.11826e-12
MPI	1.23141	0.300317	4.20592e-13	5.14497e-12
ADRBK1	0.794688	-0.33154	4.21974e-13	5.1588e-12
BCKDK	1.23206	0.301075	4.32487e-13	5.28417e-12
H1F0	1.35806	0.441551	4.37823e-13	5.34618e-12
OLA1	1.22123	0.28833	4.42692e-13	5.40242e-12
GCN1L1	0.828839	-0.270837	4.47464e-13	5.4574e-12
CTLA4	0.494113	-1.01709	4.51837e-13	5.50747e-12
ABP1	0.442216	-1.17718	4.56735e-13	5.56387e-12
DHRS1	1.28644	0.363385	4.57129e-13	5.56536e-12
P2RY8	0.619826	-0.690065	4.57726e-13	5.56932e-12
PTPN4	0.795051	-0.330882	4.59235e-13	5.58436e-12
SERGEF	1.32968	0.411084	4.5965e-13	5.5861e-12
OCEL1	1.39619	0.481498	4.68627e-13	5.69182e-12
CNGB1	0.606527	-0.721356	4.73543e-13	5.74812e-12
FCN1	0.464099	-1.10749	4.7704e-13	5.78714e-12
SLC44A1	1.29091	0.368386	4.79097e-13	5.80867e-12
TTC30B	1.37245	0.456749	4.80926e-13	5.82739e-12
PTCD2	1.24831	0.319972	4.83913e-13	5.86012e-12
C1orf201	1.25347	0.325933	4.91243e-13	5.94538e-12
CHMP4A	1.30448	0.383479	4.92041e-13	5.95151e-12
LILRB3	0.615252	-0.70075	4.92548e-13	5.95414e-12
DENND2C	0.654895	-0.610665	4.93435e-13	5.96135e-12
RNF214	1.18585	0.245923	4.93905e-13	5.9635e-12
BNIP2	0.825652	-0.276393	5.00019e-13	6.03378e-12
DPM2	1.2537	0.326188	5.01524e-13	6.04838e-12
DRAM1	0.720251	-0.473428	5.01948e-13	6.04993e-12
FXYD2	0.623944	-0.680512	5.04396e-13	6.07586e-12
USP1	0.75468	-0.406063	5.10199e-13	6.14216e-12
SLC7A5	0.533319	-0.906931	5.3153e-13	6.39521e-12
DHRS12	1.33564	0.417529	5.36745e-13	6.45416e-12
LOC400891	1.39745	0.482802	5.37505e-13	6.45951e-12
FAM168B	0.808227	-0.307167	5.56303e-13	6.6815e-12
WIPF1	0.685243	-0.545312	5.58516e-13	6.70415e-12
STK10	0.768625	-0.379649	5.63102e-13	6.75525e-12
PPOX	1.31143	0.391143	5.64335e-13	6.76608e-12
SLC22A5	1.46008	0.546052	5.67707e-13	6.80253e-12
NAA20	1.25461	0.327242	5.7346e-13	6.86745e-12
ABCC4	0.565742	-0.821785	5.84711e-13	6.9981e-12
ARSB	0.744741	-0.42519	5.86126e-13	7.01094e-12
LOC285205	0.80432	-0.314158	5.91273e-13	7.06839e-12
GCLM	0.753173	-0.408947	5.95086e-13	7.10983e-12
CABLES2	0.741796	-0.430906	5.96033e-13	7.11699e-12
SLCO4A1	0.515515	-0.955914	6.01054e-13	7.17016e-12
NENF	1.3635	0.447317	6.01185e-13	7.17016e-12
SPIB	0.397297	-1.33171	6.01896e-13	7.17446e-12
DNAJC30	1.23536	0.304926	6.10262e-13	7.26996e-12
LOC645332	1.32782	0.40906	6.11601e-13	7.28167e-12
KIAA1467	1.90424	0.929213	6.18683e-13	7.36171e-12
SLC40A1	2.21463	1.14706	6.23737e-13	7.41754e-12
STAG3	0.558901	-0.839336	6.36635e-13	7.56655e-12
VAPA	1.18934	0.25016	6.43453e-13	7.64314e-12
COL27A1	0.515998	-0.954564	6.44185e-13	7.64741e-12
AIG1	1.34236	0.424771	6.56216e-13	7.78573e-12
DYNC1I1	0.564507	-0.824936	6.63787e-13	7.871e-12
CCDC78	2.05975	1.04247	6.72628e-13	7.97122e-12
TMEM200C	0.54015	-0.888569	6.84528e-13	8.10757e-12
PPP2R5D	0.841708	-0.248608	6.90435e-13	8.17281e-12
TNFSF13B	0.622788	-0.683187	6.97117e-13	8.24713e-12
POPDC3	0.496583	-1.00989	7.01303e-13	8.29187e-12
SLC26A9	0.446568	-1.16305	7.06746e-13	8.35142e-12
NUDT18	1.45113	0.537179	7.083e-13	8.36496e-12
BMF	0.737307	-0.439663	7.11038e-13	8.39245e-12
MYL5	1.45308	0.539116	7.1454e-13	8.42894e-12
SERTAD3	1.28618	0.363092	7.19267e-13	8.47982e-12
GLT1D1	0.615177	-0.700926	7.21399e-13	8.50007e-12
ZC3H12D	0.610017	-0.71308	7.34262e-13	8.64666e-12
C4orf34	1.51634	0.600592	7.35219e-13	8.65296e-12
MRRF	1.20341	0.267133	7.47568e-13	8.79125e-12
LOC100189589	1.35164	0.434715	7.47826e-13	8.79125e-12
CCDC28A	1.25224	0.324512	7.57047e-13	8.89454e-12
SYT17	2.06375	1.04527	7.61499e-13	8.94173e-12
CBR4	1.3367	0.418675	7.66783e-13	8.99862e-12
MAPK4	0.354279	-1.49704	7.80411e-13	9.15331e-12
ABCD2	0.536679	-0.89787	7.83855e-13	9.18845e-12
LY6G5B	0.695715	-0.523432	8.04149e-13	9.42095e-12
GRM4	2.53519	1.34209	8.04664e-13	9.42159e-12
DIRAS2	0.495197	-1.01393	8.10638e-13	9.48613e-12
KCNS3	1.59364	0.672322	8.20058e-13	9.59089e-12
ADAMTS9	0.655195	-0.610004	8.21724e-13	9.60489e-12
EDAR	0.517101	-0.951481	8.31166e-13	9.70973e-12
DENND4B	0.815872	-0.293584	8.32493e-13	9.71969e-12
PPP1R16B	0.571409	-0.807404	8.43327e-13	9.84057e-12
PYCARD	1.68613	0.753716	8.46301e-13	9.86967e-12
ZCRB1	1.17867	0.237161	8.54909e-13	9.96438e-12
WDR89	1.2005	0.263632	8.67841e-13	1.01094e-11
SNRNP25	1.31962	0.400119	8.74809e-13	1.01847e-11
IL10RA	0.629357	-0.66805	8.78628e-13	1.02234e-11
IRF4	0.471108	-1.08587	8.8226e-13	1.02598e-11
CMTM1	0.727253	-0.459471	8.90252e-13	1.03469e-11
SLC41A1	0.725935	-0.462088	8.99798e-13	1.04519e-11
NUBPL	1.28014	0.356299	9.09042e-13	1.05533e-11
SLC48A1	1.25408	0.326633	9.19759e-13	1.06717e-11
HOXA1	0.658742	-0.602215	9.27469e-13	1.07551e-11
KCNB1	0.506357	-0.981772	9.41748e-13	1.09145e-11
UBE2O	0.816605	-0.292289	9.72108e-13	1.126e-11
PDCD1	0.505098	-0.985364	9.9363e-13	1.15028e-11
CLASP1	0.831856	-0.265594	1.00399e-12	1.16161e-11
TUBB6	0.687671	-0.54021	1.00463e-12	1.1617e-11
HEXIM1	1.32138	0.40205	1.01032e-12	1.16762e-11
DAD1	1.20271	0.266293	1.0291e-12	1.18866e-11
MCOLN3	0.51326	-0.962239	1.03808e-12	1.19835e-11
ANKRD24	1.7794	0.831392	1.03879e-12	1.19849e-11
ATP8B1	1.5089	0.5935	1.04924e-12	1.20987e-11
AP1G2	1.33094	0.412445	1.05788e-12	1.21915e-11
COTL1	0.665771	-0.586902	1.06156e-12	1.22262e-11
PITPNM3	0.601171	-0.734152	1.06208e-12	1.22262e-11
KIFC1	0.634164	-0.657073	1.0672e-12	1.22781e-11
SLC30A4	0.644123	-0.634593	1.08328e-12	1.24562e-11
PAAF1	1.3061	0.385261	1.09201e-12	1.25495e-11
SPINK4	1.80786	0.854282	1.09353e-12	1.256e-11
C17orf79	1.26561	0.339835	1.09511e-12	1.25711e-11
TMEM125	1.42678	0.512761	1.1017e-12	1.26396e-11
ZNF582	1.53926	0.62224	1.10534e-12	1.26743e-11
TLE6	1.88512	0.914654	1.11366e-12	1.27626e-11
GTF2IRD2P1	1.3208	0.401408	1.12017e-12	1.283e-11
CYTH3	0.724143	-0.465653	1.12807e-12	1.29133e-11
DSC2	0.522525	-0.936427	1.13889e-12	1.30298e-11
C11orf63	1.68811	0.755412	1.14501e-12	1.30886e-11
LUZP1	0.789688	-0.340645	1.1453e-12	1.30886e-11
NLRP1	0.651826	-0.617442	1.14774e-12	1.31092e-11
RRP1B	0.812114	-0.300245	1.19109e-12	1.35967e-11
SFRP1	0.325654	-1.61859	1.19373e-12	1.36106e-11
TWF1	1.25296	0.325343	1.19398e-12	1.36106e-11
GAS2L2	1.98665	0.990335	1.19429e-12	1.36106e-11
CCDC150	0.605402	-0.724034	1.19504e-12	1.36115e-11
SMARCA4	0.817684	-0.290386	1.19936e-12	1.36531e-11
ARHGEF4	0.528086	-0.921155	1.21363e-12	1.38079e-11
TULP2	0.792401	-0.335697	1.21774e-12	1.3847e-11
PRPSAP1	0.809813	-0.30434	1.21956e-12	1.386e-11
ZCWPW2	1.4153	0.501109	1.23338e-12	1.40092e-11
AKAP14	1.72738	0.788584	1.24272e-12	1.41075e-11
ENDOG	1.3919	0.477053	1.25578e-12	1.42479e-11
NME3	1.52428	0.608127	1.28858e-12	1.4612e-11
SLCO2B1	0.662553	-0.593892	1.32234e-12	1.49866e-11
ICOS	0.487815	-1.03559	1.37041e-12	1.55228e-11
ANKRD49	1.23983	0.310137	1.37301e-12	1.55436e-11
SLC43A3	0.678385	-0.559823	1.38019e-12	1.56163e-11
MATN1	0.69488	-0.525165	1.4027e-12	1.58622e-11
SNRNP200	0.828729	-0.271028	1.41139e-12	1.59516e-11
GPR156	0.540212	-0.888402	1.41636e-12	1.5999e-11
KCND3	2.3689	1.24421	1.4333e-12	1.61815e-11
NT5DC1	1.28218	0.358594	1.44594e-12	1.63152e-11
SERPINB9	0.67299	-0.571342	1.44703e-12	1.63185e-11
UROS	1.23876	0.308892	1.44996e-12	1.63426e-11
FOXC2	0.532202	-0.909953	1.45076e-12	1.63426e-11
PLTP	0.656096	-0.608022	1.45223e-12	1.63502e-11
UBL4B	0.68782	-0.539898	1.46872e-12	1.65238e-11
C10orf128	0.593617	-0.752396	1.46927e-12	1.65238e-11
MCM7	0.736363	-0.441511	1.48494e-12	1.66909e-11
PKHD1L1	0.545314	-0.87484	1.48718e-12	1.6707e-11
TMEM109	0.823198	-0.280689	1.48932e-12	1.67219e-11
GFI1	0.582045	-0.780796	1.50374e-12	1.68745e-11
ATXN1L	0.776359	-0.365205	1.51197e-12	1.69576e-11
RGS9BP	0.608147	-0.717509	1.53161e-12	1.71662e-11
ZNF488	0.515245	-0.956669	1.53225e-12	1.71662e-11
DVL3	0.851752	-0.231495	1.53335e-12	1.71692e-11
SEMA3F	1.41496	0.500766	1.54109e-12	1.72464e-11
CASD1	1.52413	0.607982	1.54694e-12	1.73025e-11
NUP93	0.780466	-0.357593	1.55268e-12	1.73572e-11
BLOC1S1	1.29165	0.36921	1.56137e-12	1.74448e-11
NDUFA10	1.18311	0.24259	1.56318e-12	1.74555e-11
TSGA14	1.24389	0.314856	1.56716e-12	1.74904e-11
PFN4	1.43791	0.523975	1.58722e-12	1.77047e-11
TIRAP	1.27886	0.354861	1.59885e-12	1.78247e-11
ZC3H12C	0.644441	-0.633881	1.6208e-12	1.80595e-11
TSPAN31	1.29453	0.372431	1.63856e-12	1.82476e-11
HMGN5	1.49855	0.583563	1.65677e-12	1.84304e-11
GLA	1.47313	0.558884	1.65678e-12	1.84304e-11
E2F4	0.81558	-0.294101	1.66696e-12	1.85337e-11
C5orf32	1.30352	0.382414	1.6683e-12	1.85385e-11
DHX29	1.25107	0.323163	1.68266e-12	1.86879e-11
FLJ36031	0.708593	-0.496971	1.70282e-12	1.88987e-11
FAM89A	0.626351	-0.674956	1.70348e-12	1.88987e-11
C3orf64	0.764305	-0.387779	1.70726e-12	1.89304e-11
CARD6	0.696176	-0.522477	1.73588e-12	1.92374e-11
FAM171A2	0.580283	-0.785172	1.74891e-12	1.93712e-11
HIST2H4A	1.69585	0.762008	1.75539e-12	1.94325e-11
TPCN2	0.761288	-0.393485	1.76179e-12	1.94928e-11
IL18RAP	0.564049	-0.826107	1.76517e-12	1.95197e-11
DCI	1.38901	0.474057	1.78244e-12	1.97001e-11
LOC100127888	0.529743	-0.916636	1.80076e-12	1.98918e-11
DYNLT3	1.28256	0.359026	1.83677e-12	2.02786e-11
DSTN	1.25708	0.330081	1.83936e-12	2.02963e-11
IL4I1	0.577393	-0.792374	1.84178e-12	2.03121e-11
MORC2	0.833508	-0.262732	1.84686e-12	2.03572e-11
PABPC4L	0.646818	-0.628569	1.85069e-12	2.03884e-11
TMEM62	1.32899	0.410328	1.85195e-12	2.03913e-11
C9orf25	0.783116	-0.352703	1.85552e-12	2.04197e-11
ERH	1.22176	0.288962	1.87998e-12	2.06778e-11
TTC26	1.31206	0.391833	1.89705e-12	2.08543e-11
RNF40	1.18732	0.247704	1.9144e-12	2.10337e-11
KIRREL	0.531583	-0.911634	1.91775e-12	2.10593e-11
TMEM65	0.712266	-0.489512	1.92556e-12	2.11337e-11
IFT172	1.23529	0.304849	1.92808e-12	2.11501e-11
RORC	1.89301	0.920684	1.95795e-12	2.14662e-11
DMRTA1	0.467895	-1.09574	1.99404e-12	2.18503e-11
PATZ1	1.29222	0.36985	2.02287e-12	2.21543e-11
RNASEH1	0.793804	-0.333145	2.04344e-12	2.23677e-11
IRX6	0.470827	-1.08673	2.05691e-12	2.25031e-11
CHODL	0.431274	-1.21332	2.07536e-12	2.26928e-11
ROGDI	1.38965	0.474718	2.07989e-12	2.27303e-11
NAT6	1.30715	0.386423	2.15674e-12	2.35575e-11
C10orf4	1.20242	0.265936	2.15812e-12	2.356e-11
GLG1	0.811765	-0.300867	2.16725e-12	2.36472e-11
ATP1B3	0.747856	-0.419167	2.18075e-12	2.37818e-11
AKAP2	0.567018	-0.818533	2.18571e-12	2.38232e-11
C5orf35	1.42243	0.50836	2.19103e-12	2.38685e-11
TMEM190	1.68907	0.756229	2.20353e-12	2.39919e-11
AIM2	0.49576	-1.01229	2.2049e-12	2.39941e-11
ZSWIM7	1.27935	0.355411	2.22458e-12	2.41954e-11
NUP153	0.767261	-0.382211	2.23273e-12	2.42712e-11
LY6D	0.325208	-1.62057	2.24174e-12	2.43562e-11
EPSTI1	0.620253	-0.689071	2.25393e-12	2.44756e-11
SLC25A21	1.7542	0.810812	2.26386e-12	2.45705e-11
DPH3B	0.741166	-0.432132	2.26576e-12	2.45781e-11
ACOT11	0.611725	-0.709044	2.26923e-12	2.46028e-11
MRFAP1L1	1.20776	0.272338	2.27345e-12	2.46354e-11
GZMB	0.441278	-1.18024	2.27756e-12	2.46669e-11
GATC	0.755692	-0.404131	2.28025e-12	2.46831e-11
C22orf41	1.80548	0.852383	2.29264e-12	2.4804e-11
FPGT	1.24098	0.311484	2.31208e-12	2.50012e-11
SLC7A13	1.75146	0.808554	2.31494e-12	2.50189e-11
P4HTM	1.50463	0.589407	2.31912e-12	2.50509e-11
SLC25A14	1.21028	0.275339	2.32764e-12	2.51297e-11
BVES	0.650784	-0.61975	2.34067e-12	2.5257e-11
OTUD7B	1.28429	0.360971	2.34577e-12	2.52988e-11
ESD	1.20516	0.269229	2.37108e-12	2.55583e-11
TGFBRAP1	0.675911	-0.565095	2.37785e-12	2.56178e-11
HRASLS2	2.12555	1.08784	2.39329e-12	2.57706e-11
C2orf89	0.54323	-0.880365	2.42157e-12	2.60614e-11
TOR2A	1.27664	0.352347	2.42364e-12	2.607e-11
SLC24A4	0.680983	-0.554309	2.44029e-12	2.62354e-11
PLCXD2	0.601501	-0.733361	2.44235e-12	2.62437e-11
CSGALNACT2	0.803046	-0.316445	2.46924e-12	2.65188e-11
MURC	0.664686	-0.589256	2.50268e-12	2.68638e-11
MEF2A	0.770087	-0.376906	2.5087e-12	2.69144e-11
FAM120A	1.19024	0.251252	2.52764e-12	2.71034e-11
C10orf75	1.49849	0.583513	2.54165e-12	2.72394e-11
RAB30	1.77919	0.83122	2.55221e-12	2.73382e-11
FBN3	0.377051	-1.40717	2.5643e-12	2.74534e-11
CD28	0.596646	-0.745054	2.57446e-12	2.75478e-11
DPYSL2	0.719938	-0.474056	2.58122e-12	2.76057e-11
SLAMF1	0.504942	-0.98581	2.61042e-12	2.79034e-11
DSE	0.742698	-0.429153	2.61777e-12	2.79674e-11
NUDT6	1.38651	0.471459	2.65344e-12	2.83245e-11
CRNKL1	1.24727	0.318777	2.65395e-12	2.83245e-11
RNF216	0.860548	-0.216673	2.65561e-12	2.83274e-11
HSD11B1	0.54215	-0.883236	2.65699e-12	2.83274e-11
SYT11	0.714447	-0.4851	2.67141e-12	2.84663e-11
ZNF174	1.20372	0.267494	2.68215e-12	2.85659e-11
STON2	1.77672	0.829219	2.7514e-12	2.92883e-11
MDN1	0.693689	-0.527639	2.78446e-12	2.96248e-11
MGST2	1.32385	0.404737	2.79683e-12	2.97409e-11
FRMPD2	1.81574	0.860554	2.80308e-12	2.9792e-11
CCDC48	2.05713	1.04063	2.80554e-12	2.97994e-11
C10orf54	0.689118	-0.537178	2.80668e-12	2.97994e-11
CELSR1	1.68246	0.750569	2.81662e-12	2.98894e-11
RORA	0.723669	-0.466599	2.82194e-12	2.99304e-11
EPHA2	0.695906	-0.523036	2.8278e-12	2.9977e-11
TTC29	1.69276	0.759378	2.85544e-12	3.02544e-11
CABP4	1.90883	0.932689	2.86343e-12	3.03233e-11
EFNB2	0.676761	-0.563281	2.88811e-12	3.05689e-11
C9orf91	1.28765	0.364735	2.89648e-12	3.06417e-11
ELMOD2	1.28627	0.363199	2.89876e-12	3.065e-11
PDE3B	0.532528	-0.909071	2.91921e-12	3.08504e-11
PTPN22	0.596962	-0.74429	2.93198e-12	3.09693e-11
PTS	1.27047	0.345365	2.9517e-12	3.11615e-11
OPTN	0.739536	-0.435308	2.99093e-12	3.15595e-11
TTC24	0.623321	-0.681953	3.01299e-12	3.17759e-11
DAZL	0.656274	-0.607631	3.03311e-12	3.19716e-11
MAPK14	0.850022	-0.234427	3.07799e-12	3.24281e-11
DZIP1	0.637788	-0.648851	3.09538e-12	3.25945e-11
PML	0.78889	-0.342104	3.10047e-12	3.26314e-11
IQGAP3	0.60981	-0.713568	3.11219e-12	3.27378e-11
SKAP2	0.694736	-0.525464	3.14197e-12	3.30342e-11
SLC15A1	0.376638	-1.40875	3.14743e-12	3.30746e-11
GFRA1	3.74224	1.9039	3.1741e-12	3.33378e-11
TPSG1	2.61203	1.38517	3.17653e-12	3.33462e-11
DERL2	1.20438	0.268294	3.18183e-12	3.33848e-11
NANS	1.28352	0.360108	3.20317e-12	3.35915e-11
FZD5	0.697446	-0.519846	3.20693e-12	3.36137e-11
RNF183	2.4283	1.27995	3.21144e-12	3.36438e-11
SMURF1	0.83048	-0.267982	3.23123e-12	3.38339e-11
WFS1	1.40185	0.487333	3.28701e-12	3.44004e-11
C11orf75	0.658082	-0.60366	3.29198e-12	3.44347e-11
ARID3B	0.781436	-0.355801	3.30097e-12	3.45113e-11
MYO5A	0.752364	-0.410497	3.33117e-12	3.48092e-11
ZCWPW1	1.37247	0.456773	3.35955e-12	3.50726e-11
FMNL3	0.754038	-0.407292	3.3598e-12	3.50726e-11
RBM45	1.1118	0.152897	3.38575e-12	3.53223e-11
PROKR2	0.654066	-0.612493	3.38716e-12	3.53223e-11
IGSF10	0.514491	-0.958782	3.41493e-12	3.55937e-11
EPB41L4A	1.5595	0.641088	3.46932e-12	3.61422e-11
MX2	0.646707	-0.628815	3.47642e-12	3.61978e-11
SLC9A3R2	1.45716	0.543164	3.52382e-12	3.66728e-11
ANKRD30B	3.31401	1.72858	3.53218e-12	3.67411e-11
C14orf129	1.22608	0.294056	3.53415e-12	3.6743e-11
APOBEC3A	0.519923	-0.943629	3.55186e-12	3.6906e-11
DDAH1	1.35009	0.433058	3.55343e-12	3.6906e-11
MANBAL	1.21334	0.278982	3.55869e-12	3.69419e-11
SAMHD1	0.66758	-0.582987	3.59078e-12	3.72561e-11
SIGLEC1	0.619118	-0.691714	3.59347e-12	3.72653e-11
PMFBP1	0.666714	-0.584861	3.62689e-12	3.75927e-11
ELOVL4	0.57693	-0.793532	3.80063e-12	3.93584e-11
CEP164	1.21872	0.285362	3.80107e-12	3.93584e-11
UFC1	1.23546	0.305047	3.80468e-12	3.93759e-11
SLC1A3	0.663824	-0.591127	3.82297e-12	3.95451e-11
SLAMF7	0.52843	-0.920216	3.82624e-12	3.9559e-11
GPR158	0.433144	-1.20708	3.91236e-12	4.04291e-11
CHMP2A	1.31218	0.391961	3.95217e-12	4.08198e-11
TNFSF13	1.36015	0.443764	3.97976e-12	4.10841e-11
MEIS3P1	1.39652	0.481836	4.00154e-12	4.12741e-11
ECEL1	0.43762	-1.19225	4.00219e-12	4.12741e-11
IGFBP2	1.8462	0.884561	4.01775e-12	4.14137e-11
SIDT1	2.05265	1.03749	4.03247e-12	4.15446e-11
CDH3	0.464634	-1.10583	4.06698e-12	4.18791e-11
LEAP2	1.45829	0.544277	4.10633e-12	4.22631e-11
FMNL1	0.69715	-0.520459	4.12258e-12	4.2409e-11
NCR1	0.725925	-0.462107	4.16298e-12	4.28031e-11
ICOSLG	0.716702	-0.480555	4.16752e-12	4.28283e-11
MAD2L1	0.687387	-0.540807	4.18652e-12	4.3002e-11
UBE2D4	1.18865	0.249329	4.2772e-12	4.39114e-11
DEPDC1B	0.624332	-0.679615	4.29293e-12	4.40355e-11
LRRC26	2.44486	1.28975	4.29358e-12	4.40355e-11
[truncated: 10,649 more rows]

## Sheet: CESC
id	fc	log2fc	pvalue	padj
SPA17	6.72941	2.75048	3.45204e-66	7.07737e-62
PIH1D2	2.77995	1.47506	2.36552e-21	2.4249e-17
CHRNB4	0.13481	-2.891	1.09684e-17	7.49583e-14
ROPN1L	4.60026	2.20171	3.79359e-17	1.94441e-13
CCDC103	2.865	1.51854	5.57766e-17	2.28707e-13
FOXN1	0.0877976	-3.50967	2.19606e-16	7.50393e-13
KRT18	3.41903	1.77359	9.30549e-16	2.72545e-12
SPATA17	4.62991	2.21098	1.67211e-15	4.28519e-12
CAPNS2	0.0716076	-3.80374	5.00225e-15	1.13951e-11
CCDC153	2.94449	1.55802	6.43702e-15	1.31972e-11
DENND2C	0.179256	-2.4799	7.27082e-15	1.35515e-11
C10orf79	4.82662	2.27101	8.60464e-15	1.36939e-11
MORN2	1.85289	0.88978	9.21607e-15	1.36939e-11
KIF9	2.63836	1.39964	9.35104e-15	1.36939e-11
BNIPL	0.13029	-2.94021	2.2285e-14	3.04591e-11
TEKT2	8.06136	3.01102	2.41305e-14	3.09202e-11
P2RY1	0.150964	-2.72773	3.0438e-14	3.50723e-11
GABRQ	0.118453	-3.07762	3.07922e-14	3.50723e-11
SVIL	0.474719	-1.07486	3.92287e-14	4.23299e-11
PCP4L1	0.0812707	-3.62112	4.60813e-14	4.7238e-11
C9orf116	3.02739	1.59807	5.14289e-14	5.02093e-11
H2AFX	1.78678	0.837365	6.22189e-14	5.79824e-11
HMBS	1.72037	0.782718	7.18319e-14	6.40303e-11
SPEF1	4.41276	2.14168	9.83762e-14	8.40379e-11
NOTCH3	0.377836	-1.40417	1.37436e-13	1.12709e-10
KRT33A	0.28995	-1.78613	1.52489e-13	1.20244e-10
SIAE	2.25959	1.17606	1.89048e-13	1.43551e-10
IQCD	3.05169	1.60961	2.73005e-13	1.99898e-10
NPHP1	3.14461	1.65288	3.23012e-13	2.28359e-10
CDC42SE1	0.627245	-0.6729	3.52358e-13	2.40801e-10
C2orf77	3.53556	1.82194	3.70649e-13	2.44114e-10
ATP5L	1.60025	0.678299	3.81018e-13	2.44114e-10
EI24	1.47433	0.560055	4.46707e-13	2.77527e-10
RHCG	0.0410541	-4.60633	5.23564e-13	3.12339e-10
A2ML1	0.059391	-4.07361	5.3321e-13	3.12339e-10
FAM81B	6.45022	2.68935	5.74055e-13	3.26925e-10
CTNNAL1	3.25595	1.70308	6.06993e-13	3.32725e-10
IGSF3	0.428403	-1.22296	6.16699e-13	3.32725e-10
STT3A	1.5208	0.604835	7.1231e-13	3.74456e-10
FOXRED1	1.59806	0.676321	7.4474e-13	3.74754e-10
SLC37A4	1.73884	0.798123	7.49435e-13	3.74754e-10
WNT2B	0.227755	-2.13445	7.90648e-13	3.85949e-10
ABCC5	0.37668	-1.40859	8.54506e-13	4.07421e-10
C2orf39	7.11096	2.83004	9.10233e-13	4.24127e-10
MTSS1	0.229396	-2.12409	1.06258e-12	4.76551e-10
NRGN	2.53898	1.34425	1.06923e-12	4.76551e-10
PGLYRP3	0.102068	-3.2924	1.17985e-12	5.06115e-10
S100A13	2.14565	1.10141	1.18493e-12	5.06115e-10
LRRC46	2.63991	1.40049	1.27311e-12	5.3268e-10
TMPRSS11D	0.0399466	-4.64578	1.30346e-12	5.34472e-10
FBXO27	0.220019	-2.1843	1.33336e-12	5.36009e-10
FAM116B	2.12579	1.088	1.45928e-12	5.7498e-10
CD63	1.59533	0.673851	1.48639e-12	5.7498e-10
C6orf165	4.20809	2.07317	1.54454e-12	5.84813e-10
C5orf32	2.29649	1.19943	1.56886e-12	5.84813e-10
DSP	0.405836	-1.30103	1.69204e-12	6.19466e-10
MYCL1	0.371048	-1.43032	1.80703e-12	6.49959e-10
PLD1	0.419597	-1.25292	1.94702e-12	6.88237e-10
WDR78	3.21408	1.68441	2.15481e-12	7.4878e-10
TRAPPC4	1.50256	0.587422	2.44372e-12	8.35018e-10
ZNF436	0.580674	-0.7842	3.54992e-12	1.19312e-09
CCDC104	1.64377	0.717007	4.08785e-12	1.35176e-09
NEK6	1.97163	0.979386	4.18707e-12	1.36259e-09
DSC3	0.0465075	-4.42639	4.2755e-12	1.36963e-09
CCDC40	4.00774	2.00279	4.94403e-12	1.55942e-09
PKP1	0.0635631	-3.97567	5.50246e-12	1.7059e-09
C5orf49	7.11888	2.83165	5.57483e-12	1.7059e-09
FAM83C	0.0728804	-3.77832	5.76018e-12	1.73669e-09
NAT14	2.39503	1.26004	6.33805e-12	1.85969e-09
LRRIQ1	5.27666	2.39962	6.34955e-12	1.85969e-09
VAV2	2.05649	1.04018	6.51658e-12	1.88173e-09
CASC2	2.09264	1.06533	6.77393e-12	1.92888e-09
CALML3	0.0369323	-4.75897	7.22395e-12	2.02417e-09
RNF26	1.46897	0.554806	7.39751e-12	2.02417e-09
CASC1	4.1129	2.04016	7.40478e-12	2.02417e-09
LOC100130933	5.166	2.36905	7.51189e-12	2.02643e-09
ARMC3	7.52409	2.91152	7.91496e-12	2.10744e-09
C11orf74	1.86226	0.897058	8.05816e-12	2.11806e-09
NOTCH1	0.473086	-1.07983	8.21527e-12	2.13202e-09
LASS3	0.0671653	-3.89614	8.47208e-12	2.15536e-09
GRHL3	0.207774	-2.26691	8.53649e-12	2.15536e-09
KCTD14	3.82992	1.93732	8.62058e-12	2.15536e-09
PPIL6	3.0696	1.61805	1.06629e-11	2.63386e-09
RAB17	4.11448	2.04071	1.26018e-11	3.07575e-09
CCDC19	3.8552	1.9468	1.28343e-11	3.09564e-09
OCIAD2	1.81237	0.857877	1.39099e-11	3.31605e-09
DPAGT1	1.52106	0.605076	1.45074e-11	3.41874e-09
TMEM107	1.6026	0.680413	1.474e-11	3.43407e-09
LYPD3	0.178722	-2.48421	1.50896e-11	3.44488e-09
SNX31	0.184416	-2.43897	1.51224e-11	3.44488e-09
PLAC2	0.164381	-2.60488	1.5901e-11	3.58245e-09
UBXN10	7.09005	2.8258	1.86968e-11	4.16655e-09
NUDT6	1.87578	0.907492	1.98707e-11	4.38053e-09
C19orf51	3.77626	1.91696	2.14297e-11	4.67395e-09
TMPRSS11A	0.0656711	-3.9286	2.32934e-11	5.02696e-09
IFT46	1.54743	0.629877	2.52299e-11	5.38817e-09
NFU1	1.48966	0.574982	2.64322e-11	5.58673e-09
C10orf93	3.78923	1.9219	2.87007e-11	6.0043e-09
LDB1	0.632132	-0.661702	2.93656e-11	6.08135e-09
DDAH1	3.25807	1.70402	3.3229e-11	6.81262e-09
C7orf57	4.67545	2.22511	3.54327e-11	7.19249e-09
C2orf62	3.70601	1.88987	3.5915e-11	7.21891e-09
WDR54	2.18356	1.12668	3.67919e-11	7.32338e-09
ZMYND10	5.86219	2.55144	3.71739e-11	7.32827e-09
N4BP1	0.640821	-0.642006	3.96166e-11	7.73542e-09
C7orf64	0.753915	-0.407527	4.11637e-11	7.96168e-09
SDR9C7	0.162225	-2.62393	4.67286e-11	8.95354e-09
DOK7	4.46507	2.15868	4.7829e-11	9.07954e-09
MYCBP2	0.527358	-0.923146	4.9525e-11	9.31524e-09
B9D1	1.93302	0.950859	5.06473e-11	9.43974e-09
C1orf194	5.58276	2.48098	5.68448e-11	1.04994e-08
RABL5	1.7378	0.79726	6.02675e-11	1.10322e-08
CCDC113	2.74242	1.45545	6.3056e-11	1.14405e-08
KLRG2	0.245514	-2.02612	6.46481e-11	1.16264e-08
C6orf154	2.83918	1.50548	7.18218e-11	1.27264e-08
MPG	1.5378	0.620863	7.20057e-11	1.27264e-08
GOLM1	2.22193	1.15182	7.34429e-11	1.28695e-08
LOC284837	0.341725	-1.54909	7.56676e-11	1.31469e-08
IVL	0.0603746	-4.04991	7.70364e-11	1.31871e-08
RSPH1	4.27395	2.09557	7.71851e-11	1.31871e-08
TMEM79	0.388356	-1.36455	8.74573e-11	1.47571e-08
TTC25	3.56079	1.8322	8.78141e-11	1.47571e-08
DYX1C1	2.26584	1.18004	8.88645e-11	1.48122e-08
RAPGEF5	0.50299	-0.991398	9.67146e-11	1.59907e-08
CABP4	3.2815	1.71436	9.8631e-11	1.61771e-08
MCAT	1.53338	0.616711	1.0257e-10	1.66896e-08
NOTCH2	0.56512	-0.82337	1.05035e-10	1.69561e-08
PCDP1	4.32242	2.11184	1.16183e-10	1.86092e-08
C9orf171	4.21307	2.07487	1.237e-10	1.96597e-08
LRRC48	2.5402	1.34494	1.29359e-10	2.04009e-08
FKBP2	1.64623	0.71917	1.33458e-10	2.08867e-08
FAM123B	0.578161	-0.790457	1.35247e-10	2.10063e-08
TCTN1	1.80852	0.854808	1.363e-10	2.10108e-08
RASSF5	0.476083	-1.07071	1.38719e-10	2.1224e-08
MAK	3.42402	1.77569	1.56286e-10	2.37346e-08
CEL	0.202842	-2.30157	1.58341e-10	2.38698e-08
LRP1	0.460859	-1.1176	1.62449e-10	2.43105e-08
CDK2AP2	1.59351	0.67221	1.63656e-10	2.43136e-08
TEKT1	4.11024	2.03922	1.65854e-10	2.44628e-08
WDR37	0.664062	-0.59061	1.78551e-10	2.61475e-08
THYN1	1.56366	0.644927	1.82313e-10	2.65091e-08
TNNC1	5.6599	2.50078	2.11261e-10	3.05019e-08
ENTPD8	5.83892	2.5457	2.20173e-10	3.15664e-08
C6orf225	2.2091	1.14346	2.37474e-10	3.38104e-08
TNFRSF12A	2.09747	1.06865	2.45106e-10	3.46563e-08
LRTOMT	1.64695	0.719794	2.49664e-10	3.48444e-08
RDH14	1.36076	0.444411	2.49835e-10	3.48444e-08
RGL3	7.07207	2.82213	2.54165e-10	3.52088e-08
C13orf38	2.59028	1.37311	2.56765e-10	3.53302e-08
GRK7	0.519543	-0.944686	2.59548e-10	3.5475e-08
NCRNA00081	1.45056	0.536612	2.65999e-10	3.6116e-08
DSG3	0.0506256	-4.30399	2.69194e-10	3.61492e-08
SMURF1	0.682996	-0.550051	2.6977e-10	3.61492e-08
PAAF1	1.49791	0.58295	2.75022e-10	3.66137e-08
RAB34	1.74607	0.804113	2.76824e-10	3.66158e-08
DNAI1	3.46203	1.79162	2.82908e-10	3.71807e-08
LOC127841	2.04738	1.03378	3.00362e-10	3.92231e-08
PARD3	0.611595	-0.709352	3.25006e-10	4.21726e-08
FDX1	1.56474	0.64592	3.28401e-10	4.23452e-08
ABCC6P2	3.45045	1.78678	3.32349e-10	4.25864e-08
C11orf49	1.72388	0.785657	3.39753e-10	4.32646e-08
TMEM109	0.703898	-0.506562	3.4507e-10	4.34164e-08
SPRR3	0.0523938	-4.25446	3.47132e-10	4.34164e-08
ZHX1	0.593565	-0.752522	3.47297e-10	4.34164e-08
MAPK15	4.20118	2.0708	3.54622e-10	4.38546e-08
CHRNA3	0.270616	-1.88568	3.55081e-10	4.38546e-08
C14orf50	3.29328	1.71952	3.61276e-10	4.43526e-08
CDK5R1	0.436608	-1.19559	3.79345e-10	4.62937e-08
CCDC84	1.59713	0.675481	4.08031e-10	4.94997e-08
ADH7	0.0559354	-4.16009	4.3838e-10	5.28686e-08
KRT8	4.2163	2.07598	4.41122e-10	5.28883e-08
C21orf59	1.44451	0.53058	4.51317e-10	5.35048e-08
ZMIZ1	0.612008	-0.708377	4.51484e-10	5.35048e-08
NFE2L2	0.561472	-0.832715	4.75e-10	5.59681e-08
CCDC151	3.13648	1.64915	4.97326e-10	5.82639e-08
PIGQ	1.4968	0.581884	5.04982e-10	5.88247e-08
BMP7	0.175089	-2.51384	5.22735e-10	6.05487e-08
FAM84A	0.259941	-1.94374	5.32363e-10	6.12028e-08
SPINK5	0.132945	-2.9111	5.34353e-10	6.12028e-08
ABHD14A	1.72513	0.786701	5.40911e-10	6.16098e-08
ZBTB33	0.700826	-0.512872	5.59652e-10	6.30894e-08
ATAD3C	2.48701	1.31441	5.60056e-10	6.30894e-08
LOC728855	1.95866	0.969866	5.64128e-10	6.32009e-08
CSTA	0.12282	-3.02538	5.82745e-10	6.49318e-08
TRPT1	1.4695	0.555326	5.91144e-10	6.52853e-08
PGLYRP4	0.188507	-2.40731	5.92287e-10	6.52853e-08
TMPRSS3	5.88271	2.55648	6.13968e-10	6.73132e-08
HBP1	0.73937	-0.435631	6.21818e-10	6.78113e-08
SLC22A4	2.16677	1.11554	6.32006e-10	6.83478e-08
GBP6	0.0851885	-3.5532	6.36725e-10	6.83478e-08
TESK2	0.559876	-0.83682	6.36739e-10	6.83478e-08
AKR1B15	0.172036	-2.53922	8.11568e-10	8.66158e-08
MORN5	3.39999	1.76553	8.16044e-10	8.66158e-08
DNAH7	3.60501	1.85	8.19801e-10	8.66158e-08
CLCA2	0.059976	-4.05947	8.23826e-10	8.66158e-08
HYLS1	1.59707	0.675425	8.35709e-10	8.72093e-08
CCDC107	1.69534	0.761571	8.40734e-10	8.72093e-08
MAPKBP1	0.515167	-0.956887	8.42232e-10	8.72093e-08
LRRK1	0.465028	-1.10461	8.51827e-10	8.77596e-08
SPCS2	1.39365	0.478864	8.68716e-10	8.90521e-08
SLC30A4	0.501596	-0.995402	9.162e-10	9.34524e-08
SLC10A6	0.190472	-2.39235	9.50953e-10	9.65171e-08
PAX8	5.96295	2.57603	9.68526e-10	9.78163e-08
MRPL1	1.38314	0.467948	9.78485e-10	9.83378e-08
DSC1	0.298814	-1.74268	1e-09	1.0001e-07
RDM1	2.37978	1.25083	1.01295e-09	1.00813e-07
RNF168	0.457729	-1.12743	1.05634e-09	1.04623e-07
RHPN1	2.34021	1.22664	1.08706e-09	1.06865e-07
C20orf195	2.59539	1.37595	1.08939e-09	1.06865e-07
CCDC96	1.89347	0.921032	1.1156e-09	1.08914e-07
C4orf47	2.46891	1.30388	1.12857e-09	1.09658e-07
AAK1	0.699545	-0.515512	1.14086e-09	1.10329e-07
KCNH3	3.78306	1.91955	1.1532e-09	1.11e-07
CRIP1	2.98624	1.57833	1.23561e-09	1.18376e-07
DCPS	1.56109	0.642551	1.26492e-09	1.20209e-07
ACY3	4.18849	2.06643	1.2772e-09	1.20209e-07
G6PC3	1.49535	0.580484	1.27807e-09	1.20209e-07
PDCD4	0.646363	-0.629583	1.2782e-09	1.20209e-07
MTMR1	0.627509	-0.672293	1.2842e-09	1.20222e-07
TTC22	0.35437	-1.49667	1.31103e-09	1.22176e-07
SEC61B	1.43786	0.523927	1.37192e-09	1.27272e-07
WDR38	3.37924	1.7567	1.41969e-09	1.30614e-07
TMEM223	1.4454	0.53147	1.42068e-09	1.30614e-07
OSCP1	1.83466	0.875515	1.44888e-09	1.32612e-07
G0S2	3.24561	1.69849	1.50307e-09	1.3696e-07
REL	0.43195	-1.21106	1.51209e-09	1.37172e-07
HSP90B1	1.40697	0.492588	1.53504e-09	1.38641e-07
NIPAL2	0.393889	-1.34414	1.54184e-09	1.38644e-07
CCR4	0.3639	-1.45838	1.79992e-09	1.61144e-07
SPATA7	1.76876	0.822735	1.81786e-09	1.62042e-07
NCRNA00094	1.52154	0.60553	1.89808e-09	1.68461e-07
C12orf45	1.61448	0.691071	1.90854e-09	1.68659e-07
CCDC135	3.63918	1.86361	1.96489e-09	1.72893e-07
WDR93	2.44808	1.29165	2.05227e-09	1.7981e-07
EFHC1	1.983	0.987681	2.07773e-09	1.81266e-07
DIP2B	0.619138	-0.691667	2.11963e-09	1.84139e-07
SEMA3B	4.03632	2.01304	2.12942e-09	1.84209e-07
ZBTB7B	0.629838	-0.666948	2.17185e-09	1.87089e-07
C1orf88	5.56168	2.47552	2.25461e-09	1.93406e-07
KLHDC9	2.88027	1.5262	2.30851e-09	1.97204e-07
FAM53B	0.639778	-0.644357	2.34515e-09	1.99503e-07
MSL2	0.712557	-0.488923	2.37287e-09	2.01027e-07
DUOX2	0.18674	-2.4209	2.46847e-09	2.08266e-07
PARD6G	0.353073	-1.50196	2.50332e-09	2.1034e-07
CCR8	0.442274	-1.17699	2.54088e-09	2.12625e-07
FRRS1	0.357342	-1.48462	2.56719e-09	2.13306e-07
ALG9	1.41385	0.499628	2.56983e-09	2.13306e-07
TIMP1	2.27184	1.18386	2.58726e-09	2.13887e-07
ARCN1	1.38208	0.466836	2.69687e-09	2.22053e-07
TRIM35	0.663884	-0.590996	2.84188e-09	2.33057e-07
ZNF498	0.736686	-0.440879	3.00101e-09	2.45127e-07
TPRXL	0.228712	-2.1284	3.02559e-09	2.46153e-07
PTS	1.47288	0.558639	3.07181e-09	2.48926e-07
DCDC1	1.9144	0.936894	3.10602e-09	2.50708e-07
ZNF623	0.661887	-0.595343	3.13133e-09	2.51759e-07
IQUB	2.55609	1.35394	3.20016e-09	2.56287e-07
TNNI3	4.95024	2.3075	3.24823e-09	2.58598e-07
RORA	0.440002	-1.18442	3.25829e-09	2.58598e-07
CCDC42B	3.19673	1.6766	3.26685e-09	2.58598e-07
LPAR5	0.467878	-1.0958	3.32983e-09	2.6257e-07
PTPRF	0.66091	-0.597475	3.36803e-09	2.64565e-07
KIAA0892	0.741628	-0.431233	3.4052e-09	2.66464e-07
DYNLT1	1.43993	0.526003	3.42939e-09	2.67336e-07
APLP2	1.56867	0.64954	3.46928e-09	2.69421e-07
STARD10	1.94813	0.962093	3.5731e-09	2.76316e-07
EPHB3	0.351459	-1.50857	3.58502e-09	2.76316e-07
KIF12	6.43567	2.68609	3.60529e-09	2.76838e-07
C16orf48	2.05578	1.03968	3.65891e-09	2.79907e-07
PCYT1A	0.621843	-0.685378	3.68617e-09	2.80944e-07
PRICKLE3	0.630347	-0.665781	3.7568e-09	2.85266e-07
DHRS7B	1.52456	0.60839	3.82572e-09	2.89428e-07
C9orf117	2.42753	1.27949	4.01714e-09	3.02792e-07
CAPSL	3.724	1.89685	4.05437e-09	3.04479e-07
FAM47E	3.06597	1.61635	4.12804e-09	3.0888e-07
FRMD6	0.372778	-1.42361	4.15582e-09	3.09202e-07
NOD2	0.428921	-1.22122	4.16251e-09	3.09202e-07
AP2B1	1.94459	0.959465	4.23211e-09	3.13238e-07
CAMK2G	0.717782	-0.478382	4.41826e-09	3.25838e-07
HERC1	0.695737	-0.523386	4.53056e-09	3.32846e-07
NDST2	0.733173	-0.447774	4.54574e-09	3.32846e-07
CAMSAP1	0.642682	-0.637824	4.71235e-09	3.43817e-07
FUCA2	1.51445	0.598792	4.75413e-09	3.45635e-07
JUP	0.580294	-0.785144	4.77617e-09	3.45932e-07
ZNF385A	0.443134	-1.17419	4.79196e-09	3.45932e-07
EFS	0.332071	-1.59044	4.82317e-09	3.46963e-07
ITPK1	1.51228	0.59673	4.85656e-09	3.48144e-07
ATP1B3	0.548401	-0.866697	4.88017e-09	3.48617e-07
WDR69	3.31246	1.7279	4.93856e-09	3.51563e-07
IFITM2	2.26731	1.18098	4.96893e-09	3.52501e-07
DNALI1	6.53702	2.70863	5.00144e-09	3.53137e-07
P2RX7	0.363143	-1.46139	5.01234e-09	3.53137e-07
TACC2	0.551576	-0.858368	5.09292e-09	3.57586e-07
CX3CR1	0.41854	-1.25656	5.20021e-09	3.63873e-07
SERPINB12	0.172854	-2.53238	5.25106e-09	3.66181e-07
TBRG1	1.36314	0.446929	5.30659e-09	3.68064e-07
HNF1B	6.35934	2.66888	5.31396e-09	3.68064e-07
VASP	1.49773	0.582774	5.4845e-09	3.78597e-07
CYP7B1	0.290351	-1.78413	5.56625e-09	3.8295e-07
SPRR1A	0.0736895	-3.7624	5.62983e-09	3.86029e-07
MARK2	0.763078	-0.390098	5.74227e-09	3.92427e-07
HMGN1	1.30849	0.3879	6.07296e-09	4.10584e-07
C11orf10	1.39814	0.48351	6.08685e-09	4.10584e-07
CLDND1	0.623461	-0.681629	6.08749e-09	4.10584e-07
BRMS1L	0.637764	-0.648905	6.08806e-09	4.10584e-07
NCRNA00152	1.901	0.926757	6.29858e-09	4.23388e-07
ZNF259	1.40003	0.485454	6.3899e-09	4.28123e-07
AK1	1.7091	0.773239	6.52732e-09	4.35906e-07
C11orf70	3.04273	1.60536	6.56097e-09	4.36731e-07
ABI1	0.695843	-0.523166	6.59533e-09	4.37597e-07
NBPF10	0.36727	-1.44509	6.79758e-09	4.49561e-07
HK1	0.692439	-0.530242	6.88594e-09	4.53289e-07
GPR157	0.382054	-1.38815	6.90921e-09	4.53289e-07
GAN	0.556526	-0.845479	6.92027e-09	4.53289e-07
CCDC114	3.69221	1.88448	7.03511e-09	4.59343e-07
SCGB2A1	9.21561	3.20408	7.21679e-09	4.68803e-07
VWA3B	2.98728	1.57883	7.25115e-09	4.68803e-07
JARID2	0.612723	-0.706692	7.25749e-09	4.68803e-07
TP63	0.103046	-3.27864	7.27146e-09	4.68803e-07
C11orf71	1.69949	0.765103	7.40691e-09	4.75943e-07
RARG	0.607287	-0.719549	7.42862e-09	4.75943e-07
DERL2	1.42909	0.515094	7.5255e-09	4.80647e-07
KANK1	0.545384	-0.874657	7.63705e-09	4.86257e-07
GM2A	0.519197	-0.945646	7.80485e-09	4.95403e-07
NDRG4	0.250144	-1.99917	7.88835e-09	4.98541e-07
CCDC24	1.7181	0.780815	7.90293e-09	4.98541e-07
SLC34A1	0.466543	-1.09992	8.15903e-09	5.13118e-07
C2orf81	2.28974	1.19518	8.29817e-09	5.19308e-07
FAT2	0.141903	-2.81703	8.30812e-09	5.19308e-07
C1orf65	0.438146	-1.19052	8.55044e-09	5.3283e-07
TMPRSS11F	0.187218	-2.41721	8.66792e-09	5.38514e-07
TIMM8B	1.60255	0.680368	8.81102e-09	5.45751e-07
IQCE	1.67931	0.74787	9.13292e-09	5.63985e-07
TBC1D10A	0.689185	-0.537037	9.18727e-09	5.65638e-07
ZBBX	4.00082	2.0003	9.29268e-09	5.70415e-07
POU3F1	0.243671	-2.03699	9.55113e-09	5.84529e-07
TRIM15	5.16683	2.36928	9.70976e-09	5.92469e-07
C19orf77	4.08669	2.03093	9.81555e-09	5.97147e-07
KRT6B	0.106215	-3.23494	9.9057e-09	6.00848e-07
MTP18	1.58706	0.666357	1.0084e-08	6.09862e-07
PLAGL2	0.670945	-0.575734	1.01373e-08	6.11279e-07
FAM173A	1.7074	0.7718	1.02095e-08	6.13828e-07
PARK7	1.34854	0.431398	1.04456e-08	6.26137e-07
MAP3K3	0.717796	-0.478354	1.04753e-08	6.26137e-07
PRR15	4.4312	2.1477	1.06917e-08	6.37212e-07
DPY30	1.33875	0.420886	1.07372e-08	6.3807e-07
FABP5	0.19458	-2.36157	1.08823e-08	6.44826e-07
RNF44	0.66895	-0.58003	1.09304e-08	6.45809e-07
NDST1	0.621524	-0.686118	1.1009e-08	6.48581e-07
C2orf50	3.4258	1.77644	1.17006e-08	6.87353e-07
CEBPA	0.405899	-1.30081	1.18062e-08	6.91571e-07
FAM115C	0.481691	-1.05382	1.21172e-08	7.07767e-07
FAM83G	0.451883	-1.14598	1.22144e-08	7.11422e-07
OSTC	1.31641	0.39661	1.2379e-08	7.18961e-07
C3orf75	1.34049	0.422762	1.26139e-08	7.28606e-07
SPRR1B	0.0718733	-3.7984	1.26161e-08	7.28606e-07
VSNL1	0.15466	-2.69283	1.27127e-08	7.32122e-07
KLHL21	0.568141	-0.815679	1.28496e-08	7.37931e-07
IQCK	1.68451	0.752327	1.29386e-08	7.40972e-07
TUSC2	1.43806	0.524127	1.32408e-08	7.54297e-07
KRT15	0.148537	-2.7511	1.32449e-08	7.54297e-07
ATF7IP	0.689968	-0.535398	1.33929e-08	7.60611e-07
C19orf21	3.49903	1.80696	1.35187e-08	7.65634e-07
SPPL3	0.722039	-0.469851	1.36221e-08	7.69365e-07
AQP5	11.1098	3.47376	1.36762e-08	7.703e-07
GPR39	2.80709	1.48907	1.37381e-08	7.71669e-07
C7orf63	2.1694	1.1173	1.38228e-08	7.74306e-07
TMOD1	2.06213	1.04413	1.45517e-08	8.12914e-07
HAS3	0.255664	-1.96768	1.47603e-08	8.22324e-07
VWA3A	4.17282	2.06102	1.51037e-08	8.39175e-07
HIVEP3	0.443725	-1.17226	1.5399e-08	8.53269e-07
C22orf23	0.486247	-1.04024	1.56258e-08	8.63479e-07
CPNE3	0.683691	-0.548583	1.56675e-08	8.63479e-07
MFSD1	0.67563	-0.565694	1.58765e-08	8.72652e-07
TMPRSS5	2.14628	1.10184	1.61691e-08	8.86362e-07
C2CD2L	1.612	0.688852	1.67804e-08	9.17421e-07
RSPH4A	3.02456	1.59672	1.73016e-08	9.43399e-07
SBSN	0.0847142	-3.56125	1.74758e-08	9.48955e-07
TMEM218	1.37553	0.459989	1.74961e-08	9.48955e-07
HINT2	1.61733	0.693612	1.77644e-08	9.60293e-07
LOC283761	0.607274	-0.71958	1.77988e-08	9.60293e-07
GNG10	1.43856	0.524623	1.79254e-08	9.64585e-07
C9orf24	3.3783	1.7563	1.80702e-08	9.67669e-07
SDSL	1.99364	0.995408	1.80771e-08	9.67669e-07
RAB35	0.801386	-0.31943	1.83485e-08	9.79637e-07
ENKUR	2.99366	1.58191	1.87501e-08	9.98481e-07
SMYD3	2.01055	1.00759	1.8979e-08	1.00805e-06
SERPINB13	0.0792265	-3.65787	1.9067e-08	1.01011e-06
HINFP	1.34063	0.42291	1.92728e-08	1.01838e-06
ARMC9	1.87561	0.907359	1.96996e-08	1.03826e-06
RASD1	3.55866	1.83133	1.98992e-08	1.04382e-06
TTC21A	2.06956	1.04933	1.99419e-08	1.04382e-06
C4BPB	6.21886	2.63665	1.9958e-08	1.04382e-06
ADAD2	0.412488	-1.27757	2.00401e-08	1.04441e-06
SLC39A2	0.202127	-2.30666	2.0071e-08	1.04441e-06
AGR3	9.21676	3.20426	2.12752e-08	1.10295e-06
SUN2	0.713157	-0.487709	2.13037e-08	1.10295e-06
FAM118B	1.45625	0.542261	2.14835e-08	1.10946e-06
C14orf79	1.50015	0.585105	2.15605e-08	1.11064e-06
C17orf79	1.46558	0.551473	2.16296e-08	1.1114e-06
OSBPL10	1.78845	0.838713	2.19248e-08	1.12375e-06
CEP68	0.677088	-0.562585	2.2309e-08	1.1406e-06
WIZ	0.771944	-0.373433	2.24949e-08	1.14724e-06
WDR34	1.58228	0.662009	2.27618e-08	1.15797e-06
MAFB	0.434487	-1.20262	2.36147e-08	1.19667e-06
CECR2	0.23394	-2.09579	2.36393e-08	1.19667e-06
SNX12	0.625691	-0.676477	2.40143e-08	1.21267e-06
XRN1	0.676959	-0.562859	2.42937e-08	1.22155e-06
ACSL1	0.543718	-0.879069	2.43095e-08	1.22155e-06
FHL2	2.07944	1.05619	2.492e-08	1.24738e-06
PPP1R3D	0.611762	-0.708958	2.49452e-08	1.24738e-06
UBE4A	1.34094	0.423247	2.52808e-08	1.26109e-06
ZNF750	0.205336	-2.28394	2.55533e-08	1.26877e-06
ETV3	0.419215	-1.25424	2.55586e-08	1.26877e-06
SPAG6	4.76607	2.2528	2.59531e-08	1.28524e-06
CYB561D2	1.60152	0.679444	2.61904e-08	1.29387e-06
TBC1D2B	0.708164	-0.497844	2.63791e-08	1.30006e-06
PTPMT1	1.34582	0.428481	2.66579e-08	1.31065e-06
FOXN3	0.655957	-0.608326	2.7688e-08	1.35804e-06
AKR1B10	0.127697	-2.96921	2.78236e-08	1.36143e-06
PHLDB1	1.78932	0.839408	2.82227e-08	1.37767e-06
ARID1A	0.687196	-0.541207	2.94065e-08	1.42942e-06
TLR10	0.43964	-1.1856	2.94224e-08	1.42942e-06
NDUFS8	1.5018	0.586691	2.97749e-08	1.44042e-06
OSBPL11	0.702985	-0.508434	2.97893e-08	1.44042e-06
RIN2	0.657061	-0.6059	3.00252e-08	1.44841e-06
PLOD1	1.52403	0.607887	3.12418e-08	1.50357e-06
SHROOM3	2.32707	1.21851	3.18857e-08	1.53096e-06
WDR65	2.10474	1.07364	3.22828e-08	1.5464e-06
ACSM5	0.513624	-0.961214	3.2414e-08	1.54907e-06
SAMD1	0.713244	-0.487532	3.34632e-08	1.5955e-06
PRDM2	0.717695	-0.478557	3.36048e-08	1.59853e-06
COBLL1	0.521684	-0.938753	3.46228e-08	1.63977e-06
SLC9A3R2	2.00639	1.0046	3.46318e-08	1.63977e-06
ENOX2	0.719254	-0.475427	3.49094e-08	1.64585e-06
KRT6C	0.102593	-3.285	3.49239e-08	1.64585e-06
RFX7	0.660438	-0.598504	3.5001e-08	1.64585e-06
POM121	0.749507	-0.415987	3.66096e-08	1.71755e-06
PNKD	1.73609	0.795842	3.7108e-08	1.73696e-06
TMOD2	0.508407	-0.975944	3.85093e-08	1.79845e-06
SCAPER	0.641772	-0.639868	3.99568e-08	1.8547e-06
PGP	1.46524	0.551134	3.99854e-08	1.8547e-06
C6orf125	1.47881	0.564432	4.00054e-08	1.8547e-06
C3orf54	0.354054	-1.49796	4.01515e-08	1.8547e-06
C20orf85	3.4779	1.79822	4.02114e-08	1.8547e-06
GLT8D1	1.32936	0.41073	4.02566e-08	1.8547e-06
LIMS3-LOC440895	2.82374	1.49761	4.0377e-08	1.85607e-06
C4orf52	1.49876	0.583765	4.04762e-08	1.85647e-06
YEATS2	0.651758	-0.617591	4.06861e-08	1.85798e-06
RAB20	1.94065	0.956537	4.06903e-08	1.85798e-06
DCST1	0.590552	-0.759864	4.09475e-08	1.86557e-06
BCL2L10	0.346862	-1.52757	4.12918e-08	1.87708e-06
CROT	0.558634	-0.840025	4.2077e-08	1.90855e-06
HR	0.381321	-1.39092	4.24197e-08	1.91984e-06
RAD51AP2	0.40674	-1.29782	4.38766e-08	1.97996e-06
SSBP4	1.47961	0.565212	4.39411e-08	1.97996e-06
PSORS1C2	0.237707	-2.07274	4.48328e-08	2.01571e-06
TGS1	0.735652	-0.442904	4.59125e-08	2.05973e-06
ABCC3	2.98276	1.57665	4.63546e-08	2.07503e-06
CCDC33	3.2947	1.72015	4.67747e-08	2.08909e-06
ASH1L	0.675162	-0.566695	4.69019e-08	2.08909e-06
C2orf70	3.30495	1.72463	4.69744e-08	2.08909e-06
ZC3H8	0.683294	-0.549421	4.72314e-08	2.09597e-06
BMPR1B	3.84118	1.94155	4.76782e-08	2.11123e-06
INO80	0.76707	-0.38257	4.78163e-08	2.11125e-06
CBFA2T2	0.664055	-0.590625	4.78848e-08	2.11125e-06
EZR	1.48104	0.566609	4.95634e-08	2.17948e-06
FCRL1	0.475486	-1.07253	4.96447e-08	2.17948e-06
DYNC2LI1	1.43028	0.516302	5.0585e-08	2.21601e-06
CPOX	0.707258	-0.499692	5.19903e-08	2.27272e-06
DNAJC22	3.62942	1.85974	5.22426e-08	2.27889e-06
ZNF687	0.711291	-0.491488	5.24004e-08	2.28092e-06
CXorf21	0.487694	-1.03595	5.32044e-08	2.31101e-06
PTTG1IP	1.36235	0.446101	5.44268e-08	2.35911e-06
KCND3	0.331754	-1.59181	5.46713e-08	2.36471e-06
C14orf179	1.36297	0.446759	5.5218e-08	2.38332e-06
NCOA4	0.733836	-0.446471	5.59332e-08	2.40813e-06
PMS2L11	0.555358	-0.848509	5.60276e-08	2.40813e-06
SOHLH2	2.47319	1.30637	5.69297e-08	2.44178e-06
PPIB	1.49886	0.583869	5.74168e-08	2.45753e-06
FOXA2	6.13842	2.61787	5.89918e-08	2.51529e-06
KLF8	0.316952	-1.65766	5.90455e-08	2.51529e-06
ARL10	0.49276	-1.02104	5.91342e-08	2.51529e-06
C20orf26	2.22439	1.15341	6.03643e-08	2.56229e-06
ALG8	1.36721	0.451235	6.06272e-08	2.56814e-06
GPR109A	0.249892	-2.00062	6.14663e-08	2.59831e-06
MTHFD2L	1.50353	0.588358	6.1652e-08	2.6008e-06
REV1	0.733768	-0.446604	6.29395e-08	2.64966e-06
BRD4	0.734572	-0.445023	6.36378e-08	2.67357e-06
AQP6	3.39118	1.76179	6.37803e-08	2.67408e-06
GGA3	0.788259	-0.343259	6.42856e-08	2.68976e-06
PGAM4	0.623583	-0.681346	6.48602e-08	2.70828e-06
LOC151009	1.76086	0.816279	6.5866e-08	2.74468e-06
TMEM14B	1.41168	0.497408	6.74245e-08	2.79978e-06
KDELR3	2.03087	1.0221	6.74613e-08	2.79978e-06
FOLR1	7.00904	2.80922	6.83817e-08	2.83094e-06
ISG20L2	0.727318	-0.459341	6.84883e-08	2.83094e-06
RTN3	1.32453	0.405485	6.86908e-08	2.8336e-06
POLR2J4	0.609405	-0.714528	7.06172e-08	2.90722e-06
DSC2	0.389624	-1.35985	7.16018e-08	2.94184e-06
REEP4	0.661026	-0.59722	7.18699e-08	2.94695e-06
UBE4B	0.699713	-0.515165	7.26754e-08	2.97312e-06
POC1A	1.54608	0.628619	7.27981e-08	2.97312e-06
OAT	0.575122	-0.798059	7.37029e-08	3.00243e-06
PRRG4	0.549288	-0.864367	7.38087e-08	3.00243e-06
GLYCTK	1.94982	0.963339	7.43694e-08	3.01925e-06
PAK6	0.594871	-0.749351	7.47585e-08	3.02905e-06
CXorf41	1.91776	0.939419	7.50417e-08	3.03453e-06
CTSE	6.83619	2.77319	7.59899e-08	3.06682e-06
PPP2R3A	0.456826	-1.13028	7.61882e-08	3.06878e-06
GABRA3	0.245613	-2.02554	7.68088e-08	3.08771e-06
PABPC3	0.529587	-0.917061	7.72076e-08	3.08853e-06
C12orf75	2.27825	1.18792	7.72797e-08	3.08853e-06
DNAL1	1.4596	0.545571	7.72809e-08	3.08853e-06
WDR47	0.62083	-0.68773	7.75115e-08	3.09171e-06
GTF3C6	1.42373	0.509679	7.77181e-08	3.09393e-06
PIK3CA	0.64543	-0.631668	7.83936e-08	3.11478e-06
TMEM185A	0.725807	-0.462342	7.93514e-08	3.14674e-06
C17orf61	1.54509	0.627686	8.01789e-08	3.17341e-06
TGM5	0.267482	-1.90249	8.12864e-08	3.21105e-06
C2orf73	1.76248	0.817608	8.16248e-08	3.21821e-06
TRAPPC2L	1.40759	0.493228	8.28703e-08	3.26105e-06
VEPH1	3.43364	1.77974	8.3193e-08	3.26748e-06
C11orf1	1.6625	0.73335	8.34935e-08	3.26862e-06
CDKN2B	0.472361	-1.08204	8.35409e-08	3.26862e-06
CTBP1	1.26924	0.343966	8.41704e-08	3.28697e-06
CCDC65	2.48146	1.31119	8.48882e-08	3.3087e-06
EPS15L1	0.795968	-0.329217	8.5685e-08	3.33342e-06
WASF2	0.676636	-0.563548	8.6796e-08	3.37025e-06
LGALS7	0.112208	-3.15575	8.75111e-08	3.39159e-06
RRAGC	0.473632	-1.07816	8.86504e-08	3.42927e-06
SPATA24	1.42863	0.51463	8.96548e-08	3.45846e-06
CCDC21	0.671383	-0.574792	8.99051e-08	3.45846e-06
PXN	1.60024	0.678288	8.99111e-08	3.45846e-06
SCRIB	0.739796	-0.434801	9.06525e-08	3.48045e-06
PRKCG	3.07303	1.61966	9.25445e-08	3.5425e-06
CCDC115	0.758432	-0.398909	9.26143e-08	3.5425e-06
ATP5I	1.56194	0.643339	9.32168e-08	3.5583e-06
YSK4	2.95201	1.5617	9.33747e-08	3.5583e-06
WDR25	1.39083	0.475945	9.46579e-08	3.60051e-06
IFITM1	2.33096	1.22092	9.51012e-08	3.60901e-06
CMBL	2.5854	1.37039	9.52334e-08	3.60901e-06
C1orf183	0.572672	-0.804219	9.55462e-08	3.61169e-06
MRPL40	1.41125	0.496978	9.56564e-08	3.61169e-06
KIAA0196	0.730631	-0.452784	9.61589e-08	3.62399e-06
CBY1	1.37491	0.459337	9.68436e-08	3.6431e-06
TMEM126A	1.38943	0.474498	9.96388e-08	3.73976e-06
CSDAP1	0.644028	-0.634804	9.9778e-08	3.73976e-06
PERP	0.468964	-1.09245	1.00278e-07	3.75163e-06
WDR16	2.19181	1.13212	1.00548e-07	3.75489e-06
LOC440957	1.71413	0.777473	1.03628e-07	3.86288e-06
HECA	0.712386	-0.489269	1.03878e-07	3.86519e-06
DNAJC12	3.58532	1.8421	1.04115e-07	3.86696e-06
ARRDC1	1.3992	0.484604	1.04624e-07	3.87883e-06
ANKRD42	1.52968	0.613231	1.04899e-07	3.88202e-06
ABCC6P1	2.6849	1.42487	1.05106e-07	3.88267e-06
NPL	0.524705	-0.930422	1.10513e-07	4.07508e-06
C2orf71	0.527998	-0.921395	1.1339e-07	4.17364e-06
KIAA1468	0.6758	-0.565331	1.14802e-07	4.21806e-06
ZNF641	0.558638	-0.840014	1.16006e-07	4.24537e-06
SIRT3	1.37559	0.460048	1.16028e-07	4.24537e-06
DUOXA1	0.296102	-1.75583	1.16167e-07	4.24537e-06
FEM1A	0.772881	-0.371682	1.17465e-07	4.28475e-06
VPS11	1.28696	0.363969	1.17868e-07	4.28475e-06
XRRA1	1.35847	0.441982	1.17872e-07	4.28475e-06
CYCSP52	0.814614	-0.295811	1.1939e-07	4.33227e-06
CTNND1	0.676536	-0.563761	1.19746e-07	4.3375e-06
LCA5L	1.57757	0.657706	1.20491e-07	4.35679e-06
USP31	0.65586	-0.60854	1.21025e-07	4.3684e-06
SUFU	0.744445	-0.425764	1.22589e-07	4.41707e-06
MAP2K3	1.49503	0.580177	1.24082e-07	4.46304e-06
PLXNB3	0.382456	-1.38664	1.25096e-07	4.49164e-06
CDADC1	1.32173	0.402428	1.26714e-07	4.54177e-06
VASN	2.09201	1.06489	1.27705e-07	4.56929e-06
NUP205	0.72492	-0.464107	1.30397e-07	4.65749e-06
NANS	1.499	0.584005	1.3112e-07	4.67517e-06
C16orf70	0.774803	-0.368099	1.3221e-07	4.70551e-06
CDC42BPG	0.643602	-0.635759	1.3243e-07	4.70551e-06
BEST4	2.05312	1.03782	1.33082e-07	4.7205e-06
P2RY12	0.494314	-1.0165	1.3563e-07	4.80256e-06
FLJ35390	0.599315	-0.738615	1.36072e-07	4.80992e-06
DSG1	0.15318	-2.7067	1.36328e-07	4.81068e-06
SLC16A3	1.77237	0.825677	1.38917e-07	4.89359e-06
TUBB2C	1.33569	0.417588	1.39347e-07	4.90033e-06
UGT2B7	4.05996	2.02147	1.39901e-07	4.90859e-06
ACAP2	0.655833	-0.6086	1.40061e-07	4.90859e-06
ARIH1	0.782733	-0.353408	1.40552e-07	4.91473e-06
DNAH6	3.42858	1.77761	1.40865e-07	4.91473e-06
EVPL	0.518614	-0.947266	1.40955e-07	4.91473e-06
TBC1D25	0.757786	-0.400138	1.41604e-07	4.92897e-06
IKBKB	0.747271	-0.420296	1.44335e-07	5.01553e-06
RPA3	1.38011	0.464781	1.44945e-07	5.0282e-06
KLHL20	0.708446	-0.497271	1.4638e-07	5.06828e-06
RNF19B	0.64227	-0.638748	1.46595e-07	5.06828e-06
KCTD20	0.614478	-0.702567	1.48194e-07	5.10287e-06
CD36	0.280739	-1.8327	1.48265e-07	5.10287e-06
ARHGAP23	0.418287	-1.25744	1.48417e-07	5.10287e-06
GPNMB	0.347153	-1.52636	1.48591e-07	5.10287e-06
C1orf58	0.567975	-0.816102	1.48862e-07	5.10362e-06
C1orf158	1.89604	0.922989	1.49267e-07	5.10897e-06
PTRH1	1.50575	0.590482	1.50053e-07	5.12731e-06
SLC25A43	0.564687	-0.824476	1.50697e-07	5.13543e-06
DVL3	0.718238	-0.477466	1.50792e-07	5.13543e-06
C14orf182	0.549748	-0.863157	1.51312e-07	5.1446e-06
BIN1	1.85226	0.889284	1.58066e-07	5.36536e-06
GAL3ST4	0.514758	-0.958034	1.5934e-07	5.39477e-06
RBKS	1.62014	0.696114	1.59459e-07	5.39477e-06
TPT1	1.38428	0.469136	1.59947e-07	5.40237e-06
GFER	1.37274	0.457063	1.61886e-07	5.45887e-06
LRGUK	2.23032	1.15725	1.63661e-07	5.50965e-06
TSPAN5	0.415828	-1.26594	1.67216e-07	5.6201e-06
SLC30A2	4.21866	2.07679	1.68266e-07	5.64613e-06
LTB4R2	0.472192	-1.08256	1.69714e-07	5.68543e-06
GCNT4	0.461001	-1.11716	1.70194e-07	5.68546e-06
C11orf48	1.40088	0.486331	1.7027e-07	5.68546e-06
EXOSC8	1.38366	0.468488	1.70729e-07	5.69153e-06
PLEKHM2	0.759753	-0.396397	1.73484e-07	5.77398e-06
GRHL1	0.444861	-1.16858	1.74335e-07	5.7929e-06
TOX3	6.5945	2.72126	1.74786e-07	5.79667e-06
AGR2	6.76985	2.75912	1.75014e-07	5.79667e-06
DYDC2	3.32783	1.73458	1.76127e-07	5.82412e-06
EPHA1	0.604271	-0.726733	1.80094e-07	5.9457e-06
TOPBP1	0.708727	-0.496698	1.80951e-07	5.96105e-06
PVRL4	0.49455	-1.01581	1.8114e-07	5.96105e-06
GABRE	0.347727	-1.52397	1.83471e-07	6.02807e-06
CD9	0.616861	-0.696983	1.85064e-07	6.06353e-06
CCDC132	0.737964	-0.438378	1.8539e-07	6.06353e-06
SUSD4	0.318212	-1.65194	1.85437e-07	6.06353e-06
TTC12	1.67667	0.745602	1.86804e-07	6.08681e-06
S1PR5	0.288869	-1.79151	1.8687e-07	6.08681e-06
B9D2	1.58523	0.664694	1.8704e-07	6.08681e-06
C12orf63	2.38062	1.25134	1.87715e-07	6.09911e-06
PLCH1	4.66835	2.22291	1.88738e-07	6.12263e-06
SLC20A2	0.587711	-0.766821	1.89105e-07	6.12485e-06
USP2	2.34397	1.22895	1.91079e-07	6.17904e-06
WRAP53	1.42986	0.515869	1.91914e-07	6.19624e-06
ZFAT	0.739962	-0.434476	1.92668e-07	6.21083e-06
KIF16B	0.628675	-0.669614	1.9364e-07	6.23235e-06
SIPA1L2	0.508082	-0.976865	1.94462e-07	6.24121e-06
C11orf63	2.644	1.40272	1.94524e-07	6.24121e-06
TMEM8A	1.5358	0.618991	1.95378e-07	6.25882e-06
SPEN	0.696967	-0.520838	1.97654e-07	6.32183e-06
C9orf50	1.74079	0.799741	1.99431e-07	6.36875e-06
NUDC	1.37216	0.456444	2.01378e-07	6.42092e-06
CLEC7A	0.359292	-1.47677	2.07132e-07	6.58449e-06
C6orf118	2.88524	1.52869	2.0715e-07	6.58449e-06
ASPG	0.257619	-1.95669	2.1007e-07	6.66695e-06
PIK3R4	0.733351	-0.447424	2.11596e-07	6.705e-06
AARSD1	1.35643	0.439811	2.12412e-07	6.72048e-06
SAP130	0.805337	-0.312336	2.12942e-07	6.7258e-06
TCTN2	1.45916	0.54514	2.14326e-07	6.7258e-06
C12orf23	1.59395	0.672609	2.14545e-07	6.7258e-06
MUC5B	15.299	3.93536	2.14806e-07	6.7258e-06
PTP4A2	1.27189	0.346973	2.15105e-07	6.7258e-06
TET3	0.66064	-0.598065	2.15226e-07	6.7258e-06
SOX7	0.327535	-1.61028	2.15476e-07	6.7258e-06
LRRC59	1.31878	0.399201	2.15691e-07	6.7258e-06
BUD13	1.28962	0.36695	2.15939e-07	6.7258e-06
EPOR	2.03015	1.02159	2.16022e-07	6.7258e-06
ZDHHC4	1.54759	0.630023	2.16189e-07	6.7258e-06
SSSCA1	1.44092	0.526989	2.18314e-07	6.78163e-06
MS4A8B	4.52716	2.17861	2.18688e-07	6.78296e-06
IFT57	1.49387	0.579059	2.20195e-07	6.81911e-06
CSNK2A1P	0.59878	-0.739902	2.20519e-07	6.81911e-06
ARFIP2	1.30898	0.388439	2.22077e-07	6.85111e-06
CABLES1	2.17959	1.12406	2.22222e-07	6.85111e-06
BCL11A	0.360586	-1.47158	2.31473e-07	7.12563e-06
DCDC2	5.05503	2.33772	2.3674e-07	7.27682e-06
WNK1	0.645393	-0.63175	2.38251e-07	7.3123e-06
ZNF786	0.705912	-0.50244	2.38735e-07	7.31622e-06
LRRC6	2.87247	1.52229	2.40184e-07	7.34962e-06
TNPO3	0.641411	-0.64068	2.4282e-07	7.41923e-06
FSIP1	1.7898	0.839798	2.48479e-07	7.57565e-06
CLUAP1	1.53674	0.619871	2.48679e-07	7.57565e-06
MLLT10	0.68265	-0.550782	2.49597e-07	7.59235e-06
TMEM92	2.80118	1.48604	2.51048e-07	7.62517e-06
PLXNC1	0.365134	-1.4535	2.51505e-07	7.62774e-06
GTF2H5	1.38066	0.465358	2.52794e-07	7.64975e-06
SLC6A20	5.19389	2.37682	2.52977e-07	7.64975e-06
SPDEF	6.47628	2.69516	2.53947e-07	7.66778e-06
PCSK7	1.39458	0.479829	2.57387e-07	7.76023e-06
BSCL2	1.3705	0.454698	2.61196e-07	7.85383e-06
LRRC50	2.51465	1.33036	2.61258e-07	7.85383e-06
ANKRD44	0.493718	-1.01824	2.61664e-07	7.85451e-06
SV2B	0.402025	-1.31464	2.6277e-07	7.87618e-06
HOXB9	3.91434	1.96877	2.64578e-07	7.91879e-06
DPCD	1.5382	0.621247	2.69079e-07	8.04178e-06
PNPLA1	0.418629	-1.25625	2.70194e-07	8.06335e-06
ARHGEF19	0.643321	-0.636389	2.7358e-07	8.14602e-06
TXNRD2	1.44333	0.529398	2.74009e-07	8.14602e-06
ZNF25	0.73694	-0.440382	2.74156e-07	8.14602e-06
GALNT6	2.10143	1.07137	2.75879e-07	8.18533e-06
GSDMC	0.262047	-1.9321	2.76301e-07	8.18603e-06
2021-03-01	0.559587	-0.837566	2.79377e-07	8.26522e-06
CCNO	2.09146	1.06451	2.81614e-07	8.31939e-06
ATP11B	0.61169	-0.709127	2.8503e-07	8.40156e-06
ZNF710	0.594661	-0.749861	2.85215e-07	8.40156e-06
FMO9P	0.458608	-1.12467	2.87775e-07	8.45927e-06
RHPN2	2.13208	1.09226	2.88449e-07	8.45927e-06
FUZ	1.90268	0.928031	2.88553e-07	8.45927e-06
GLTP	0.592101	-0.756084	2.88825e-07	8.45927e-06
DCUN1D1	0.678208	-0.560201	2.89735e-07	8.47383e-06
NCK2	0.688914	-0.537604	2.92036e-07	8.52896e-06
CLCF1	2.04241	1.03027	2.95735e-07	8.6186e-06
NIPAL4	0.184465	-2.43858	2.95946e-07	8.6186e-06
SREBF2	0.699117	-0.516393	2.96884e-07	8.63365e-06
RAPGEFL1	0.411764	-1.28011	3.0058e-07	8.72876e-06
CCDC72	1.43294	0.518981	3.01758e-07	8.74255e-06
UTP23	0.754119	-0.407135	3.01908e-07	8.74255e-06
RAP2C	0.71912	-0.475696	3.04666e-07	8.80996e-06
BAG4	0.602825	-0.73019	3.0948e-07	8.93655e-06
TMEM117	0.562158	-0.830952	3.10892e-07	8.96471e-06
JAG1	0.529266	-0.917934	3.12054e-07	8.98559e-06
ETV3L	0.572688	-0.80418	3.13946e-07	9.01805e-06
TMEM232	2.02003	1.01438	3.14061e-07	9.01805e-06
PGAP1	0.568438	-0.814926	3.14653e-07	9.02239e-06
LRRC58	0.669774	-0.578253	3.16601e-07	9.06558e-06
FOXK1	0.669839	-0.578114	3.2014e-07	9.15413e-06
SUCLG2	1.44366	0.529736	3.20678e-07	9.15675e-06
SLC41A2	2.10139	1.07134	3.23229e-07	9.21377e-06
CEP350	0.774263	-0.369105	3.23574e-07	9.21377e-06
C22orf30	0.728945	-0.456118	3.26402e-07	9.2814e-06
GPR115	0.23882	-2.066	3.27488e-07	9.2994e-06
ARHGAP30	0.538151	-0.893916	3.29063e-07	9.3312e-06
PPP1R9A	4.99439	2.32031	3.32157e-07	9.40592e-06
EEA1	0.664351	-0.589982	3.34579e-07	9.46143e-06
KRT31	0.215967	-2.21112	3.35666e-07	9.47658e-06
NCOA3	0.724026	-0.465886	3.36039e-07	9.47658e-06
AQP2	2.63176	1.39603	3.39219e-07	9.55311e-06
ALDOC	0.415482	-1.26714	3.46322e-07	9.73677e-06
DNAJC13	0.735169	-0.443853	3.4669e-07	9.73677e-06
IFT20	1.2995	0.377962	3.47167e-07	9.73681e-06
LSM5	1.32829	0.409572	3.48534e-07	9.76182e-06
KRTAP4-1	0.43197	-1.211	3.51901e-07	9.84267e-06
PARVA	1.47601	0.561699	3.543e-07	9.88597e-06
CETN2	1.4345	0.520552	3.54414e-07	9.88597e-06
KDELR1	1.32464	0.4056	3.63389e-07	1.01226e-05
ITGA3	2.13067	1.09131	3.64915e-07	1.01513e-05
MYO5A	0.537283	-0.896245	3.68727e-07	1.02305e-05
CD84	0.438313	-1.18997	3.68761e-07	1.02305e-05
MXI1	0.666442	-0.585449	3.70555e-07	1.02571e-05
NPC1	0.681846	-0.552481	3.70719e-07	1.02571e-05
DECR2	1.55105	0.63325	3.72071e-07	1.02806e-05
PGM2	0.608369	-0.716982	3.7924e-07	1.04646e-05
IL1F5	0.209576	-2.25445	3.80577e-07	1.04873e-05
THBD	0.31602	-1.66191	3.8516e-07	1.05994e-05
NFATC3	0.763242	-0.389788	3.88497e-07	1.06769e-05
CBLL1	0.80632	-0.310575	3.89516e-07	1.06893e-05
GJB6	0.155367	-2.68625	3.8999e-07	1.06893e-05
UNC45A	0.779018	-0.360272	3.94345e-07	1.07942e-05
GLRB	3.29256	1.71921	3.95278e-07	1.08053e-05
C16orf93	1.68253	0.750633	4.00439e-07	1.09318e-05
MTMR4	0.76362	-0.389072	4.01484e-07	1.09458e-05
FAM135A	0.500227	-0.999346	4.02222e-07	1.09513e-05
EXOC6B	0.442562	-1.17605	4.06296e-07	1.10476e-05
HSD17B6	0.552337	-0.856379	4.10872e-07	1.11572e-05
CCNA1	4.7063	2.23459	4.13082e-07	1.12024e-05
CRIP2	2.144	1.1003	4.17002e-07	1.12938e-05
C3orf74	0.485957	-1.0411	4.18774e-07	1.13268e-05
CCDC157	1.65595	0.727657	4.20279e-07	1.13525e-05
PRKX	0.548011	-0.867724	4.21139e-07	1.13608e-05
BAG3	0.615064	-0.701191	4.22469e-07	1.13817e-05
SRRM3	0.355056	-1.49388	4.23433e-07	1.13843e-05
MRPL21	1.40866	0.494321	4.23676e-07	1.13843e-05
RUVBL2	1.36604	0.450003	4.29598e-07	1.15283e-05
PLCL1	0.523032	-0.93503	4.31516e-07	1.1536e-05
C6orf155	2.22893	1.15635	4.31558e-07	1.1536e-05
MTX1	1.34226	0.424662	4.31574e-07	1.1536e-05
LIF	2.51925	1.33299	4.32643e-07	1.15495e-05
DNAH12	2.22924	1.15655	4.36091e-07	1.16264e-05
SNX30	0.667055	-0.584123	4.37112e-07	1.16385e-05
CDHR4	2.45363	1.29492	4.40604e-07	1.17163e-05
PTOV1	1.43606	0.522118	4.4199e-07	1.17345e-05
PLD4	0.361984	-1.466	4.42636e-07	1.17345e-05
SEMA6D	0.347549	-1.52471	4.43241e-07	1.17345e-05
KRT16	0.147439	-2.76181	4.43742e-07	1.17345e-05
ANKRD1	2.65661	1.40959	4.44151e-07	1.17345e-05
TMEM14C	1.37349	0.457851	4.4479e-07	1.17363e-05
TEX264	1.4443	0.530374	4.48506e-07	1.18191e-05
PIH1D1	1.34255	0.424979	4.51252e-07	1.18762e-05
NFASC	0.368057	-1.442	4.52633e-07	1.18973e-05
MFSD10	1.44427	0.530345	4.55696e-07	1.19625e-05
RANBP10	0.775088	-0.367568	4.56501e-07	1.19683e-05
XKRX	0.456732	-1.13058	4.60528e-07	1.20584e-05
SPCS1	1.30083	0.379435	4.64996e-07	1.21599e-05
SYNM	0.536006	-0.89968	4.71367e-07	1.23108e-05
FAM83B	0.379916	-1.39625	4.73823e-07	1.23592e-05
KREMEN1	0.476331	-1.06996	4.76087e-07	1.23668e-05
RHOV	0.387525	-1.36764	4.76088e-07	1.23668e-05
ACER2	0.525719	-0.927637	4.76274e-07	1.23668e-05
GOLT1A	2.97588	1.57332	4.76528e-07	1.23668e-05
DUSP4	2.50197	1.32306	4.7817e-07	1.23937e-05
IFITM3	1.91406	0.936633	4.81534e-07	1.24652e-05
ZCCHC2	0.732047	-0.449991	4.8399e-07	1.2513e-05
NME3	1.58525	0.664714	4.86152e-07	1.25462e-05
RBM20	0.378056	-1.40333	4.86499e-07	1.25462e-05
KDM3A	0.730796	-0.452459	4.89035e-07	1.25957e-05
PHB	1.34205	0.424435	4.9496e-07	1.27323e-05
ARMC8	0.770047	-0.376982	4.98199e-07	1.27881e-05
SNORD1C	0.570635	-0.80936	4.98376e-07	1.27881e-05
C1orf123	1.28665	0.363623	5.06127e-07	1.29708e-05
TTC18	2.23751	1.16189	5.09319e-07	1.30363e-05
SPATA4	1.47405	0.559784	5.12563e-07	1.30868e-05
TPM2	2.03124	1.02236	5.13151e-07	1.30868e-05
MLL4	0.732731	-0.448645	5.13206e-07	1.30868e-05
LOC157381	0.361843	-1.46656	5.20223e-07	1.32492e-05
HGD	5.60368	2.48638	5.23203e-07	1.33086e-05
GHDC	1.50924	0.593821	5.28047e-07	1.34151e-05
BCAS3	0.71802	-0.477904	5.31869e-07	1.34831e-05
SPRR2C	0.196281	-2.34901	5.32039e-07	1.34831e-05
PTGR2	1.50191	0.586799	5.33782e-07	1.35106e-05
LSMD1	1.56447	0.645674	5.3642e-07	1.35607e-05
FLJ46111	1.72945	0.790316	5.3914e-07	1.36126e-05
FAM190B	0.764454	-0.387498	5.4204e-07	1.3669e-05
C1orf97	1.68638	0.753928	5.45644e-07	1.3743e-05
TMEM125	2.43852	1.28601	5.47811e-07	1.37806e-05
SIRPB2	0.48493	-1.04415	5.50494e-07	1.38312e-05
SNX20	0.479638	-1.05998	5.54043e-07	1.39023e-05
CDC42EP2	1.69577	0.761945	5.54683e-07	1.39023e-05
FGFRL1	1.81844	0.862705	5.57693e-07	1.39607e-05
ASPHD1	2.66606	1.41471	5.59254e-07	1.39827e-05
PDGFC	2.13012	1.09094	5.60792e-07	1.40041e-05
S100A6	1.83977	0.879526	5.6369e-07	1.40593e-05
GON4L	0.75733	-0.401007	5.68835e-07	1.41547e-05
BBS12	1.51056	0.595087	5.68896e-07	1.41547e-05
CTDSP2	0.761302	-0.393459	5.70002e-07	1.41651e-05
TRIM10	3.10293	1.63363	5.75688e-07	1.42891e-05
DUOXA2	0.278366	-1.84495	5.76958e-07	1.43033e-05
KBTBD3	1.47811	0.563749	5.80857e-07	1.43671e-05
SERINC5	0.405421	-1.30251	5.81333e-07	1.43671e-05
SNF8	1.34567	0.428327	5.81634e-07	1.43671e-05
TSPAN4	1.80392	0.851138	5.82944e-07	1.43821e-05
ABCC6	3.09712	1.63093	5.85806e-07	1.44353e-05
CRAMP1L	0.701558	-0.511367	5.88324e-07	1.4473e-05
FAM102A	0.673337	-0.570599	5.88855e-07	1.4473e-05
KIAA2018	0.652962	-0.614928	5.89452e-07	1.4473e-05
ZNF655	0.691664	-0.531857	5.90307e-07	1.44766e-05
LOC151534	1.79636	0.84508	6.01529e-07	1.47342e-05
PLEKHM3	0.658003	-0.603834	6.04028e-07	1.47778e-05
ZFYVE1	0.757117	-0.401413	6.09702e-07	1.48988e-05
GPX8	1.79545	0.844345	6.13242e-07	1.49675e-05
MRFAP1	1.26563	0.339851	6.15684e-07	1.49971e-05
SLC12A7	1.8763	0.907887	6.15917e-07	1.49971e-05
FAM189B	0.744453	-0.425746	6.24247e-07	1.51773e-05
MMEL1	3.16766	1.66342	6.248e-07	1.51773e-05
KCTD18	0.705717	-0.502837	6.31308e-07	1.53173e-05
SPAG8	2.24424	1.16623	6.32296e-07	1.53231e-05
PDP2	0.657527	-0.604878	6.38335e-07	1.54512e-05
BCL11B	0.37722	-1.40652	6.39731e-07	1.54667e-05
MYADM	2.31681	1.21214	6.4784e-07	1.56443e-05
TMEM19	0.641504	-0.640469	6.53249e-07	1.57564e-05
GATA6	2.38793	1.25576	6.56704e-07	1.58211e-05
CARD10	2.14525	1.10115	6.63109e-07	1.59447e-05
HOXA7	0.358256	-1.48094	6.63392e-07	1.59447e-05
CLCA4	0.15301	-2.7083	6.69107e-07	1.60633e-05
PDHB	1.30044	0.378997	6.72953e-07	1.61367e-05
SMPDL3B	2.33014	1.22042	6.79345e-07	1.62709e-05
HES2	0.288195	-1.79488	6.81367e-07	1.63003e-05
UGDH	1.73645	0.796142	6.89968e-07	1.64869e-05
COPZ1	1.2655	0.339709	6.91175e-07	1.64965e-05
C1orf173	3.60102	1.84841	6.92437e-07	1.65074e-05
FOXJ1	6.29654	2.65456	6.96818e-07	1.65925e-05
EXOC8	0.780666	-0.357223	6.99045e-07	1.66263e-05
BICD2	0.537428	-0.895857	7.00956e-07	1.66524e-05
MID2	0.560534	-0.835127	7.09746e-07	1.68417e-05
GCET2	0.52372	-0.933131	7.1107e-07	1.68536e-05
C9orf3	0.563894	-0.826505	7.16018e-07	1.69404e-05
SCCPDH	1.97674	0.983122	7.17153e-07	1.69404e-05
ZNF593	1.54588	0.628428	7.17213e-07	1.69404e-05
ATXN7L3	0.805814	-0.311481	7.19814e-07	1.69823e-05
C20orf177	0.595983	-0.746658	7.2087e-07	1.69877e-05
LOC154761	0.514553	-0.958608	7.2655e-07	1.71019e-05
ZNF185	0.498967	-1.00298	7.34267e-07	1.72637e-05
CD151	1.45676	0.542763	7.38033e-07	1.73324e-05
CCDC108	2.38523	1.25413	7.41682e-07	1.73913e-05
BTAF1	0.658902	-0.601864	7.42241e-07	1.73913e-05
FAM59A	0.603118	-0.729487	7.44086e-07	1.74147e-05
CRNN	0.140482	-2.83154	7.50901e-07	1.75541e-05
SLC9A7	0.54479	-0.876229	7.65921e-07	1.78844e-05
MRPL16	1.25885	0.332101	7.66774e-07	1.78844e-05
FBXO16	2.99763	1.58382	7.70817e-07	1.79583e-05
PLA2G4F	0.303251	-1.72142	7.75958e-07	1.80575e-05
CWC15	1.29682	0.374978	7.80863e-07	1.81511e-05
GAL3ST1	3.58491	1.84194	7.97094e-07	1.85074e-05
TH	3.29858	1.72185	8.0688e-07	1.87134e-05
CYTSB	1.72089	0.783154	8.15209e-07	1.88746e-05
C6orf163	1.61864	0.69478	8.1567e-07	1.88746e-05
TAF10	1.4123	0.498042	8.26039e-07	1.9093e-05
MTMR3	0.738307	-0.437708	8.32249e-07	1.92148e-05
APOBEC4	1.8229	0.866239	8.37181e-07	1.92917e-05
UNC5B	0.553905	-0.85229	8.3746e-07	1.92917e-05
ALG14	1.30262	0.381412	8.48975e-07	1.9535e-05
KIAA0146	0.737111	-0.440047	8.54294e-07	1.96354e-05
SMPD2	1.43503	0.521083	8.56246e-07	1.96582e-05
TMEM40	0.220389	-2.18188	8.62573e-07	1.97706e-05
TSPAN3	1.61519	0.691707	8.63071e-07	1.97706e-05
CCDC37	2.81297	1.4921	8.67742e-07	1.98554e-05
RSPH10B2	1.86389	0.898319	8.69335e-07	1.98697e-05
RASA4	0.598813	-0.739822	8.7385e-07	1.99506e-05
MPDU1	1.39927	0.484675	8.77577e-07	2.00134e-05
MMP15	1.91485	0.937234	8.89652e-07	2.02533e-05
ATP5O	1.33668	0.418658	8.90068e-07	2.02533e-05
OTUD7A	0.511303	-0.96775	8.92715e-07	2.0291e-05
ASRGL1	3.34743	1.74306	8.97802e-07	2.0384e-05
ARHGEF11	0.740871	-0.432706	9.01334e-07	2.04415e-05
IL1RN	0.360365	-1.47247	9.07536e-07	2.05595e-05
CD320	1.61496	0.691496	9.12013e-07	2.06381e-05
MANF	1.43652	0.522574	9.14385e-07	2.06689e-05
LOC348926	1.44445	0.530521	9.18609e-07	2.07415e-05
POLR2J3	0.504739	-0.98639	9.24824e-07	2.08589e-05
ABCA13	0.18657	-2.42221	9.28743e-07	2.09243e-05
ARVCF	1.65909	0.730391	9.31914e-07	2.09727e-05
RGMA	0.397415	-1.33128	9.41329e-07	2.11613e-05
NKAIN4	3.86765	1.95146	9.48856e-07	2.13072e-05
TIMM16	1.4528	0.538836	9.6944e-07	2.17456e-05
C13orf30	2.21564	1.14773	9.7156e-07	2.17693e-05
CAPS	3.00819	1.5889	9.73352e-07	2.17857e-05
GTF2E1	0.766499	-0.383644	9.80363e-07	2.19112e-05
TCHH	0.272577	-1.87527	9.81098e-07	2.19112e-05
KRIT1	0.738425	-0.437476	9.83627e-07	2.19438e-05
ZDHHC18	0.755331	-0.404819	9.9014e-07	2.2032e-05
POLR3B	0.759098	-0.397643	9.90571e-07	2.2032e-05
LRRC67	1.45889	0.544869	9.90807e-07	2.2032e-05
SENP5	0.767689	-0.381406	9.93098e-07	2.20443e-05
DSTYK	0.753138	-0.409013	9.93508e-07	2.20443e-05
S100A8	0.152719	-2.71105	9.96714e-07	2.20915e-05
SPRR2A	0.117036	-3.09498	1.00233e-06	2.2192e-05
FAM83D	0.635391	-0.654283	1.00526e-06	2.223e-05
TEC	1.65891	0.730235	1.00621e-06	2.223e-05
PFN1	1.3408	0.423095	1.01338e-06	2.23642e-05
MRPL22	1.3081	0.387474	1.02153e-06	2.25198e-05
STAG1	0.627389	-0.672568	1.02707e-06	2.26176e-05
MRP63	1.34547	0.428111	1.02914e-06	2.26389e-05
BCAM	2.40683	1.26713	1.03897e-06	2.28306e-05
LUZP6	0.739183	-0.435997	1.04408e-06	2.29184e-05
FERMT1	0.402036	-1.3146	1.0497e-06	2.3017e-05
ACSM3	3.05545	1.61139	1.05846e-06	2.31843e-05
AKR1C2	0.17221	-2.53776	1.06511e-06	2.33051e-05
TNK2	0.658972	-0.601712	1.0672e-06	2.3326e-05
RNF214	1.29509	0.373052	1.07268e-06	2.34207e-05
LRRC23	1.65492	0.72676	1.07414e-06	2.34276e-05
FAM66D	2.49043	1.31639	1.08749e-06	2.36936e-05
MAF	0.45161	-1.14685	1.09281e-06	2.37843e-05
NDUFA2	1.43047	0.516487	1.09902e-06	2.38942e-05
SH3BP5L	0.794082	-0.332641	1.10046e-06	2.39e-05
LOC653566	1.25623	0.329106	1.10475e-06	2.39679e-05
ERCC6	0.707161	-0.499889	1.11474e-06	2.4159e-05
PDSS2	1.3573	0.440739	1.11639e-06	2.41691e-05
TSNAXIP1	2.06946	1.04926	1.11838e-06	2.41868e-05
TMEM159	0.630195	-0.66613	1.14971e-06	2.4838e-05
LBX2	1.77263	0.82589	1.16466e-06	2.50926e-05
KISS1	2.41467	1.27182	1.16648e-06	2.50926e-05
LOC150197	1.98447	0.988752	1.1669e-06	2.50926e-05
FEM1B	0.698725	-0.517202	1.16729e-06	2.50926e-05
TLR7	0.473924	-1.07727	1.16761e-06	2.50926e-05
GATAD2B	0.785559	-0.348209	1.1689e-06	2.50941e-05
C1orf96	0.713131	-0.48776	1.17015e-06	2.50946e-05
FNTA	0.779135	-0.360055	1.17189e-06	2.51056e-05
ARHGEF4	0.403847	-1.30812	1.17344e-06	2.51125e-05
LRCH3	0.636796	-0.651096	1.17668e-06	2.51558e-05
SRPR	1.30352	0.382416	1.17934e-06	2.51864e-05
WFDC2	5.68588	2.50738	1.19314e-06	2.54315e-05
ERP29	1.28426	0.360936	1.1933e-06	2.54315e-05
C17orf72	2.46824	1.30348	1.20397e-06	2.56084e-05
CLIP1	0.680286	-0.555787	1.2041e-06	2.56084e-05
RPRD2	0.757943	-0.399838	1.20579e-06	2.56178e-05
DENND1B	0.626464	-0.674697	1.21094e-06	2.57005e-05
DLX5	0.279044	-1.84144	1.2324e-06	2.60963e-05
NR4A1	2.36995	1.24486	1.23327e-06	2.60963e-05
NCK1	0.652227	-0.616554	1.23375e-06	2.60963e-05
GALE	1.52269	0.606618	1.23468e-06	2.60963e-05
CYP4F3	0.259519	-1.94609	1.23759e-06	2.61308e-05
HOXC4	2.2786	1.18815	1.25284e-06	2.64031e-05
DYDC1	1.77112	0.824666	1.25306e-06	2.64031e-05
GPR35	2.51322	1.32954	1.25736e-06	2.64665e-05
NMNAT3	0.407562	-1.29491	1.25914e-06	2.64768e-05
LOC644172	2.10382	1.07301	1.26675e-06	2.66091e-05
DRAM1	1.82384	0.866978	1.26803e-06	2.66091e-05
CNO	1.27323	0.348498	1.28577e-06	2.69538e-05
SLC9A9	0.432318	-1.20984	1.28867e-06	2.6987e-05
JMJD8	1.27415	0.34954	1.30257e-06	2.72503e-05
MORC3	0.677661	-0.561364	1.30791e-06	2.73341e-05
CHEK1	1.37834	0.462937	1.31762e-06	2.75089e-05
SC65	1.54772	0.630142	1.31914e-06	2.75128e-05
MFN1	0.741917	-0.430671	1.32963e-06	2.76847e-05
FRMD5	2.5775	1.36597	1.33009e-06	2.76847e-05
C1orf168	3.1932	1.675	1.33399e-06	2.77378e-05
C14orf142	1.35473	0.438007	1.33539e-06	2.77388e-05
ARL8B	0.747757	-0.419358	1.36535e-06	2.83324e-05
SLC28A3	0.3176	-1.65472	1.37179e-06	2.84372e-05
SGK1	0.520298	-0.94259	1.37985e-06	2.85754e-05
WDR44	0.692643	-0.529815	1.39611e-06	2.8883e-05
CXorf56	0.591778	-0.756873	1.39805e-06	2.8894e-05
PSMD13	1.30654	0.385752	1.40512e-06	2.90108e-05
LRFN4	1.80725	0.853799	1.41568e-06	2.91996e-05
PPM1F	0.706841	-0.500543	1.4188e-06	2.92343e-05
DAD1	1.29089	0.368367	1.42708e-06	2.93756e-05
CISD2	1.24758	0.319134	1.43537e-06	2.95164e-05
LRMP	0.396484	-1.33467	1.44937e-06	2.97503e-05
NBPF14	0.488432	-1.03377	1.44977e-06	2.97503e-05
KIAA0913	0.757757	-0.400194	1.45109e-06	2.97503e-05
AK7	2.43002	1.28097	1.45451e-06	2.97905e-05
IPPK	0.572639	-0.804301	1.45741e-06	2.98201e-05
TMEM205	1.59698	0.675344	1.46138e-06	2.98715e-05
RASGRP1	0.457906	-1.12688	1.46772e-06	2.99713e-05
HOXD13	0.256266	-1.96428	1.48255e-06	3.0244e-05
PTP4A1	1.66041	0.731537	1.48712e-06	3.03072e-05
VWA5A	2.11471	1.08046	1.49123e-06	3.03607e-05
C16orf13	1.47464	0.560366	1.49333e-06	3.03707e-05
C9orf68	2.13073	1.09135	1.49469e-06	3.03707e-05
ITGB3BP	1.35583	0.439174	1.50079e-06	3.04411e-05
KRT5	0.146247	-2.77352	1.50112e-06	3.04411e-05
C11orf24	1.36207	0.445797	1.50753e-06	3.0541e-05
MAPK8IP1	2.32868	1.21951	1.51526e-06	3.06672e-05
FAM195A	1.67409	0.743378	1.5435e-06	3.12079e-05
IRF5	0.524113	-0.932051	1.55093e-06	3.13272e-05
VPS13B	0.711665	-0.490729	1.55345e-06	3.13472e-05
CYB5D2	1.4587	0.544685	1.55558e-06	3.13593e-05
PITX1	0.442787	-1.17532	1.57314e-06	3.16288e-05
METTL8	0.71342	-0.487176	1.57325e-06	3.16288e-05
ALPP	5.12014	2.35618	1.57429e-06	3.16288e-05
RHBDL1	2.12563	1.08789	1.57597e-06	3.16288e-05
POMP	1.33029	0.41174	1.57666e-06	3.16288e-05
C1orf230	2.05486	1.03904	1.59823e-06	3.20303e-05
DCAF12L1	3.23127	1.6921	1.6006e-06	3.20464e-05
CREB3	1.33349	0.415207	1.61481e-06	3.22994e-05
GPATCH8	0.768565	-0.379761	1.63151e-06	3.26016e-05
ARF4	1.38876	0.473799	1.64188e-06	3.27576e-05
TMC5	4.11322	2.04027	1.64251e-06	3.27576e-05
MAST4	0.470013	-1.08923	1.65377e-06	3.29501e-05
HLF	0.380073	-1.39565	1.68363e-06	3.35124e-05
NDUFB8	1.31323	0.393114	1.69595e-06	3.37163e-05
ST14	1.48935	0.574684	1.69716e-06	3.37163e-05
RANGRF	1.46286	0.548792	1.70076e-06	3.3755e-05
PTCD1	0.760559	-0.394867	1.7094e-06	3.38937e-05
PPARGC1B	0.535424	-0.901245	1.71259e-06	3.39241e-05
DPM3	1.56398	0.645223	1.7229e-06	3.40879e-05
ALOX12	0.305672	-1.70994	1.72418e-06	3.40879e-05
SS18L2	1.33987	0.422094	1.73051e-06	3.41042e-05
ZSWIM7	1.38044	0.465125	1.7312e-06	3.41042e-05
TMEM115	1.3036	0.382502	1.73148e-06	3.41042e-05
PHC2	1.30686	0.386104	1.73166e-06	3.41042e-05
FAM200B	1.35508	0.438374	1.73909e-06	3.42176e-05
UBXN11	1.60062	0.678635	1.7445e-06	3.42912e-05
KIAA1267	0.768338	-0.380188	1.75629e-06	3.44899e-05
KCNN4	2.40008	1.26308	1.77941e-06	3.49105e-05
TAF1L	0.569342	-0.812632	1.79267e-06	3.51369e-05
ZNF444	1.47383	0.559568	1.79464e-06	3.5142e-05
PUS3	1.30982	0.389368	1.79669e-06	3.51487e-05
NDUFAF3	1.39586	0.481158	1.80032e-06	3.5186e-05
C12orf10	1.30637	0.385565	1.80561e-06	3.52558e-05
PODXL	1.83447	0.875361	1.80869e-06	3.52823e-05
C19orf63	1.40216	0.48765	1.81242e-06	3.53215e-05
FUT4	1.92915	0.947965	1.81678e-06	3.53728e-05
SRA1	1.32671	0.40785	1.83661e-06	3.57251e-05
KDELR2	1.29468	0.372591	1.83987e-06	3.57477e-05
ARHGEF38	2.65884	1.4108	1.84126e-06	3.57477e-05
ZNF69	2.62168	1.39049	1.84383e-06	3.57636e-05
D4S234E	0.271726	-1.87978	1.84776e-06	3.58061e-05
NDRG2	0.478514	-1.06337	1.84965e-06	3.58089e-05
LHB	1.82874	0.870853	1.85517e-06	3.58818e-05
RPSAP9	1.44127	0.527341	1.88151e-06	3.6357e-05
PRKY	0.558662	-0.839952	1.88849e-06	3.64574e-05
IGF2BP1	4.33268	2.11526	1.89895e-06	3.66248e-05
LOC255167	0.313563	-1.67317	1.91459e-06	3.68918e-05
SHMT1	1.42811	0.514108	1.92495e-06	3.70566e-05
LIMS3	2.3243	1.21679	1.93428e-06	3.72014e-05
CXCL3	3.01053	1.59002	1.93783e-06	3.72347e-05
CCDC57	1.50034	0.585293	1.94189e-06	3.72776e-05
CYLD	0.724221	-0.465498	1.97555e-06	3.78884e-05
VPS13D	0.724968	-0.46401	1.98409e-06	3.80166e-05
FOXJ2	0.794154	-0.33251	1.99294e-06	3.81259e-05
MICALL1	0.574569	-0.799448	1.99351e-06	3.81259e-05
GEMIN6	1.33662	0.418594	2.00381e-06	3.82871e-05
PGBD2	0.713487	-0.487041	2.00591e-06	3.82917e-05
SPEF2	2.77788	1.47399	2.00846e-06	3.82986e-05
SERPINH1	1.54684	0.629323	2.01001e-06	3.82986e-05
SSTR3	0.668646	-0.580686	2.01725e-06	3.84008e-05
LOC100129034	1.60306	0.680831	2.03055e-06	3.86182e-05
PSKH1	0.74143	-0.431617	2.0366e-06	3.86832e-05
TBC1D23	0.748471	-0.417981	2.03775e-06	3.86832e-05
HSCB	1.32377	0.404657	2.04263e-06	3.874e-05
MYST3	0.706975	-0.50027	2.06178e-06	3.90371e-05
GAPT	0.519493	-0.944824	2.0621e-06	3.90371e-05
IL20RB	0.231341	-2.11191	2.07247e-06	3.91971e-05
FXYD4	2.32519	1.21735	2.08779e-06	3.94379e-05
RASSF7	1.55328	0.635319	2.08904e-06	3.94379e-05
MYO15A	1.90467	0.929541	2.11574e-06	3.99051e-05
KRT3	0.372679	-1.424	2.1185e-06	3.99205e-05
PRKCH	0.678308	-0.559987	2.12303e-06	3.99692e-05
C3orf70	0.438158	-1.19048	2.13196e-06	4.01004e-05
MRPL27	1.375	0.459429	2.13499e-06	4.01205e-05
SDF2L1	1.53832	0.621353	2.1524e-06	4.04107e-05
WWC2	1.9129	0.935759	2.15613e-06	4.04437e-05
OCIAD1	1.27269	0.347885	2.16636e-06	4.05984e-05
GLUD2	0.580372	-0.784951	2.16984e-06	4.06265e-05
CARD14	0.457915	-1.12685	2.18884e-06	4.09449e-05
METRN	2.12729	1.08902	2.1932e-06	4.09836e-05
TMEM9	1.48573	0.571174	2.19566e-06	4.09836e-05
CFB	2.81425	1.49275	2.19691e-06	4.09836e-05
PTPLB	0.433449	-1.20607	2.20068e-06	4.10166e-05
PIWIL4	2.0893	1.06302	2.20312e-06	4.10249e-05
ATXN1L	0.694228	-0.526518	2.21522e-06	4.12127e-05
SQLE	0.572312	-0.805127	2.22226e-06	4.13063e-05
NUCB2	1.61067	0.687665	2.2265e-06	4.13109e-05
DDX26B	0.623451	-0.681653	2.22654e-06	4.13109e-05
LRRC33	0.565907	-0.821362	2.23972e-06	4.15178e-05
C10orf41	0.618534	-0.693074	2.25193e-06	4.17065e-05
KIAA1377	2.12439	1.08705	2.25439e-06	4.17143e-05
C6orf126	1.91255	0.935494	2.26633e-06	4.18975e-05
PECR	1.78496	0.835893	2.27634e-06	4.2035e-05
LOC285419	2.09051	1.06386	2.27787e-06	4.2035e-05
C4orf48	2.56339	1.35806	2.28322e-06	4.20705e-05
OCEL1	1.51779	0.601975	2.2839e-06	4.20705e-05
HSFX2	0.651283	-0.618644	2.29807e-06	4.22935e-05
MFN2	0.728161	-0.457671	2.31718e-06	4.2587e-05
F11R	0.725891	-0.462175	2.32006e-06	4.2587e-05
BAT2L2	0.757702	-0.400297	2.32024e-06	4.2587e-05
TFF2	3.83149	1.93791	2.32919e-06	4.27129e-05
FAM65B	0.496859	-1.00909	2.34569e-06	4.2977e-05
DBI	0.72868	-0.456643	2.34802e-06	4.29814e-05
C19orf10	1.42131	0.507221	2.3534e-06	4.30414e-05
RHOBTB2	1.74549	0.803634	2.35618e-06	4.30537e-05
MRPL23	1.49311	0.578321	2.36134e-06	4.31097e-05
RNF139	0.780167	-0.358144	2.38011e-06	4.34137e-05
UBASH3B	1.90837	0.932344	2.39924e-06	4.37238e-05
DMBT1	6.28272	2.65139	2.40364e-06	4.37651e-05
IFT88	1.47556	0.561261	2.40934e-06	4.38299e-05
EIF4G1	0.768832	-0.37926	2.45634e-06	4.46098e-05
RARA	1.3761	0.460585	2.45657e-06	4.46098e-05
TMEM93	1.35502	0.438311	2.47752e-06	4.49506e-05
E2F2	0.64485	-0.632965	2.48768e-06	4.5095e-05
HOXA6	0.471258	-1.08541	2.49102e-06	4.51156e-05
HES6	2.27715	1.18723	2.55612e-06	4.62539e-05
SMAD5OS	0.542615	-0.881999	2.56487e-06	4.63713e-05
PTPRO	0.496574	-1.00992	2.57728e-06	4.65545e-05
HSPA4L	0.450049	-1.15185	2.59893e-06	4.69042e-05
TSSK3	0.597696	-0.742517	2.60131e-06	4.6906e-05
NKPD1	0.45621	-1.13223	2.60785e-06	4.69825e-05
LMTK2	0.532995	-0.907805	2.61341e-06	4.70413e-05
IDS	0.694472	-0.526011	2.61839e-06	4.70896e-05
NCOA2	0.439945	-1.18461	2.63866e-06	4.74126e-05
SOX21	0.231513	-2.11084	2.64306e-06	4.74502e-05
BANF1	1.3218	0.402502	2.6585e-06	4.76708e-05
C10orf99	0.151388	-2.72368	2.6621e-06	4.76708e-05
CDYL	0.762323	-0.391527	2.66233e-06	4.76708e-05
PHYHD1	3.65248	1.86888	2.66678e-06	4.76924e-05
DALRD3	1.35243	0.435558	2.66819e-06	4.76924e-05
FAM70A	0.378147	-1.40298	2.67311e-06	4.77387e-05
MRPL52	1.384	0.468841	2.70923e-06	4.83418e-05
MFSD6L	3.15705	1.65858	2.71862e-06	4.84672e-05
TSSK6	0.676581	-0.563666	2.74494e-06	4.88939e-05
ELFN2	3.23106	1.69201	2.76092e-06	4.91357e-05
CHD9	0.694883	-0.525158	2.76707e-06	4.92025e-05
MUC1	2.70512	1.43569	2.77214e-06	4.92499e-05
TTC23L	1.90957	0.933251	2.77888e-06	4.93269e-05
FAM43A	0.48188	-1.05325	2.7982e-06	4.96269e-05
EPS8L3	5.36975	2.42485	2.80557e-06	4.96821e-05
ATAD2B	0.735714	-0.442783	2.8082e-06	4.96821e-05
GTF2A1	0.495488	-1.01308	2.80858e-06	4.96821e-05
LRRC57	0.790155	-0.339793	2.82255e-06	4.98862e-05
CEP164	1.30648	0.38568	2.84377e-06	5.02178e-05
ST8SIA1	0.469626	-1.09042	2.8521e-06	5.02314e-05
ZNF366	0.557802	-0.842175	2.85299e-06	5.02314e-05
PLDN	0.797102	-0.327163	2.85544e-06	5.02314e-05
ZBTB39	0.694029	-0.526933	2.8571e-06	5.02314e-05
TAF2	0.662568	-0.59386	2.85908e-06	5.02314e-05
KRT6A	0.139043	-2.8464	2.85924e-06	5.02314e-05
EIF2C4	0.695686	-0.523491	2.87109e-06	5.03965e-05
C6orf25	0.634761	-0.655714	2.87526e-06	5.04265e-05
FADS6	0.349344	-1.51728	2.87894e-06	5.04479e-05
RNASEH2C	1.4393	0.525366	2.89165e-06	5.06273e-05
CLTA	1.30015	0.378683	2.95084e-06	5.15837e-05
RDH16	0.355438	-1.49233	2.95131e-06	5.15837e-05
AMMECR1	0.696426	-0.521958	2.96157e-06	5.1719e-05
FBXL2	2.23989	1.16343	2.98907e-06	5.21548e-05
UBE2O	0.809537	-0.304831	2.9956e-06	5.22243e-05
GCC1	0.797881	-0.325755	2.9998e-06	5.2253e-05
POLE4	1.40148	0.486952	3.00314e-06	5.22668e-05
PALM3	3.56004	1.83189	3.01433e-06	5.24171e-05
SMOX	1.83767	0.877879	3.03018e-06	5.26482e-05
ULK4	1.63952	0.713277	3.03924e-06	5.27609e-05
FAM27C	2.03422	1.02447	3.04773e-06	5.2844e-05
KCTD3	0.677042	-0.562683	3.04919e-06	5.2844e-05
BNC1	0.141846	-2.8176	3.11215e-06	5.38896e-05
PSMG3	1.4236	0.509543	3.13721e-06	5.42776e-05
FNTB	0.789015	-0.341876	3.14382e-06	5.43461e-05
CNPY2	1.38452	0.469388	3.16912e-06	5.47373e-05
MAGEA5	0.548551	-0.866303	3.17399e-06	5.47753e-05
ZNF398	0.787654	-0.344365	3.17692e-06	5.47798e-05
STX18	1.40212	0.48761	3.18604e-06	5.48307e-05
PCDHAC1	3.06774	1.61718	3.18605e-06	5.48307e-05
DNAJC5	0.758149	-0.399447	3.1879e-06	5.48307e-05
LOC93622	1.37638	0.460879	3.19777e-06	5.49231e-05
PHTF1	1.46715	0.553018	3.19862e-06	5.49231e-05
NT5E	2.59748	1.37711	3.20388e-06	5.49674e-05
PLA2G16	2.3829	1.25272	3.21686e-06	5.51438e-05
ARSF	0.338886	-1.56113	3.27045e-06	5.60156e-05
GDAP1	0.50831	-0.97622	3.28802e-06	5.62696e-05
MORC4	0.687362	-0.540858	3.3082e-06	5.65678e-05
C10orf78	1.38947	0.474539	3.31284e-06	5.65999e-05
ACSF2	1.85394	0.890595	3.33443e-06	5.68909e-05
PRSS33	2.48671	1.31424	3.33676e-06	5.68909e-05
UBR5	0.752088	-0.411027	3.3382e-06	5.68909e-05
CASZ1	0.643282	-0.636478	3.36604e-06	5.73178e-05
RPS25	1.41593	0.501746	3.37107e-06	5.73557e-05
ALPPL2	4.02038	2.00733	3.37592e-06	5.73907e-05
RPTN	0.266609	-1.9072	3.38474e-06	5.7493e-05
BAG2	1.86838	0.901786	3.40237e-06	5.77172e-05
MST4	0.525584	-0.928007	3.40358e-06	5.77172e-05
DENND4A	0.704807	-0.504699	3.42469e-06	5.80156e-05
PHYH	1.78423	0.835301	3.42683e-06	5.80156e-05
PFN4	1.69596	0.762104	3.43146e-06	5.8046e-05
PRIMA1	0.322989	-1.63044	3.45721e-06	5.84334e-05
KLHL11	0.562883	-0.829092	3.46537e-06	5.85231e-05
C11orf54	1.43919	0.525261	3.46983e-06	5.85502e-05
ACP6	1.50957	0.594137	3.47642e-06	5.86132e-05
SLC22A20	0.508677	-0.975178	3.50183e-06	5.8993e-05
CAMK2N1	2.49994	1.32189	3.51658e-06	5.91929e-05
RIT1	0.702122	-0.510206	3.52225e-06	5.92397e-05
ENDOU	0.326963	-1.6128	3.53028e-06	5.9326e-05
TM9SF4	0.785106	-0.349041	3.53364e-06	5.9334e-05
RHBDF2	0.671559	-0.574413	3.56424e-06	5.97987e-05
GPLD1	0.533703	-0.905892	3.58982e-06	6.01787e-05
RNF111	0.748746	-0.417452	3.59968e-06	6.02946e-05
MIAT	0.44612	-1.1645	3.612e-06	6.04516e-05
EPC1	0.599141	-0.739032	3.63419e-06	6.07462e-05
SERTAD2	0.669967	-0.577838	3.63553e-06	6.07462e-05
UPF2	0.786006	-0.347389	3.65719e-06	6.10199e-05
DCI	1.41762	0.50347	3.65786e-06	6.10199e-05
PPA2	1.24842	0.3201	3.66576e-06	6.1102e-05
PLEKHA1	0.680516	-0.5553	3.67069e-06	6.11344e-05
FLYWCH1	0.732892	-0.448328	3.70955e-06	6.16995e-05
RIOK3	0.754172	-0.407034	3.71064e-06	6.16995e-05
EIF2AK1	1.19288	0.25445	3.72661e-06	6.19149e-05
SMCHD1	0.745376	-0.423961	3.75772e-06	6.23812e-05
UBE3C	0.758495	-0.398788	3.77148e-06	6.2559e-05
C8orf31	2.82374	1.49761	3.79362e-06	6.28754e-05
RCSD1	0.519776	-0.944039	3.80845e-06	6.30701e-05
TRAF4	1.36143	0.445122	3.8147e-06	6.31227e-05
PRSS27	0.345545	-1.53306	3.82519e-06	6.32452e-05
PTPRZ1	0.195009	-2.35839	3.85708e-06	6.37211e-05
VIL1	4.40411	2.13885	3.87256e-06	6.39253e-05
VPS4B	0.741091	-0.432277	3.87671e-06	6.39424e-05
WFDC5	0.236624	-2.07933	3.88093e-06	6.39605e-05
B3GNT3	2.97393	1.57237	4.00948e-06	6.60259e-05
ASAP1	0.702082	-0.510288	4.01468e-06	6.60586e-05
PIR	0.529268	-0.91793	4.01956e-06	6.60859e-05
RAPGEF1	0.773251	-0.370992	4.0278e-06	6.61682e-05
CP	6.02084	2.58996	4.03474e-06	6.62292e-05
C11orf57	1.26498	0.339114	4.0472e-06	6.63787e-05
ALDH3B2	0.370613	-1.43201	4.05098e-06	6.63787e-05
KAAG1	2.18069	1.12478	4.05356e-06	6.63787e-05
BCL2L11	0.710751	-0.492585	4.06049e-06	6.6439e-05
SULT1A2	1.86277	0.897451	4.06621e-06	6.64797e-05
HSPA5	1.30687	0.386116	4.0718e-06	6.65179e-05
PLXNA2	0.576629	-0.794284	4.09446e-06	6.68349e-05
MRPL28	1.37438	0.458778	4.09964e-06	6.68663e-05
GRLF1	0.751951	-0.41129	4.1228e-06	6.71904e-05
DDX10	1.34976	0.432704	4.14443e-06	6.74893e-05
2021-03-08	0.581388	-0.782428	4.17326e-06	6.79049e-05
NPRL2	1.31573	0.395867	4.19283e-06	6.81693e-05
S100A9	0.215073	-2.2171	4.2032e-06	6.82836e-05
TNFSF8	0.512064	-0.965605	4.25439e-06	6.90606e-05
CACNG6	2.58454	1.36991	4.25854e-06	6.90732e-05
LPIN3	0.706581	-0.501073	4.26331e-06	6.9096e-05
MIA2	2.87172	1.52192	4.29692e-06	6.95857e-05
ZFX	0.710958	-0.492165	4.32137e-06	6.99263e-05
C11orf51	1.39516	0.480434	4.33645e-06	7.01151e-05
HOXD12	0.796227	-0.328747	4.40588e-06	7.11263e-05
PALB2	0.761361	-0.393348	4.40803e-06	7.11263e-05
CRELD2	1.41922	0.505095	4.4094e-06	7.11263e-05
RHOC	1.3551	0.438404	4.42442e-06	7.13125e-05
PPFIA3	0.586009	-0.771005	4.43025e-06	7.13503e-05
PFDN5	1.3499	0.432858	4.4662e-06	7.18729e-05
AURKAIP1	1.38343	0.468253	4.50187e-06	7.23527e-05
DNTTIP1	1.31051	0.390134	4.50307e-06	7.23527e-05
MDH1B	2.12923	1.09033	4.53641e-06	7.28313e-05
TOMM34	1.33696	0.41896	4.57543e-06	7.34002e-05
TBC1D19	1.50783	0.592469	4.60573e-06	7.38018e-05
CYTH1	0.788356	-0.343082	4.60767e-06	7.38018e-05
CENPV	2.34353	1.22869	4.63944e-06	7.42269e-05
TOP1P2	1.35744	0.440891	4.64144e-06	7.42269e-05
LYST	0.685394	-0.544995	4.652e-06	7.43378e-05
AIM1L	0.433773	-1.20499	4.66579e-06	7.44999e-05
KDM2B	0.803295	-0.315998	4.6863e-06	7.47693e-05
MUC16	5.95992	2.57529	4.69324e-06	7.48218e-05
PCDH8	0.381383	-1.39069	4.72128e-06	7.5153e-05
TSPAN13	1.77387	0.826901	4.72257e-06	7.5153e-05
TREX2	0.537574	-0.895466	4.7278e-06	7.5153e-05
C10orf108	3.1567	1.65842	4.72868e-06	7.5153e-05
TECPR1	0.637065	-0.650487	4.74112e-06	7.52287e-05
LCN12	2.38261	1.25254	4.74346e-06	7.52287e-05
ALDH3B1	2.16677	1.11555	4.74445e-06	7.52287e-05
KRT13	0.116036	-3.10736	4.79264e-06	7.59244e-05
C13orf36	3.05322	1.61033	4.79728e-06	7.59244e-05
CNR2	0.61467	-0.702115	4.80528e-06	7.59244e-05
KCNK7	0.437792	-1.19168	4.80579e-06	7.59244e-05
MFHAS1	0.548069	-0.867571	4.80684e-06	7.59244e-05
GMPPA	1.38103	0.465744	4.8142e-06	7.59821e-05
COL22A1	0.261639	-1.93435	4.82277e-06	7.60588e-05
C14orf45	1.57231	0.652888	4.82803e-06	7.60833e-05
C8orf51	1.71725	0.780096	4.84612e-06	7.63096e-05
SST	3.42244	1.77502	4.85646e-06	7.64137e-05
PVRL2	1.42929	0.515301	4.8642e-06	7.64245e-05
USH1G	0.309587	-1.69159	4.86617e-06	7.64245e-05
ENPP3	3.62447	1.85777	4.86832e-06	7.64245e-05
CRKL	0.751532	-0.412094	4.87704e-06	7.65028e-05
C3orf45	1.88885	0.917511	4.88645e-06	7.65918e-05
HYOU1	1.41178	0.497517	4.89021e-06	7.65921e-05
ZNF425	0.644664	-0.63338	4.92808e-06	7.71264e-05
TET2	0.682141	-0.551859	4.97513e-06	7.78034e-05
MSRB2	1.57596	0.656231	4.98502e-06	7.78985e-05
CYP4F2	0.445381	-1.16689	5.05092e-06	7.88681e-05
BTRC	0.77342	-0.370676	5.06259e-06	7.89903e-05
DHX8	0.847234	-0.239168	5.06945e-06	7.90371e-05
ARHGAP31	0.630215	-0.666085	5.07577e-06	7.90756e-05
PFDN6	1.37551	0.459971	5.08256e-06	7.91213e-05
DLEU7	0.613572	-0.704696	5.09782e-06	7.92985e-05
QTRTD1	0.75176	-0.411655	5.10704e-06	7.93818e-05
LOC150381	1.6271	0.702301	5.16141e-06	8.01662e-05
TSSK1B	0.669331	-0.579208	5.20532e-06	8.07435e-05
AHNAK	0.650359	-0.620692	5.20646e-06	8.07435e-05
ATP6V1A	0.773676	-0.370199	5.22364e-06	8.09486e-05
CCDC148	1.88872	0.917413	5.26926e-06	8.15939e-05
CRLF3	0.725216	-0.463517	5.29319e-06	8.19026e-05
GPR87	0.223137	-2.164	5.30356e-06	8.20012e-05
CLDN9	3.10573	1.63493	5.32023e-06	8.2197e-05
FABP5L3	0.474408	-1.0758	5.35381e-06	8.26535e-05
LRRC43	2.1555	1.10802	5.36392e-06	8.27242e-05
TLE4	0.545554	-0.874205	5.36646e-06	8.27242e-05
IPP	0.712694	-0.488645	5.43015e-06	8.3643e-05
TMPRSS11BNL	0.374034	-1.41876	5.44014e-06	8.36964e-05
QDPR	1.36389	0.44773	5.44178e-06	8.36964e-05
NCCRP1	0.238246	-2.06947	5.45114e-06	8.37361e-05
ANKRD11	0.763612	-0.389089	5.45253e-06	8.37361e-05
GPRC5A	2.3951	1.26009	5.46759e-06	8.38456e-05
C6orf142	0.397946	-1.32936	5.46784e-06	8.38456e-05
PCDH7	2.55017	1.35059	5.55756e-06	8.51578e-05
LOC646851	2.15365	1.10679	5.57437e-06	8.53098e-05
ZNF791	0.670849	-0.575941	5.5758e-06	8.53098e-05
DOCK9	0.657277	-0.605427	5.60938e-06	8.57595e-05
SH3BP1	0.673353	-0.570565	5.62071e-06	8.58687e-05
LOC100132832	0.679214	-0.558062	5.63662e-06	8.60399e-05
ZXDC	0.786214	-0.347006	5.64031e-06	8.60399e-05
EPHX2	0.449312	-1.15421	5.64489e-06	8.60437e-05
C1orf220	0.594749	-0.749646	5.64895e-06	8.60437e-05
FIGF	0.545036	-0.875576	5.67013e-06	8.63021e-05
RNF38	0.755182	-0.405105	5.67845e-06	8.63646e-05
NKX1-2	0.604364	-0.726511	5.68867e-06	8.6411e-05
TRIM4	0.756811	-0.401994	5.68992e-06	8.6411e-05
NDUFS5	1.35943	0.443002	5.69795e-06	8.64689e-05
MRPS15	1.32813	0.409394	5.71366e-06	8.66149e-05
LOC158572	0.651013	-0.619241	5.71664e-06	8.66149e-05
ARMC2	1.57731	0.657465	5.72025e-06	8.66149e-05
MAP3K5	0.649208	-0.623248	5.73371e-06	8.67546e-05
RFK	1.5512	0.633387	5.73811e-06	8.67571e-05
RIBC1	1.94487	0.959671	5.75936e-06	8.70143e-05
TLE3	0.761828	-0.392464	5.78311e-06	8.73087e-05
TMBIM6	1.18942	0.250253	5.81425e-06	8.77143e-05
ZNF354C	0.45693	-1.12995	5.92058e-06	8.92527e-05
C3orf58	0.615556	-0.700037	5.95722e-06	8.97391e-05
UQCRC1	1.30483	0.383857	5.97041e-06	8.98718e-05
DICER1	0.725324	-0.463302	5.98028e-06	8.99542e-05
DBR1	0.758349	-0.399067	6.01045e-06	9.03418e-05
SERPINB6	1.61544	0.691929	6.05046e-06	9.08766e-05
WIPF2	0.7476	-0.419662	6.1018e-06	9.15454e-05
KDM4A	0.767904	-0.381001	6.10392e-06	9.15454e-05
RPUSD4	1.29735	0.375573	6.11123e-06	9.15881e-05
IRF6	0.527456	-0.922877	6.15479e-06	9.21735e-05
MED12	0.752817	-0.409629	6.16117e-06	9.22017e-05
GUSB	1.42964	0.515653	6.17673e-06	9.23671e-05
MRPL48	1.3096	0.389125	6.19016e-06	9.25004e-05
ZNF707	0.779545	-0.359296	6.1962e-06	9.25232e-05
SFT2D1	1.25617	0.329033	6.23466e-06	9.30299e-05
ERCC1	1.36174	0.445447	6.25136e-06	9.32112e-05
ZNF428	1.4735	0.559245	6.32087e-06	9.41791e-05
C10orf47	1.99558	0.996807	6.33084e-06	9.42591e-05
ST3GAL4	1.80922	0.855366	6.34997e-06	9.44754e-05
ATP8B5P	1.43038	0.516395	6.36111e-06	9.45596e-05
ACRV1	1.50463	0.589407	6.3686e-06	9.45596e-05
FANK1	1.73542	0.795286	6.37222e-06	9.45596e-05
NDRG1	0.498681	-1.00381	6.37408e-06	9.45596e-05
STXBP6	3.88629	1.9584	6.40343e-06	9.49264e-05
CASK	0.701573	-0.511334	6.41741e-06	9.50649e-05
NFIB	2.09168	1.06466	6.45063e-06	9.5488e-05
C3orf15	3.65353	1.86929	6.48071e-06	9.5864e-05
KLHDC8B	0.622866	-0.683007	6.49199e-06	9.59616e-05
ATPAF2	1.2899	0.367264	6.5248e-06	9.63771e-05
OTX1	0.520662	-0.941581	6.57013e-06	9.6934e-05
ACPP	0.469809	-1.08985	6.57543e-06	9.6934e-05
APOBEC3C	0.625591	-0.676708	6.57668e-06	9.6934e-05
SLC22A25	0.733315	-0.447494	6.59563e-06	9.71434e-05
C14orf105	2.39669	1.26105	6.61056e-06	9.72934e-05
C10orf76	0.81945	-0.287273	6.67286e-06	9.81399e-05
WHAMML2	0.524195	-0.931824	6.70582e-06	9.85539e-05
AIG1	1.34877	0.431647	6.82827e-06	0.000100282
TMEM136	1.68132	0.749595	6.8535e-06	0.000100562
CAMP	2.49375	1.31832	6.85715e-06	0.000100562
NLK	1.23486	0.304351	7.07231e-06	0.000103643
RBL2	0.708052	-0.498073	7.11248e-06	0.000104157
LOC220930	1.54347	0.626177	7.11992e-06	0.000104192
C12orf27	2.6984	1.4321	7.15691e-06	0.000104658
EIF5	0.805596	-0.311872	7.18093e-06	0.000104935
SOS1	0.801158	-0.319841	7.18923e-06	0.000104981
RPS6KA5	0.543589	-0.879412	7.20764e-06	0.000105175
ARHGAP19	0.725577	-0.462799	7.28534e-06	0.000106233
ZBTB11	0.775445	-0.366903	7.32099e-06	0.000106677
LIMK2	0.736476	-0.441289	7.33789e-06	0.000106848
PDE4A	1.62006	0.696051	7.34365e-06	0.000106856
ESPL1	0.737171	-0.439928	7.36534e-06	0.000107095
PLEK	0.533894	-0.905375	7.41999e-06	0.000107813
TTF2	0.699864	-0.514853	7.45428e-06	0.000108235
ZNF37A	0.736272	-0.44169	7.49312e-06	0.000108722
C17orf71	0.783996	-0.351082	7.51899e-06	0.00010902
PLCH2	0.354847	-1.49473	7.5427e-06	0.000109286
ANXA8L1	0.46493	-1.10491	7.59684e-06	0.000109993
SAMD8	0.673434	-0.570391	7.62705e-06	0.000110353
NCOA6	0.74898	-0.417001	7.65282e-06	0.000110647
ANKRD36BP1	0.457182	-1.12916	7.69712e-06	0.000111209
IGSF9	0.586347	-0.770174	7.73377e-06	0.000111657
ANKRD54	1.2702	0.345055	7.74154e-06	0.000111657
TGFBRAP1	0.529572	-0.917103	7.74441e-06	0.000111657
RBL1	0.633829	-0.657834	7.80216e-06	0.000112373
TRMT2B	0.724462	-0.465017	7.80506e-06	0.000112373
TUBA4B	2.3916	1.25797	7.83529e-06	0.000112729
CHCHD8	1.3228	0.40359	7.90815e-06	0.000113698
RPL32P3	0.694838	-0.525252	7.92889e-06	0.000113916
PDPK1	0.699742	-0.515106	8.01279e-06	0.000115041
MS4A1	0.32675	-1.61374	8.06693e-06	0.000115737
SPRR2D	0.145642	-2.7795	8.10492e-06	0.000116201
FLRT3	3.33136	1.73611	8.12369e-06	0.000116389
GPR31	0.76705	-0.382608	8.14909e-06	0.000116671
KEAP1	0.791315	-0.337677	8.20725e-06	0.000117422
SPDYE1	0.694467	-0.526022	8.24708e-06	0.000117909
PIK3CG	0.544811	-0.876173	8.29847e-06	0.000118561
CYP19A1	0.538737	-0.892347	8.37399e-06	0.000119491
QPCTL	1.41183	0.497564	8.37518e-06	0.000119491
PLXDC2	0.493059	-1.02017	8.40899e-06	0.000119889
MLL5	0.688983	-0.537461	8.45513e-06	0.000120464
MRPL17	1.29767	0.375925	8.47369e-06	0.000120602
SLC2A5	0.483078	-1.04967	8.47658e-06	0.000120602
ATP7B	2.73029	1.44906	8.48938e-06	0.0001207
LOC642587	0.236735	-2.07865	8.53338e-06	0.000121241
C1orf210	1.6337	0.708143	8.54192e-06	0.000121279
SBNO1	0.507015	-0.979901	8.55199e-06	0.000121338
WDR63	2.40318	1.26494	8.57007e-06	0.000121461
C12orf54	0.304874	-1.71372	8.5725e-06	0.000121461
NDUFC2	1.30734	0.386629	8.59837e-06	0.000121743
LRPAP1	1.31088	0.390531	8.71027e-06	0.000123242
GTF2I	0.611359	-0.709909	8.7489e-06	0.000123703
FLG	0.274705	-1.86405	8.81369e-06	0.00012452
RAP2A	0.731282	-0.451499	8.82367e-06	0.00012452
CARS2	1.33722	0.419232	8.82484e-06	0.00012452
PDF	1.36523	0.449141	8.85606e-06	0.000124874
KCNAB2	0.61003	-0.713047	8.87979e-06	0.000125123
CENPI	0.664963	-0.588653	8.91988e-06	0.000125601
SYNC	2.55553	1.35362	8.99061e-06	0.00012651
FOXN4	2.76276	1.46611	9.06503e-06	0.00012747
SLC13A4	0.464289	-1.1069	9.10327e-06	0.00012792
RPL14	1.44747	0.533536	9.1311e-06	0.000128223
NEK11	1.69608	0.762207	9.15954e-06	0.000128535
MST1R	1.93809	0.954636	9.1724e-06	0.000128627
TMEM126B	1.27865	0.35462	9.27394e-06	0.000129962
SEL1L3	1.88427	0.914009	9.29007e-06	0.000130099
TRPV3	0.389977	-1.35854	9.29825e-06	0.000130125
C7orf50	1.42379	0.509732	9.35278e-06	0.000130799
SPAG9	0.770926	-0.375335	9.3655e-06	0.000130887
TMEM62	1.52523	0.609024	9.38166e-06	0.000131024
SH3PXD2B	0.678119	-0.560389	9.39401e-06	0.000131107
ZNF804A	0.62455	-0.679112	9.42774e-06	0.000131488
C1orf161	0.396887	-1.3332	9.45611e-06	0.000131794
RBM33	0.804855	-0.313199	9.49189e-06	0.000132203
PKN3	1.54282	0.625573	9.51028e-06	0.000132369
CCNT1	0.508685	-0.975154	9.52624e-06	0.000132373
SCYL1	1.20787	0.272469	9.52663e-06	0.000132373
NIN	0.721634	-0.470661	9.53506e-06	0.000132373
EFCAB4A	2.73446	1.45126	9.54004e-06	0.000132373
FAU	1.31348	0.393397	9.54386e-06	0.000132373
LARP6	1.88722	0.916266	9.54933e-06	0.000132373
PABPC1	0.704951	-0.504404	9.56311e-06	0.000132414
ZNF532	0.667937	-0.582215	9.56515e-06	0.000132414
N4BP3	0.603845	-0.727749	9.61238e-06	0.000132978
TMEM231	1.81627	0.860977	9.62527e-06	0.000133066
ANXA3	1.95932	0.97035	9.64358e-06	0.00013323
LRRC31	3.71979	1.89522	9.65022e-06	0.000133231
CUTA	1.38004	0.464715	9.66405e-06	0.000133283
SLC39A8	1.72254	0.784535	9.66693e-06	0.000133283
NUDT9	1.26691	0.34131	9.69268e-06	0.000133548
SYPL1	0.747807	-0.419262	9.71909e-06	0.000133822
C5orf20	0.467265	-1.09769	9.74963e-06	0.000134152
POLG	0.822786	-0.281411	9.78664e-06	0.000134571
GNA13	0.786439	-0.346593	9.79497e-06	0.000134596
ZFP41	0.729037	-0.455936	9.81449e-06	0.000134773
EFHB	1.74842	0.806054	9.82954e-06	0.00013489
POU2AF1	0.364526	-1.4559	9.87548e-06	0.000135429
ENTPD2	2.19006	1.13097	9.91258e-06	0.000135847
FAM136A	1.27552	0.351082	9.97018e-06	0.000136546
PROM1	6.49227	2.69872	1.00029e-05	0.000136804
DLG5	0.710327	-0.493446	1.00037e-05	0.000136804
SLC36A3	0.864741	-0.20966	1.00091e-05	0.000136804
GPR120	0.54732	-0.869543	1.00392e-05	0.000137091
NEK3	1.49112	0.576392	1.00434e-05	0.000137091
CTSL2	1.83748	0.877726	1.00739e-05	0.00013733
THEM5	0.437922	-1.19125	1.00781e-05	0.00013733
COQ10A	1.41592	0.501741	1.00811e-05	0.00013733
POM121C	0.80948	-0.304933	1.01255e-05	0.000137844
TLR6	0.544944	-0.875819	1.01826e-05	0.000138529
TMEM53	1.35236	0.435482	1.02331e-05	0.000139124
ACP1	1.23808	0.308104	1.02678e-05	0.00013934
FDX1L	1.39963	0.485046	1.0269e-05	0.00013934
RAB12	0.745429	-0.423857	1.02699e-05	0.00013934
HCK	0.521637	-0.938883	1.02762e-05	0.00013934
CTXN1	2.18327	1.12649	1.03104e-05	0.000139712
C17orf101	1.31992	0.400445	1.03595e-05	0.000140285
CYP21A2	2.04609	1.03287	1.03708e-05	0.000140345
SPRR2E	0.156854	-2.67251	1.03845e-05	0.000140395
HOXB5	2.8043	1.48764	1.03882e-05	0.000140395
RTN4IP1	1.32236	0.403116	1.04687e-05	0.000141309
SOX15	0.284834	-1.8118	1.04696e-05	0.000141309
HIAT1	0.772588	-0.372228	1.04856e-05	0.00014134
ZNF19	1.5852	0.664669	1.04857e-05	0.00014134
PIK3C2B	0.664443	-0.589782	1.05325e-05	0.000141877
LOC643387	1.23576	0.305393	1.05415e-05	0.000141906
ACOT4	1.61248	0.689282	1.05614e-05	0.00014208
GLB1	1.38074	0.465444	1.06146e-05	0.00014267
C6orf203	1.32395	0.404849	1.06192e-05	0.00014267
KPRP	0.36132	-1.46865	1.067e-05	0.000143259
EDF1	1.37226	0.456549	1.071e-05	0.000143702
TCTN3	1.26548	0.339687	1.07354e-05	0.000143948
MCC	0.455409	-1.13477	1.07484e-05	0.000144029
TMED6	1.99826	0.998744	1.0802e-05	0.000144625
FYTTD1	0.770093	-0.376896	1.08109e-05	0.000144625
BAT2L1	0.73883	-0.436686	1.08141e-05	0.000144625
ERH	1.24606	0.317371	1.08463e-05	0.000144808
CGRRF1	1.33736	0.419388	1.08485e-05	0.000144808
NDUFV2	1.30509	0.38415	1.0849e-05	0.000144808
C6orf127	2.23544	1.16056	1.09041e-05	0.000145369
CHI3L1	0.400752	-1.31922	1.09052e-05	0.000145369
EIF3I	1.20414	0.268005	1.10238e-05	0.000146855
IKZF5	0.783356	-0.35226	1.10682e-05	0.000147301
EMR4P	0.576466	-0.794693	1.10827e-05	0.000147301
LZTFL1	1.44952	0.535576	1.10839e-05	0.000147301
SETD1B	0.795855	-0.329422	1.1086e-05	0.000147301
DDI2	0.457399	-1.12848	1.11019e-05	0.000147417
ATR	0.749155	-0.416665	1.11493e-05	0.00014795
LSM3	1.27614	0.35179	1.11625e-05	0.00014803
ZMYND17	1.39203	0.477189	1.12458e-05	0.000149037
TBL1XR1	0.764497	-0.387418	1.12644e-05	0.000149188
SIGLEC6	0.605075	-0.724814	1.13025e-05	0.000149596
ELK3	0.556593	-0.845306	1.13394e-05	0.000149988
NUP133	0.835407	-0.259449	1.14062e-05	0.000150774
C9orf21	1.44392	0.529993	1.14235e-05	0.000150905
BBOX1	0.325731	-1.61825	1.14678e-05	0.000151392
CELP	0.373218	-1.42191	1.15153e-05	0.000151922
SMAD1	0.722046	-0.469837	1.15249e-05	0.000151951
RPL34	1.41461	0.500401	1.15701e-05	0.000152424
IFT27	1.5475	0.629941	1.15756e-05	0.000152424
C21orf119	1.4618	0.547745	1.15852e-05	0.000152452
C12orf72	1.39925	0.48465	1.16185e-05	0.000152792
ATP5J	1.27642	0.352098	1.16564e-05	0.000153191
WWC1	1.64562	0.718634	1.16815e-05	0.000153423
PLIN5	2.57143	1.36257	1.16951e-05	0.000153504
FAM45B	0.626881	-0.673737	1.17405e-05	0.000154001
MOSPD2	0.666515	-0.585291	1.17767e-05	0.000154377
FAM165B	1.3058	0.384931	1.18018e-05	0.000154507
TTLL6	2.46079	1.29912	1.18074e-05	0.000154507
SLC3A1	2.91483	1.54341	1.18092e-05	0.000154507
PVRL1	0.517407	-0.950629	1.18607e-05	0.000155081
BLOC1S1	1.38631	0.471248	1.18707e-05	0.000155114
WDR91	0.637935	-0.648519	1.19329e-05	0.000155734
OXR1	0.717689	-0.478569	1.19334e-05	0.000155734
AKAP9	0.730968	-0.45212	1.19961e-05	0.000156297
CRLS1	1.34355	0.426045	1.20019e-05	0.000156297
LOC541471	1.64252	0.71591	1.2003e-05	0.000156297
HECW2	0.580972	-0.783459	1.2007e-05	0.000156297
KCTD1	0.619904	-0.689883	1.20183e-05	0.000156345
ZFP106	0.771465	-0.374327	1.20687e-05	0.000156901
RAET1L	0.334077	-1.58175	1.20959e-05	0.000157124
HRH2	0.485043	-1.04382	1.21085e-05	0.000157124
APBA1	0.55492	-0.849649	1.21089e-05	0.000157124
ITPRIP	0.60549	-0.723825	1.21303e-05	0.000157303
TMEM139	3.42721	1.77703	1.21489e-05	0.000157444
AHDC1	0.708925	-0.496295	1.21699e-05	0.000157559
CXCL2	2.77137	1.4706	1.2178e-05	0.000157559
PPP2R2A	0.780884	-0.356819	1.21808e-05	0.000157559
IGFBP3	2.20756	1.14245	1.2292e-05	0.000158861
KCTD10	0.818441	-0.28905	1.2297e-05	0.000158861
PDZK1	2.26673	1.18061	1.23177e-05	0.000159028
ADCY7	0.625204	-0.6776	1.23703e-05	0.000159608
GNG5	1.2312	0.300063	1.23939e-05	0.000159811
HRCT1	2.46992	1.30446	1.24252e-05	0.000160115
HOXD10	0.450634	-1.14997	1.2449e-05	0.00016032
PHF20L1	0.784344	-0.350441	1.24867e-05	0.000160704
TRMT112	1.29646	0.374578	1.25388e-05	0.000161274
CCDC12	1.3551	0.438394	1.25798e-05	0.0001617
OPA1	0.770105	-0.376872	1.26275e-05	0.000162206
DOCK2	0.514587	-0.958514	1.2635e-05	0.000162206
CACNA2D1	0.327415	-1.61081	1.2774e-05	0.000163888
ACSL6	0.492327	-1.02231	1.2854e-05	0.00016481
NNMT	2.50584	1.32529	1.28715e-05	0.000164932
RAB21	0.793123	-0.334383	1.28964e-05	0.000165148
C9orf139	0.574255	-0.800238	1.29344e-05	0.000165531
FRMD4A	0.646501	-0.629275	1.29489e-05	0.000165539
GRHL2	0.711723	-0.490612	1.29512e-05	0.000165539
ME1	0.375652	-1.41253	1.29783e-05	0.000165782
IL16	0.584084	-0.775753	1.2988e-05	0.000165803
TOM1L2	0.651937	-0.617195	1.30137e-05	0.000165989
TMEM97	1.51312	0.597525	1.30228e-05	0.000165989
ZBTB7C	0.41774	-1.25932	1.30269e-05	0.000165989
UBXN1	1.24683	0.318266	1.3065e-05	0.000166372
ZNF689	0.599044	-0.739267	1.31193e-05	0.00016696
STX1A	1.58724	0.666524	1.31331e-05	0.000167031
C16orf46	1.40054	0.485987	1.3147e-05	0.000167104
C4orf34	1.47689	0.562567	1.32019e-05	0.000167699
COMMD1	1.33813	0.420219	1.32399e-05	0.000168077
CYB561D1	0.694984	-0.524948	1.32859e-05	0.000168556
GGTLC2	2.07266	1.05148	1.33038e-05	0.000168679
GTF3C3	0.766765	-0.383145	1.3322e-05	0.000168806
KTELC1	0.749045	-0.416875	1.3421e-05	0.000169955
CHD6	0.695545	-0.523785	1.34826e-05	0.00017063
RBBP5	0.710945	-0.492189	1.35414e-05	0.000171268
KDM5A	0.799428	-0.322961	1.35639e-05	0.000171448
TFEC	0.508838	-0.974722	1.35846e-05	0.000171603
SCGB1D2	3.32976	1.73542	1.36329e-05	0.000172028
SNRPA	1.24689	0.318334	1.3635e-05	0.000172028
CD82	0.59633	-0.745818	1.36818e-05	0.000172511
LASS5	1.23007	0.298741	1.37188e-05	0.000172872
CCS	1.35016	0.433135	1.3816e-05	0.00017399
GPX2	0.189591	-2.39903	1.38365e-05	0.000174141
TBC1D4	0.629823	-0.666981	1.39315e-05	0.000175229
SLC30A9	1.28943	0.366728	1.40159e-05	0.000176183
KRT77	0.40795	-1.29354	1.40409e-05	0.000176388
CITED4	1.79708	0.845655	1.4098e-05	0.000176998
HIST1H1B	1.65772	0.729202	1.41294e-05	0.000177283
ZNF407	0.781429	-0.355813	1.41774e-05	0.000177777
SIN3A	0.806966	-0.30942	1.42992e-05	0.000179096
CFI	2.28533	1.1924	1.43001e-05	0.000179096
DPT	0.410317	-1.28519	1.43107e-05	0.000179119
ALX3	0.553484	-0.853386	1.43669e-05	0.000179615
SF3B5	1.34755	0.43034	1.43678e-05	0.000179615
TTLL12	0.694645	-0.525652	1.44577e-05	0.000180628
NR2C1	1.28133	0.357643	1.44785e-05	0.000180716
FRG1	1.34019	0.422433	1.44823e-05	0.000180716
SLCO2B1	0.526776	-0.92474	1.46432e-05	0.000182613
CUL2	0.80943	-0.305023	1.46725e-05	0.000182866
CST3	1.50169	0.586587	1.46916e-05	0.000182993
C9orf152	4.16046	2.05674	1.48663e-05	0.000185057
POLR2L	1.44727	0.533335	1.49772e-05	0.000186324
RYR1	0.291801	-1.77694	1.50914e-05	0.000187631
RPL36AL	1.30726	0.386547	1.51154e-05	0.000187815
ZBTB5	0.787391	-0.344847	1.52048e-05	0.000188812
ARHGAP29	1.97699	0.983308	1.52582e-05	0.00018936
ACTBL2	2.13831	1.09647	1.53608e-05	0.000190519
C15orf41	0.691162	-0.532905	1.53933e-05	0.000190754
NME5	2.68737	1.4262	1.53984e-05	0.000190754
HMGCL	1.33372	0.415452	1.54416e-05	0.000191173
RBX1	1.27508	0.350591	1.5509e-05	0.000191892
C20orf94	0.599351	-0.738527	1.55269e-05	0.000191997
FAM117B	0.651462	-0.618247	1.57925e-05	0.000195164
NPDC1	1.86636	0.900224	1.59123e-05	0.000196526
PLA2G4E	0.263173	-1.92592	1.60483e-05	0.000198087
FREM2	4.69917	2.23241	1.60911e-05	0.000198495
LOC100130691	0.622965	-0.682777	1.61303e-05	0.00019886
FGFR1OP	1.33005	0.411475	1.61535e-05	0.000198993
GMPR	2.19988	1.13742	1.61605e-05	0.000198993
C1orf92	1.67249	0.741995	1.61722e-05	0.000199016
LGI3	0.306344	-1.70677	1.62396e-05	0.000199727
HRH1	1.70729	0.771709	1.62591e-05	0.000199829
OSTBETA	1.86393	0.898351	1.62674e-05	0.000199829
HOXD11	0.290646	-1.78267	1.62856e-05	0.000199933
MYNN	0.782941	-0.353024	1.63134e-05	0.000200107
GJC2	1.85663	0.892688	1.63194e-05	0.000200107
TRIB3	1.80828	0.854619	1.63325e-05	0.000200148
PSMB6	1.31431	0.394304	1.63691e-05	0.000200477
OR2A7	0.675334	-0.566326	1.63867e-05	0.000200573
ERP44	1.2334	0.302636	1.63998e-05	0.000200614
SGK3	0.724062	-0.465815	1.64636e-05	0.000201274
GCNT1	1.98622	0.990024	1.65318e-05	0.000201987
TTC29	1.72393	0.785699	1.65465e-05	0.000202047
COQ4	1.27673	0.352454	1.65676e-05	0.000202184
GSK3B	0.75524	-0.404992	1.66237e-05	0.000202708
MTF1	0.758097	-0.399545	1.66303e-05	0.000202708
RAMP1	2.36449	1.24153	1.67136e-05	0.000203548
PSD3	0.562137	-0.831007	1.67191e-05	0.000203548
MTSS1L	0.660338	-0.598723	1.67991e-05	0.0002044
RPS27L	1.39512	0.480389	1.68566e-05	0.000204954
ITGA2	0.451504	-1.14719	1.68646e-05	0.000204954
PHLDB3	0.664218	-0.590271	1.69245e-05	0.000205466
SNRPG	1.25317	0.325585	1.69267e-05	0.000205466
PRKAB1	1.39177	0.476923	1.69456e-05	0.000205573
SIL1	1.39856	0.483943	1.69929e-05	0.000206025
GSTO1	1.43381	0.519857	1.70494e-05	0.000206588
U2AF1	1.21798	0.28449	1.71114e-05	0.000207216
RFT1	1.2506	0.322615	1.71722e-05	0.00020783
PHF21A	0.800216	-0.321539	1.71931e-05	0.000207961
DNAJB1	0.712928	-0.488171	1.72471e-05	0.000208491
RHOB	1.68037	0.748783	1.72873e-05	0.000208853
NHLH2	0.356086	-1.4897	1.73207e-05	0.000209133
PAXIP1	0.762096	-0.391956	1.73818e-05	0.000209748
GLIS3	2.29788	1.2003	1.74935e-05	0.000210971
C17orf28	2.51256	1.32916	1.75314e-05	0.000211304
MGC16142	0.747463	-0.419926	1.76394e-05	0.000212481
GGA2	0.804747	-0.313393	1.77204e-05	0.000213332
NAA50	0.767301	-0.382135	1.77648e-05	0.00021374
TMEM25	1.42967	0.51568	1.77974e-05	0.000214008
CCL15	2.73391	1.45096	1.78158e-05	0.000214103
C10orf67	2.28461	1.19195	1.78384e-05	0.000214249
RB1CC1	0.758498	-0.398783	1.78611e-05	0.000214348
CEP152	0.663558	-0.591705	1.78682e-05	0.000214348
PSMA5	1.2532	0.325616	1.78786e-05	0.000214348
HSPB11	1.28359	0.360186	1.78885e-05	0.000214348
INCA1	1.46564	0.551532	1.79743e-05	0.00021525
SLC6A11	0.284835	-1.8118	1.79946e-05	0.000215368
GPR75	0.605394	-0.724053	1.80924e-05	0.000216412
LGALS7B	0.175105	-2.51371	1.81682e-05	0.000217192
COQ5	1.21678	0.28307	1.82029e-05	0.00021748
RCN1	1.42356	0.509504	1.83187e-05	0.000218736
AGPAT2	1.49731	0.582373	1.83965e-05	0.000219485
UQCRQ	1.40192	0.487402	1.84029e-05	0.000219485
BCL2L2	0.734133	-0.445887	1.84582e-05	0.000220017
MAML1	0.755273	-0.40493	1.85221e-05	0.00022065
SLC6A10P	0.396771	-1.33362	1.85503e-05	0.000220859
CLEC17A	0.605737	-0.723237	1.85813e-05	0.0002211
NAGK	0.761329	-0.393407	1.86003e-05	0.000221197
ERBB4	3.53683	1.82246	1.87605e-05	0.000222973
ZNF740	0.820717	-0.285043	1.87817e-05	0.000222998
NTRK2	0.257464	-1.95756	1.87844e-05	0.000222998
PHPT1	1.40783	0.493471	1.87984e-05	0.000223035
BPTF	0.763693	-0.388935	1.88809e-05	0.000223862
C12orf60	1.39598	0.481281	1.88899e-05	0.000223862
BLOC1S2	0.761976	-0.392182	1.8933e-05	0.000224242
AP1M2	1.37087	0.455087	1.89557e-05	0.000224382
GAS2L2	2.36126	1.23956	1.9084e-05	0.00022577
ZMYND12	1.85113	0.888409	1.91192e-05	0.000225929
DHCR24	0.676356	-0.564146	1.91236e-05	0.000225929
FOXP3	0.527477	-0.922819	1.91304e-05	0.000225929
FCGR2C	0.543233	-0.880356	1.91972e-05	0.000226392
NHP2L1	1.25004	0.321978	1.91977e-05	0.000226392
PPM1G	1.18615	0.246291	1.92028e-05	0.000226392
CNGB3	0.463029	-1.11083	1.92182e-05	0.000226444
PSMB3	1.3663	0.450274	1.92381e-05	0.000226548
KIAA0895	1.56112	0.642581	1.92586e-05	0.000226623
GLDN	0.450145	-1.15154	1.92666e-05	0.000226623
PTPN1	0.749973	-0.415089	1.94818e-05	0.000229023
CBX7	0.67502	-0.566997	1.94959e-05	0.000229057
CCK	2.70674	1.43656	1.95187e-05	0.000229105
LOC653653	0.557223	-0.843673	1.95374e-05	0.000229105
EPHX3	0.298543	-1.74399	1.95482e-05	0.000229105
GMCL1	0.653677	-0.613351	1.95535e-05	0.000229105
C14orf166	1.20822	0.272886	1.95637e-05	0.000229105
DR1	0.782483	-0.353869	1.9567e-05	0.000229105
CTCF	0.847644	-0.238469	1.96244e-05	0.000229646
POLR1A	0.731704	-0.450667	1.97791e-05	0.000231324
GDF15	2.60898	1.38348	1.98306e-05	0.000231794
TMSB10	1.49825	0.583282	1.98488e-05	0.000231875
TMEM219	1.3554	0.438723	1.98916e-05	0.000232243
LY6G5C	1.55976	0.64132	1.99438e-05	0.000232719
SHROOM2	0.630363	-0.665745	2.02407e-05	0.000236013
SEC13	1.27495	0.350439	2.02543e-05	0.000236013
LOC440925	2.43308	1.28278	2.02606e-05	0.000236013
C14orf156	1.357	0.440422	2.02971e-05	0.000236304
CCDC30	1.64933	0.721878	2.03373e-05	0.000236637
VSIG10L	0.45475	-1.13685	2.03938e-05	0.000237161
SERPINB5	0.281742	-1.82755	2.04635e-05	0.000237836
SP2	0.814239	-0.296475	2.05035e-05	0.000238166
TOMM5	1.29955	0.378007	2.05517e-05	0.000238591
PITPNM2	0.642275	-0.638737	2.06113e-05	0.000239147
MIOX	2.44521	1.28996	2.07298e-05	0.000240385
MEST	1.62939	0.70433	2.07832e-05	0.000240869
LOC646471	0.566566	-0.819684	2.07953e-05	0.000240873
RPF2	1.35688	0.440298	2.08916e-05	0.000241851
LOC284276	2.15939	1.11062	2.09474e-05	0.000242361
ACAD9	0.809386	-0.3051	2.09775e-05	0.000242572
EIF3A	0.759396	-0.397076	2.114e-05	0.000244314
C7orf43	0.797576	-0.326306	2.1253e-05	0.000245426
FBXO32	0.628744	-0.669455	2.12602e-05	0.000245426
CCL22	0.488165	-1.03456	2.14353e-05	0.000247308
ZNF579	1.54078	0.623658	2.15153e-05	0.000247883
CTNNBIP1	0.741474	-0.431533	2.15212e-05	0.000247883
ATIC	1.34597	0.428652	2.15214e-05	0.000247883
FUCA1	1.53963	0.62258	2.16281e-05	0.000248973
MUC13	6.16791	2.62478	2.17609e-05	0.00025036
MUC15	0.269559	-1.89133	2.18063e-05	0.000250742
CHID1	1.28999	0.367357	2.18275e-05	0.000250845
C2orf34	1.43741	0.523473	2.18594e-05	0.000251024
AIDA	1.24838	0.320055	2.18675e-05	0.000251024
ACACA	0.78079	-0.356994	2.19203e-05	0.000251489
SETD8	0.811764	-0.300867	2.19748e-05	0.000251863
SIGIRR	1.54299	0.62573	2.19776e-05	0.000251863
CYBB	0.536739	-0.897706	2.20094e-05	0.000252
TST	1.67461	0.743824	2.2014e-05	0.000252
SURF1	1.26953	0.344298	2.20479e-05	0.000252246
EPCAM	2.14261	1.09937	2.21216e-05	0.000252751
STARD5	0.519848	-0.943838	2.21217e-05	0.000252751
ZNF7	0.809448	-0.30499	2.21289e-05	0.000252751
IKZF3	0.501557	-0.995516	2.2146e-05	0.000252804
PAPOLG	0.77385	-0.369874	2.22009e-05	0.000253291
GADD45GIP1	1.44668	0.532747	2.22598e-05	0.000253681
C1GALT1	1.42026	0.506151	2.22638e-05	0.000253681
RFTN2	0.635529	-0.653971	2.22756e-05	0.000253681
KIAA0226	0.7886	-0.342634	2.22846e-05	0.000253681
RCOR1	0.741489	-0.431502	2.24864e-05	0.000255836
ROMO1	1.48926	0.574598	2.25535e-05	0.000256456
CYP4V2	1.56483	0.646009	2.26072e-05	0.000256926
TSPAN1	2.92063	1.54628	2.28651e-05	0.000259712
PRR13	1.29725	0.375453	2.30271e-05	0.000261408
CMIP	0.696988	-0.520795	2.30581e-05	0.000261504
ZNF433	2.36588	1.24237	2.30612e-05	0.000261504
NEBL	0.45735	-1.12863	2.3167e-05	0.00026256
LOC728875	1.8492	0.8869	2.3197e-05	0.000262755
CDK8	0.58979	-0.761727	2.34634e-05	0.000265624
CSK	0.803644	-0.315372	2.34944e-05	0.000265829
VPS29	1.19093	0.252085	2.3522e-05	0.000265995
MT1F	1.74059	0.799576	2.35671e-05	0.000266281
LZTS1	0.499655	-1.001	2.35733e-05	0.000266281
TCHP	0.798878	-0.323952	2.36606e-05	0.000267119
FMNL3	0.749634	-0.415742	2.37424e-05	0.000267896
C9orf64	1.36517	0.449085	2.38354e-05	0.000268688
FAM157A	0.477026	-1.06786	2.38388e-05	0.000268688
SCGB3A1	4.08723	2.03112	2.38627e-05	0.00026881
ZNF148	0.793299	-0.334064	2.39181e-05	0.000269146
C21orf57	1.48272	0.56825	2.39188e-05	0.000269146
SNX14	1.28917	0.366442	2.39484e-05	0.000269331
C3orf23	1.29347	0.371246	2.39879e-05	0.000269627
HNF1A	2.32393	1.21657	2.40117e-05	0.000269747
KPNA6	0.839644	-0.25215	2.40406e-05	0.000269923
SLC34A2	6.46676	2.69304	2.408e-05	0.000270218
ATG7	1.25842	0.331612	2.41366e-05	0.000270705
TACC3	1.32923	0.410586	2.41533e-05	0.000270744
MCM3APAS	0.659025	-0.601595	2.42728e-05	0.000271935
ERMAP	0.731281	-0.451501	2.43643e-05	0.000272811
FAM21A	0.45063	-1.14999	2.44167e-05	0.000273249
ADRA1B	2.17817	1.12312	2.44922e-05	0.000273944
KRT32	0.507089	-0.97969	2.45812e-05	0.000274789
DRD5	0.528675	-0.919547	2.46207e-05	0.000275081
ALG5	1.28817	0.365324	2.46854e-05	0.000275653
SGK196	0.578292	-0.79013	2.47275e-05	0.000275884
RIMS3	0.49025	-1.02841	2.47463e-05	0.000275884
CASC5	0.548683	-0.865955	2.47518e-05	0.000275884
SPTB	0.604742	-0.725609	2.47599e-05	0.000275884
C17orf81	1.29971	0.37819	2.48078e-05	0.000276268
TRAFD1	0.772428	-0.372527	2.48539e-05	0.000276631
MXD1	0.551296	-0.859101	2.49534e-05	0.000277588
GOLGA1	0.81675	-0.292034	2.50284e-05	0.000278272
TPST2	0.70658	-0.501076	2.50463e-05	0.000278319
DENND2A	2.22749	1.15542	2.51077e-05	0.00027885
MAP2K5	0.797736	-0.326017	2.51378e-05	0.000279033
GLTPD2	1.9734	0.980681	2.51721e-05	0.000279264
PUS10	0.737201	-0.43987	2.52342e-05	0.0002798
JUND	1.43813	0.524195	2.5404e-05	0.000281532
MED11	1.29584	0.37389	2.55067e-05	0.000282517
ADNP	0.75373	-0.407879	2.55571e-05	0.000282922
CALR	1.26036	0.333832	2.56041e-05	0.000283289
POU2F1	1.40216	0.487648	2.5878e-05	0.000286165
TMEM45A	0.379552	-1.39763	2.58992e-05	0.000286246
NUDT14	1.38822	0.473232	2.59391e-05	0.000286532
BAZ2A	0.804138	-0.314484	2.59688e-05	0.000286705
CD28	0.530722	-0.913972	2.60152e-05	0.000287064
SLC37A2	0.468383	-1.09424	2.62458e-05	0.000289452
BRWD3	0.590918	-0.758971	2.62635e-05	0.000289491
IHH	2.85123	1.51158	2.62855e-05	0.000289546
KCTD7	0.714632	-0.484727	2.62966e-05	0.000289546
IFT74	1.3213	0.401959	2.64456e-05	0.000290901
CLGN	3.29784	1.72152	2.64481e-05	0.000290901
PRKDC	0.750796	-0.413508	2.65902e-05	0.000292307
NAP1L2	0.525338	-0.928681	2.67227e-05	0.000293607
NDUFA3	1.47257	0.558333	2.67735e-05	0.000294007
ATPIF1	1.28583	0.362696	2.67982e-05	0.00029412
STX8	1.33607	0.417996	2.69774e-05	0.000295929
GPR172B	0.409046	-1.28967	2.70839e-05	0.000296938
C11orf16	2.0865	1.06108	2.72307e-05	0.000298388
KDM5B	0.691355	-0.532502	2.73e-05	0.000298988
TMPRSS11B	0.245239	-2.02774	2.74517e-05	0.000300489
C10orf107	1.92502	0.944872	2.75095e-05	0.000300857
BSG	1.3129	0.392757	2.75147e-05	0.000300857
TADA1	0.784885	-0.349446	2.75541e-05	0.00030099
FAM13C	0.480692	-1.05681	2.75562e-05	0.00030099
DQX1	0.438818	-1.18831	2.76394e-05	0.000301737
COMMD6	1.33054	0.412009	2.77112e-05	0.000302361
CDK20	1.51401	0.598374	2.77515e-05	0.000302639
NDUFC1	1.29227	0.369904	2.77978e-05	0.000302982
KRI1	0.802604	-0.317239	2.78791e-05	0.000303708
MCM4	0.724326	-0.465289	2.79657e-05	0.000304489
ZNF343	0.801324	-0.319542	2.80136e-05	0.000304849
WWP1	0.764293	-0.387803	2.80895e-05	0.000305513
ANXA8L2	0.245203	-2.02795	2.81111e-05	0.000305585
CALML5	0.157609	-2.66558	2.81575e-05	0.000305825
KRT4	0.158277	-2.65948	2.8163e-05	0.000305825
GPR1	0.383057	-1.38437	2.83814e-05	0.000308034
MIPEP	1.33008	0.411515	2.87499e-05	0.000311868
NDUFB1	1.35264	0.435778	2.87679e-05	0.000311898
SCYL3	0.81632	-0.292793	2.88399e-05	0.000312514
2021-09-15	1.18267	0.242053	2.8896e-05	0.000312957
CRCP	0.822556	-0.281814	2.90752e-05	0.00031473
ARSE	2.94238	1.55699	2.91285e-05	0.000315064
CISD3	1.39558	0.48086	2.91465e-05	0.000315064
CHL1	0.255147	-1.9706	2.91521e-05	0.000315064
GTF3A	1.34958	0.432516	2.92216e-05	0.000315648
UGGT2	1.36217	0.44591	2.92838e-05	0.000316154
TMCC2	0.511717	-0.966581	2.93273e-05	0.000316457
COL6A6	0.484585	-1.04518	2.94012e-05	0.000317087
LRP8	0.618096	-0.694098	2.96247e-05	0.00031933
BTK	0.542088	-0.8834	2.96811e-05	0.00031977
ARL11	0.541062	-0.886135	2.9811e-05	0.000321
C6orf227	1.59347	0.672175	2.98366e-05	0.000321108
XCR1	0.62591	-0.675973	2.98804e-05	0.000321411
MAD2L2	1.36039	0.444024	2.99345e-05	0.000321823
CRB3	1.38314	0.467945	3.00233e-05	0.000322608
SLC39A13	1.31882	0.39925	3.00877e-05	0.000323132
C9orf37	1.32367	0.404542	3.01096e-05	0.000323197
CHD8	0.83682	-0.257011	3.01372e-05	0.000323324
PRDX5	1.39315	0.478348	3.01732e-05	0.000323542
PCSK4	1.84002	0.879721	3.03326e-05	0.000325081
SYT12	2.64838	1.40511	3.03783e-05	0.000325401
TMEM213	3.09059	1.62788	3.04549e-05	0.000325981
DDR1	0.749756	-0.415507	3.04643e-05	0.000325981
KLHL24	0.6768	-0.563198	3.05653e-05	0.000326891
COX7A2	1.37757	0.462126	3.06728e-05	0.000327869
CD55	2.04592	1.03275	3.07715e-05	0.000328678
KRTDAP	0.209429	-2.25546	3.07805e-05	0.000328678
DNAH14	2.46403	1.30102	3.09097e-05	0.000329885
B3GNT7	1.95982	0.970724	3.09346e-05	0.00032998
ATP2C1	0.754372	-0.406652	3.10274e-05	0.000330798
RNF170	0.797481	-0.326477	3.11827e-05	0.000332281
CCR2	0.483026	-1.04983	3.12428e-05	0.000332748
TMEM181	1.31278	0.392627	3.12904e-05	0.000333082
LILRA1	0.646409	-0.629482	3.132e-05	0.000333224
CHGA	3.29943	1.72222	3.1366e-05	0.000333504
KDM6A	0.716659	-0.480641	3.13788e-05	0.000333504
KDELC2	1.42781	0.513805	3.15234e-05	0.000334867
ANXA5	1.31332	0.393217	3.16448e-05	0.000335982
USP6NL	0.730766	-0.452518	3.16712e-05	0.000336088
KRTCAP2	1.367	0.451016	3.1828e-05	0.000337578
COX6A2	2.08825	1.06229	3.18542e-05	0.00033768
CELF4	2.22174	1.15169	3.19309e-05	0.000338319
BAHD1	0.78184	-0.355055	3.21088e-05	0.000340028
EGFL8	1.57781	0.657923	3.21536e-05	0.000340327
LOC646214	0.753101	-0.409084	3.21931e-05	0.000340496
FAM49B	0.775254	-0.367259	3.22028e-05	0.000340496
UBE2G1	0.800269	-0.321443	3.22668e-05	0.000340997
SNORA39	0.661915	-0.595282	3.24658e-05	0.000342923
WDFY4	0.505559	-0.984048	3.25052e-05	0.000343163
HCFC1	0.825532	-0.276604	3.25503e-05	0.000343462
LRRC10B	2.48848	1.31526	3.26105e-05	0.00034392
MORC2	0.821675	-0.283359	3.26856e-05	0.000344535
USP8	0.817794	-0.290191	3.27349e-05	0.000344877
MRPL33	1.30485	0.383884	3.28173e-05	0.000345567
PPL	0.586295	-0.770301	3.29279e-05	0.000346554
BACE2	1.56589	0.64698	3.3045e-05	0.000347609
MED13L	0.739442	-0.43549	3.32914e-05	0.000350021
MALT1	0.715152	-0.483678	3.33685e-05	0.000350652
ST18	0.632092	-0.661794	3.34465e-05	0.000351291
ATP6V1B2	0.786337	-0.346781	3.34885e-05	0.000351482
ABCA12	0.353797	-1.49901	3.3499e-05	0.000351482
ERP27	2.49386	1.31838	3.36497e-05	0.000352883
SLPI	2.50796	1.32652	3.36743e-05	0.00035296
CABLES2	0.761035	-0.393965	3.38514e-05	0.000354635
ADAMTS17	0.489649	-1.03018	3.40457e-05	0.000356489
GPX4	1.43615	0.522209	3.43354e-05	0.000359339
LOC387646	0.533483	-0.906486	3.44452e-05	0.000360304
CD200R1	0.543747	-0.878992	3.45029e-05	0.000360724
DOK4	1.50263	0.587486	3.46711e-05	0.000362297
HOXA4	0.508024	-0.977032	3.47405e-05	0.000362837
MINK1	0.732253	-0.449587	3.49772e-05	0.000365124
IFI16	0.539942	-0.889124	3.50097e-05	0.000365277
CNOT1	0.809817	-0.304333	3.50685e-05	0.000365704
TSPAN8	5.20355	2.3795	3.51829e-05	0.000366469
GIYD2	1.45928	0.545259	3.51832e-05	0.000366469
NSMAF	0.757325	-0.401015	3.51955e-05	0.000366469
PKN1	1.64576	0.718753	3.52276e-05	0.000366476
C9orf172	0.550793	-0.860417	3.52319e-05	0.000366476
RER1	1.18472	0.244548	3.5431e-05	0.000368244
TMEM179B	1.23733	0.307229	3.54378e-05	0.000368244
CMTM7	1.90923	0.932989	3.55539e-05	0.000369263
GMDS	1.68869	0.755905	3.55953e-05	0.000369506
APEH	1.29719	0.375392	3.56726e-05	0.000370122
BEND7	2.5106	1.32803	3.57907e-05	0.000371159
LOC253724	1.36635	0.450326	3.58903e-05	0.000372003
SAAL1	1.28525	0.362048	3.59361e-05	0.00037229
SESN3	0.484839	-1.04442	3.61036e-05	0.000373836
CREBBP	0.803198	-0.316173	3.62267e-05	0.000374922
CASP14	0.169147	-2.56365	3.62754e-05	0.000375236
WDR59	0.813029	-0.298622	3.6348e-05	0.000375744
LYRM1	1.29177	0.369348	3.63612e-05	0.000375744
MAPK6	0.691942	-0.531276	3.65329e-05	0.000377319
ITPKB	0.700236	-0.514088	3.65604e-05	0.000377319
STOX2	0.569085	-0.813284	3.65687e-05	0.000377319
B4GALT1	1.48043	0.56602	3.6651e-05	0.000377977
HOXB7	1.772	0.825379	3.68768e-05	0.000380115
ZNF202	1.25013	0.322077	3.69662e-05	0.000380845
C6orf26	1.62974	0.704644	3.70709e-05	0.000381732
CELSR2	0.641461	-0.640567	3.71621e-05	0.000382479
MNS1	1.96182	0.972195	3.71915e-05	0.000382589
EDARADD	0.512319	-0.964886	3.72817e-05	0.000383325
CAPN1	0.787138	-0.345311	3.73254e-05	0.000383581
ATL2	0.755861	-0.403807	3.73546e-05	0.000383689
VPS8	0.807025	-0.309315	3.74239e-05	0.000384209
DEDD	0.828832	-0.270848	3.75097e-05	0.000384896
GPX1	1.43633	0.522383	3.76513e-05	0.000386156
[truncated: 6,723 more rows]

## Sheet: CHOL
id	fc	log2fc	pvalue	padj
SPA17	5.01619	2.32659	3.68589e-08	0.00075568
IL11	7.059	2.81946	2.76547e-05	0.283488
TM2D2	1.74299	0.801561	6.52241e-05	0.445741
C16orf48	2.53119	1.33981	0.000325668	0.983847
MIER1	0.578369	-0.789937	0.000355072	0.983847
ABCC2	0.0611716	-4.031	0.000386144	0.983847
TP53INP1	0.320497	-1.64162	0.000492273	0.983847
REXO2	1.87897	0.909941	0.000498784	0.983847
PDLIM7	2.13265	1.09265	0.000629974	0.983847
OGT	0.571617	-0.806879	0.000633626	0.983847
TEX10	1.80112	0.848897	0.00070583	0.983847
LCN2	18.8733	4.23828	0.000770809	0.983847
PTTG1IP	1.81321	0.858544	0.000889613	0.983847
PHLDB1	2.1696	1.11743	0.00107332	0.983847
FGF13	0.165207	-2.59765	0.00109855	0.983847
RNF213	0.578769	-0.788941	0.00114322	0.983847
ZNF451	0.644379	-0.634019	0.0011943	0.983847
DDX10	1.4928	0.578018	0.00121841	0.983847
C9orf98	3.54735	1.82674	0.00129034	0.983847
TTC12	2.32062	1.21451	0.00137854	0.983847
TUBB6	2.04762	1.03395	0.00144355	0.983847
TRAPPC4	1.85596	0.892167	0.00148752	0.983847
GCM1	0.234053	-2.0951	0.0015749	0.983847
TSPO	1.9769	0.983238	0.00159485	0.983847
CAPNS1	1.5867	0.666033	0.00161033	0.983847
KIAA0141	0.66625	-0.585865	0.00176607	0.983847
CYP2D7P1	0.312789	-1.67674	0.00192842	0.983847
ZNF674	0.612677	-0.706802	0.0019567	0.983847
LOC651250	0.653753	-0.613182	0.00202635	0.983847
KLK6	12.6629	3.66254	0.00205701	0.983847
GTF2A2	1.37555	0.460007	0.00206917	0.983847
LOC645332	1.86665	0.900452	0.00212279	0.983847
ZNF449	0.606775	-0.720767	0.00216918	0.983847
SLCO1A2	0.183935	-2.44273	0.00221887	0.983847
DTWD1	1.39104	0.476166	0.00223679	0.983847
FAM160B1	0.635137	-0.65486	0.00224144	0.983847
LOC401588	0.631043	-0.66419	0.00228712	0.983847
PPME1	1.38217	0.466938	0.00232332	0.983847
C11orf70	4.81599	2.26783	0.00238547	0.983847
RUVBL1	1.56473	0.645913	0.00245513	0.983847
ANKS1A	0.716819	-0.48032	0.00255296	0.983847
SUGT1	1.45438	0.540408	0.00295733	0.983847
RBM44	0.27677	-1.85324	0.00301871	0.983847
C2orf81	2.76183	1.46562	0.00302951	0.983847
DYNLL1	1.45463	0.540657	0.00312992	0.983847
LOC143666	2.22671	1.15491	0.00317201	0.983847
UGT1A3	0.139232	-2.84444	0.00321446	0.983847
PLIN1	0.213314	-2.22895	0.00322039	0.983847
VSIG2	12.8627	3.68512	0.0032678	0.983847
MTMR4	0.570426	-0.809889	0.00332385	0.983847
PAAF1	1.55751	0.639244	0.00341658	0.983847
PPP1R14B	1.81514	0.860078	0.00342318	0.983847
SLC25A16	0.521151	-0.940227	0.00352888	0.983847
N6AMT1	1.83206	0.873464	0.00360842	0.983847
STAC2	5.53806	2.46938	0.00363234	0.983847
MON2	0.675297	-0.566406	0.00366312	0.983847
ABCA5	0.422045	-1.24453	0.0036786	0.983847
CSAD	0.551628	-0.858232	0.00370004	0.983847
CSE1L	1.38283	0.467628	0.00372174	0.983847
SEPP1	0.352708	-1.50345	0.00372292	0.983847
ADCY10	0.288356	-1.79408	0.00372614	0.983847
NMU	6.2068	2.63385	0.00375354	0.983847
TUBB3	2.60128	1.37922	0.00378047	0.983847
DIP2B	0.592723	-0.75457	0.00381228	0.983847
FAM129B	2.59544	1.37598	0.00384394	0.983847
ZRANB2	0.693351	-0.528342	0.00391065	0.983847
WDR54	2.41935	1.27462	0.00394447	0.983847
PLCB3	1.58195	0.6617	0.00396716	0.983847
CDK20	1.79532	0.844245	0.00399589	0.983847
ZNF318	0.598158	-0.741401	0.00403942	0.983847
PIWIL2	0.407456	-1.29529	0.00408435	0.983847
REEP2	3.15664	1.65839	0.00420229	0.983847
LOC100132707	0.5404	-0.8879	0.00422779	0.983847
GCLC	0.484471	-1.04552	0.00425141	0.983847
SNORA39	0.495781	-1.01223	0.00428364	0.983847
ZNF75D	0.657	-0.606035	0.00437873	0.983847
TCEB1	1.39234	0.477508	0.00438017	0.983847
TAX1BP3	1.88044	0.911068	0.00449672	0.983847
USP27X	0.627599	-0.672085	0.00457122	0.983847
KIF9	2.02941	1.02106	0.00465972	0.983847
CFL1	1.45639	0.542397	0.0047137	0.983847
LMAN2L	1.38518	0.470077	0.0047742	0.983847
ASH2L	1.31552	0.395635	0.00490757	0.983847
TTC31	0.75462	-0.406177	0.00496197	0.983847
C1orf201	1.90852	0.932452	0.00497784	0.983847
C11orf73	1.45757	0.543564	0.00499645	0.983847
SLC5A6	0.633774	-0.65796	0.00500002	0.983847
SNRPD1	1.43511	0.521165	0.00523541	0.983847
PUM2	0.739555	-0.43527	0.00525722	0.983847
ATP6V1C2	0.488495	-1.03358	0.00536153	0.983847
GGA3	0.697677	-0.519369	0.00537612	0.983847
C13orf26	1.76187	0.817107	0.00538111	0.983847
ZBTB39	0.626986	-0.673494	0.00543645	0.983847
UHRF1BP1	0.579889	-0.786151	0.00549012	0.983847
SYT8	9.27713	3.21368	0.00553087	0.983847
THYN1	1.87096	0.903776	0.00568724	0.983847
SLC35D1	0.432142	-1.21042	0.00569542	0.983847
IGFBP6	3.27761	1.71265	0.00570361	0.983847
MIPEP	1.95957	0.97054	0.005773	0.983847
RPS6KB1	0.689487	-0.536404	0.00583128	0.983847
ELOVL5	0.511438	-0.967369	0.00583603	0.983847
TRPV4	5.77056	2.52871	0.00616554	0.983847
FBXO9	0.690407	-0.53448	0.00619907	0.983847
PPP1R13L	2.7507	1.4598	0.00629457	0.983847
MMP11	3.61312	1.85324	0.00642067	0.983847
LAMB4	0.6094	-0.714538	0.0064476	0.983847
CDC123	1.33467	0.416488	0.00647046	0.983847
CLTA	1.67853	0.7472	0.00651019	0.983847
DPP6	3.43133	1.77877	0.00653756	0.983847
SFRS11	0.617571	-0.695323	0.00654057	0.983847
YIF1B	1.45011	0.536166	0.00663107	0.983847
LGSN	0.277023	-1.85192	0.0066503	0.983847
ALG9	1.27676	0.352486	0.00669206	0.983847
DENND5B	0.558012	-0.841632	0.00670076	0.983847
PIH1D2	2.81624	1.49377	0.00675006	0.983847
DYNLRB2	3.40176	1.76628	0.00681877	0.983847
PMEPA1	3.05974	1.61341	0.00685945	0.983847
ZNF354B	0.578091	-0.790632	0.00688343	0.983847
ODZ1	0.290967	-1.78107	0.00698792	0.983847
C16orf80	1.30229	0.381051	0.00700607	0.983847
F5	0.102882	-3.28094	0.00710428	0.983847
RAP2C	0.665877	-0.586672	0.00715432	0.983847
LOC100303728	0.619029	-0.691921	0.00717556	0.983847
PYCRL	1.55569	0.637552	0.00720794	0.983847
SFRP5	17.1761	4.10233	0.00724834	0.983847
ATP5J2	1.68533	0.753028	0.00727728	0.983847
S100A2	4.83877	2.27464	0.00732369	0.983847
PNRC1	0.591748	-0.756946	0.00732374	0.983847
ST14	2.21501	1.14732	0.00734999	0.983847
NUP153	0.67645	-0.563944	0.00737505	0.983847
RUSC2	2.63916	1.40008	0.00738199	0.983847
LOC440957	1.95071	0.963996	0.00746014	0.983847
ZP1	1.99882	0.99915	0.0074612	0.983847
ALDH5A1	0.506417	-0.981604	0.00752622	0.983847
C2orf60	0.738071	-0.438169	0.00753607	0.983847
EYS	0.467665	-1.09645	0.0075459	0.983847
TBL1X	0.682073	-0.552001	0.00755302	0.983847
FSTL3	3.40264	1.76665	0.00763983	0.983847
SERPINH1	1.73546	0.795319	0.00773412	0.983847
ADAM32	3.01866	1.59391	0.00784516	0.983847
PPAP2B	0.412494	-1.27755	0.00788503	0.983847
IL6R	0.217352	-2.2019	0.00801418	0.983847
SUSD2	2.56473	1.35881	0.0080453	0.983847
MSRB2	1.79195	0.84153	0.00805731	0.983847
TSGA14	1.40152	0.486997	0.0082044	0.983847
ZNF366	0.369462	-1.4365	0.0082113	0.983847
PUS10	0.669228	-0.579431	0.00826246	0.983847
PPP2R3C	1.6071	0.684457	0.00844314	0.983847
ATG16L1	0.770806	-0.37556	0.00850346	0.983847
REG1B	9.76837	3.28812	0.00855763	0.983847
C9orf89	1.70851	0.772737	0.00855899	0.983847
HNRNPK	1.23678	0.306586	0.00860204	0.983847
PIP5K1P1	0.534047	-0.904962	0.0086152	0.983847
TSTA3	1.57822	0.658297	0.00861955	0.983847
FMO4	0.426468	-1.22949	0.00864048	0.983847
DNAH1	0.433209	-1.20686	0.00870655	0.983847
CATSPER1	3.79107	1.9226	0.00874079	0.983847
HMBS	1.62882	0.70383	0.00876682	0.983847
NUP93	1.54724	0.629696	0.00880897	0.983847
GRPEL2	0.763602	-0.389107	0.00884851	0.983847
GPR182	0.324174	-1.62516	0.00888907	0.983847
RDH16	0.119957	-3.05941	0.0090787	0.983847
COX4NB	1.4299	0.515919	0.00908501	0.983847
EML4	0.604685	-0.725744	0.00908634	0.983847
ZBTB9	0.675819	-0.565291	0.00908864	0.983847
CYP2F1	0.708114	-0.497946	0.009278	0.983847
SERTAD1	1.67525	0.744377	0.00934296	0.983847
TNNI2	4.97411	2.31444	0.00937321	0.983847
IFT46	1.71756	0.780361	0.00938894	0.983847
STOML1	1.4491	0.535159	0.00940862	0.983847
CD151	1.87121	0.903969	0.00950205	0.983847
GXYLT1	0.672022	-0.57342	0.00959429	0.983847
POLR2L	1.62427	0.699788	0.00967921	0.983847
MGC2752	1.42215	0.508071	0.00972149	0.983847
METTL5	1.28432	0.361008	0.00973501	0.983847
GRIN2C	0.507553	-0.978369	0.00974947	0.983847
FANK1	3.69791	1.88671	0.00984804	0.983847
CSTB	1.58879	0.667929	0.00992524	0.983847
NAE1	1.27181	0.34688	0.010008	0.983847
LANCL2	0.670002	-0.577764	0.0100935	0.983847
LRRC67	1.9714	0.97922	0.0101571	0.983847
LIG1	0.633383	-0.65885	0.0101671	0.983847
FAM120AOS	1.45354	0.539572	0.0102016	0.983847
POLR3D	1.42373	0.509676	0.0103204	0.983847
LOC158696	0.287063	-1.80056	0.0103646	0.983847
AKAP3	2.95621	1.56375	0.0103693	0.983847
ZNF275	0.674799	-0.56747	0.0104319	0.983847
VKORC1	1.51986	0.60394	0.0104725	0.983847
ELOVL2	0.116487	-3.10176	0.010498	0.983847
DUS1L	0.712679	-0.488675	0.0105335	0.983847
C9orf85	1.50324	0.588078	0.0106174	0.983847
C9orf3	2.01446	1.01039	0.0106224	0.983847
NCRNA00094	1.77703	0.829469	0.0108905	0.983847
PPARA	0.510021	-0.971373	0.0110066	0.983847
LOC84989	2.0685	1.04858	0.0111433	0.983847
RICTOR	0.632015	-0.661968	0.011196	0.983847
SNAPC2	1.47218	0.557952	0.0112064	0.983847
ORMDL2	1.56391	0.645154	0.0112079	0.983847
TMEM59L	2.89456	1.53334	0.0113188	0.983847
GCNT2	0.373727	-1.41994	0.0113192	0.983847
GLRX2	1.54905	0.631386	0.0113209	0.983847
PDAP1	1.37259	0.456897	0.0113552	0.983847
DNAJB13	2.73852	1.4534	0.011402	0.983847
SGSM1	0.307179	-1.70285	0.0114879	0.983847
SRR	1.50613	0.590845	0.011562	0.983847
ZNHIT6	0.657008	-0.606016	0.0115633	0.983847
MFSD8	0.699079	-0.516472	0.0116072	0.983847
FAM21C	0.812667	-0.299263	0.0116852	0.983847
FBXL8	1.6242	0.699725	0.0117215	0.983847
BAG1	1.99441	0.99596	0.0117276	0.983847
TBCB	1.4619	0.547848	0.0118085	0.983847
BUD13	1.38037	0.465052	0.0118481	0.983847
ENHO	0.351908	-1.50673	0.0119062	0.983847
INO80D	0.704955	-0.504397	0.0120348	0.983847
PTPDC1	1.65489	0.726732	0.0121219	0.983847
TMEM233	0.45737	-1.12857	0.0122335	0.983847
TAGLN2	1.76911	0.823026	0.0123668	0.983847
GABARAPL2	1.30523	0.384307	0.0124408	0.983847
MCM9	0.503592	-0.989672	0.0124834	0.983847
MMP3	3.35296	1.74544	0.012495	0.983847
HCG2P7	0.424253	-1.237	0.012508	0.983847
TOMM5	1.57213	0.652725	0.0125439	0.983847
ICK	0.594098	-0.751226	0.0126373	0.983847
RNF183	3.76316	1.91194	0.0128339	0.983847
IFT88	1.5862	0.665577	0.0128428	0.983847
SSBP1	1.31265	0.392479	0.0128691	0.983847
LRRC8D	0.591347	-0.757924	0.0129756	0.983847
MC1R	1.88638	0.915617	0.0130059	0.983847
TMEM189-UBE2V1	3.1243	1.64353	0.0131987	0.983847
WNT2B	3.81047	1.92997	0.0132491	0.983847
PPP2R4	1.79586	0.844677	0.0133554	0.983847
ZCCHC11	0.510294	-0.970599	0.0134662	0.983847
SATL1	0.665423	-0.587656	0.0135116	0.983847
KIAA1919	0.594336	-0.750649	0.0135889	0.983847
HRH4	0.564637	-0.824605	0.0136209	0.983847
ENY2	1.32699	0.408155	0.0136529	0.983847
ACOT9	1.38397	0.468811	0.013706	0.983847
PSENEN	1.54374	0.626434	0.0137573	0.983847
ALOX15	0.382946	-1.38479	0.0137996	0.983847
WSB1	0.625495	-0.67693	0.0138522	0.983847
NSMCE1	1.54752	0.629958	0.0138983	0.983847
COL13A1	4.72681	2.24087	0.0139001	0.983847
CGB	4.18314	2.06459	0.0140237	0.983847
NCRNA00152	1.73052	0.791204	0.0140612	0.983847
KARS	1.34394	0.426468	0.0140697	0.983847
CCNO	4.01088	2.00392	0.0140789	0.983847
HARS2	0.779191	-0.359951	0.0141572	0.983847
RABAC1	1.6265	0.701768	0.0142284	0.983847
ATL2	0.636442	-0.6519	0.0142668	0.983847
XIRP1	4.76824	2.25346	0.014322	0.983847
MRPL50	1.38549	0.470394	0.0143417	0.983847
LOC100132832	0.638454	-0.647346	0.0143671	0.983847
MED23	0.639995	-0.643868	0.014398	0.983847
LOC341056	0.65812	-0.603577	0.0144037	0.983847
CBFA2T2	0.679904	-0.556597	0.0144651	0.983847
TWIST1	2.93757	1.55462	0.0144797	0.983847
EXOC7	0.765063	-0.386349	0.0145707	0.983847
POLH	0.690137	-0.535046	0.0145899	0.983847
GALM	0.482802	-1.0505	0.014613	0.983847
SLC16A13	0.552615	-0.855653	0.0146383	0.983847
C16orf55	1.66202	0.732935	0.0146789	0.983847
FTSJD2	0.720538	-0.472853	0.0147117	0.983847
SETBP1	0.573121	-0.803089	0.0147501	0.983847
CCIN	1.73675	0.796392	0.0147529	0.983847
PRKCA	0.483436	-1.0486	0.0147537	0.983847
KIAA0664P3	0.493216	-1.01971	0.0147856	0.983847
LOC440925	0.374412	-1.4173	0.0148074	0.983847
CCL27	1.46405	0.549967	0.0148137	0.983847
CDHR3	0.343355	-1.54223	0.0148157	0.983847
EIF2C3	0.613695	-0.704405	0.0148222	0.983847
PPIP5K2	0.663689	-0.591422	0.0148638	0.983847
FAM38A	1.68617	0.753753	0.0148754	0.983847
CHMP1A	1.40672	0.492339	0.0149099	0.983847
CTSL1	1.72896	0.789905	0.0149438	0.983847
ATP6V1E1	1.37518	0.459625	0.0149735	0.983847
MDM2	0.678961	-0.558599	0.0149931	0.983847
AGL	0.657794	-0.604293	0.0151007	0.983847
RNF44	0.698782	-0.517085	0.0152071	0.983847
APTX	1.54252	0.625291	0.0152425	0.983847
LOC100131193	0.622357	-0.684186	0.0152439	0.983847
LOC100128292	2.16922	1.11718	0.0152784	0.983847
BEX2	0.52581	-0.927388	0.0153268	0.983847
POMP	1.48002	0.565614	0.0153749	0.983847
MUC6	14.9584	3.90288	0.0154129	0.983847
ATG9B	0.323039	-1.63022	0.0155088	0.983847
SH2D1B	0.408739	-1.29075	0.0155361	0.983847
STIP1	1.37897	0.463596	0.0155564	0.983847
SNORA70	0.635797	-0.653361	0.015563	0.983847
TFF2	22.058	4.46323	0.0156052	0.983847
NDUFB6	1.59036	0.669356	0.0156504	0.983847
ZNF492	0.525748	-0.927557	0.0156678	0.983847
TTLL1	1.72049	0.782817	0.0156833	0.983847
ZZZ3	0.671164	-0.575262	0.0157623	0.983847
CLCN5	0.468164	-1.09491	0.0157815	0.983847
TNRC6A	0.792282	-0.335915	0.0157982	0.983847
SMCR8	0.654046	-0.612537	0.0158203	0.983847
MTMR10	0.695284	-0.524326	0.0158319	0.983847
NUTF2	1.40476	0.490319	0.0158759	0.983847
CCDC144A	0.358941	-1.47818	0.0158958	0.983847
CLEC11A	2.08503	1.06007	0.0159244	0.983847
GRP	4.67804	2.2259	0.0160157	0.983847
VAMP7	0.715493	-0.48299	0.0160237	0.983847
GUCA1B	0.413622	-1.27362	0.0160681	0.983847
CTXN1	4.42474	2.14559	0.0160998	0.983847
NCRNA00171	0.63766	-0.649141	0.0161667	0.983847
BANF1	1.39538	0.480661	0.0162253	0.983847
CYP2D6	0.215746	-2.2126	0.0162437	0.983847
ST6GAL1	0.379737	-1.39693	0.0162857	0.983847
LOC100131434	0.511766	-0.966443	0.0163808	0.983847
LOC643677	0.513907	-0.96042	0.0164501	0.983847
IER5L	2.23323	1.15913	0.0164564	0.983847
USP33	0.687732	-0.540081	0.0164798	0.983847
GAS2L1	1.73122	0.791786	0.0166285	0.983847
NME7	1.59539	0.67391	0.0166734	0.983847
C6orf142	0.176117	-2.5054	0.0167339	0.983847
POMZP3	1.94362	0.958746	0.0167377	0.983847
SEC61B	1.51195	0.596412	0.0169776	0.983847
TNRC6B	0.668913	-0.580111	0.0170898	0.983847
MYSM1	0.370012	-1.43436	0.0172275	0.983847
TMEM218	1.3287	0.410016	0.0173262	0.983847
RNPC3	0.518344	-0.948018	0.0173885	0.983847
GNPTAB	0.652802	-0.615283	0.0175341	0.983847
INSM2	0.610976	-0.710811	0.0176119	0.983847
ZNF652	0.757435	-0.400806	0.01773	0.983847
CAPN14	0.361756	-1.46691	0.0177412	0.983847
ITSN2	0.622925	-0.68287	0.0178348	0.983847
GCC1	0.762486	-0.391218	0.0178514	0.983847
PAR1	0.513669	-0.961089	0.0178738	0.983847
LIMS3	3.73206	1.89997	0.0179191	0.983847
SH3BGR	1.92605	0.945642	0.0179826	0.983847
ACTG2	3.5159	1.8139	0.0180988	0.983847
MYL9	2.15978	1.11089	0.0182622	0.983847
SLC12A4	1.47088	0.556678	0.0182985	0.983847
PTS	1.59293	0.671684	0.0183557	0.983847
FBXO15	2.91826	1.54511	0.0184126	0.983847
LYG2	0.649308	-0.623026	0.0184587	0.983847
HSBP1	1.35231	0.435428	0.0184999	0.983847
C7orf34	0.783412	-0.352156	0.018623	0.983847
TUBA3D	0.330756	-1.59616	0.0186689	0.983847
NBR2	0.496428	-1.01034	0.0187348	0.983847
GAS8	1.72777	0.788914	0.0187805	0.983847
LOC730101	0.410272	-1.28535	0.0188222	0.983847
ANP32B	1.52612	0.60987	0.0188304	0.983847
RELN	0.204423	-2.29037	0.0188502	0.983847
KIAA0495	0.779843	-0.358744	0.0189292	0.983847
TIMM8B	1.66053	0.731644	0.0189538	0.983847
TTYH2	0.379255	-1.39876	0.0190031	0.983847
POTEE	0.581648	-0.781781	0.0190235	0.983847
COMMD3	1.3816	0.466344	0.0190362	0.983847
ANUBL1	0.617666	-0.695101	0.0191684	0.983847
TNFRSF19	4.51915	2.17605	0.0191765	0.983847
AKR1CL1	0.535068	-0.902205	0.019196	0.983847
ANKRD55	0.363599	-1.45958	0.0192047	0.983847
BARHL1	1.36426	0.448119	0.0192206	0.983847
TTF1	1.51006	0.594608	0.0192878	0.983847
CCNG1	0.641577	-0.640305	0.0193496	0.983847
NLRP2	11.3801	3.50844	0.0193885	0.983847
CHMP5	1.57301	0.653532	0.0194806	0.983847
PHF16	0.694631	-0.525681	0.0195468	0.983847
DPP4	0.328919	-1.6042	0.0195558	0.983847
BLOC1S2	0.702357	-0.509725	0.0197278	0.983847
HEATR4	0.483534	-1.04831	0.0197521	0.983847
CLTB	1.6816	0.749838	0.0197622	0.983847
TRIM66	0.663533	-0.591759	0.0199048	0.983847
ZW10	1.29284	0.370542	0.0200164	0.983847
HOMER3	2.17043	1.11798	0.0200739	0.983847
COPS7A	1.4113	0.497029	0.0200845	0.983847
PIGL	0.651512	-0.618136	0.0201057	0.983847
RGN	0.288396	-1.79388	0.0201149	0.983847
MAN2C1	0.735513	-0.443178	0.0201531	0.983847
PANX2	0.255609	-1.96799	0.0204304	0.983847
CFLP1	0.519143	-0.945795	0.0206252	0.983847
ATXN7L1	0.625935	-0.675915	0.0206486	0.983847
ABCA4	0.494155	-1.01696	0.0206862	0.983847
OSBPL9	0.59794	-0.741927	0.0207135	0.983847
EFCAB4A	1.63481	0.709124	0.0208226	0.983847
DYNLRB1	1.55016	0.632415	0.0210322	0.983847
KLK10	12.6172	3.65732	0.0210422	0.983847
CHST6	2.70122	1.43361	0.0211489	0.983847
PNMAL1	5.73152	2.51892	0.0212106	0.983847
FMR1	0.703487	-0.507404	0.021294	0.983847
MATN3	3.7722	1.91541	0.021347	0.983847
DNAJC1	1.42064	0.506542	0.021437	0.983847
PRKAG2	0.687094	-0.541421	0.0215281	0.983847
FBXO6	0.591169	-0.758357	0.0215322	0.983847
TBC1D29	0.684665	-0.54653	0.021554	0.983847
PSMG2	1.27875	0.354731	0.0215737	0.983847
RBM33	0.715687	-0.4826	0.0216535	0.983847
MED13	0.747506	-0.419842	0.0217985	0.983847
GPLD1	0.213695	-2.22638	0.0218435	0.983847
SIAE	2.10698	1.07518	0.0219048	0.983847
LENEP	1.53026	0.613774	0.0219981	0.983847
FLJ45340	0.605273	-0.724343	0.0220526	0.983847
PSD4	0.659633	-0.600265	0.0221667	0.983847
TMEM131	0.709193	-0.49575	0.0221731	0.983847
OLFML3	2.02377	1.01704	0.0221767	0.983847
RCN3	1.73112	0.791704	0.0222039	0.983847
TREM1	4.21055	2.07401	0.02227	0.983847
NCRNA00086	0.497103	-1.00838	0.022348	0.983847
LRRC6	2.61649	1.38763	0.0224756	0.983847
GNG10	1.69934	0.764978	0.0224835	0.983847
HRAS	1.57482	0.655183	0.0224869	0.983847
PTGDR	0.379187	-1.39902	0.0224959	0.983847
C2orf43	0.737451	-0.439381	0.0224981	0.983847
CTNNAL1	2.45084	1.29328	0.0225439	0.983847
GNB2	1.42948	0.515488	0.0227052	0.983847
SUMO3	1.36127	0.444949	0.0227353	0.983847
RPS6KA4	1.46208	0.548022	0.0227485	0.983847
WDR38	2.08653	1.0611	0.0228292	0.983847
CPEB2	0.581579	-0.781952	0.022853	0.983847
DLL1	0.46197	-1.11413	0.0228672	0.983847
BACE1	1.43376	0.519804	0.0228743	0.983847
DNAJB7	0.573121	-0.803088	0.0229262	0.983847
ATF6B	0.770401	-0.376319	0.0229661	0.983847
KIAA2018	0.627377	-0.672596	0.0230011	0.983847
NLRX1	1.4076	0.49324	0.0230294	0.983847
CASC2	1.92699	0.946346	0.0230646	0.983847
ZNF763	1.94121	0.956953	0.0230688	0.983847
WNT9B	0.558888	-0.839368	0.0231192	0.983847
MUM1L1	4.23907	2.08375	0.023129	0.983847
CYP17A1	0.622362	-0.684174	0.0231975	0.983847
UBC	1.2982	0.376513	0.0232089	0.983847
C14orf178	1.31956	0.40006	0.023235	0.983847
BTN3A1	0.542	-0.883635	0.0232451	0.983847
SFRS18	0.59324	-0.753311	0.0232772	0.983847
HINT2	1.62725	0.702437	0.0235553	0.983847
REV3L	0.571712	-0.806639	0.0236317	0.983847
BMP1	1.61331	0.69002	0.0236491	0.983847
LPHN2	0.392501	-1.34923	0.0236642	0.983847
MFAP2	3.15115	1.65588	0.0237074	0.983847
SESN1	0.535593	-0.900791	0.0237331	0.983847
DMXL1	0.667103	-0.584019	0.0237382	0.983847
DIO1	0.162	-2.62593	0.0238439	0.983847
AOX2P	0.736395	-0.441448	0.0238686	0.983847
MKRN3	0.195634	-2.35377	0.0239202	0.983847
PNPLA2	1.52158	0.605568	0.0240173	0.983847
UGT1A5	0.357243	-1.48502	0.0240664	0.983847
DCTN3	1.6499	0.722382	0.0240818	0.983847
TCTE3	0.63027	-0.665958	0.0242393	0.983847
SH3GL2	3.82111	1.93399	0.0243855	0.983847
C9orf9	1.56551	0.646637	0.0245244	0.983847
SERPINB2	7.29203	2.86632	0.024681	0.983847
PHKA2	0.723118	-0.467697	0.0248031	0.983847
SNRNP48	0.706639	-0.500954	0.0249192	0.983847
C1orf190	1.99286	0.994842	0.0249685	0.983847
SPTLC1	1.48442	0.569898	0.025048	0.983847
CYP4F22	0.239351	-2.0628	0.0251283	0.983847
C6orf62	0.697094	-0.520575	0.0251667	0.983847
SEMA3B	2.99424	1.58219	0.0252048	0.983847
CFDP1	1.55613	0.637965	0.0252616	0.983847
PRPF4B	0.772986	-0.371486	0.0253233	0.983847
INGX	0.632127	-0.661715	0.0254362	0.983847
ACADSB	0.506536	-0.981263	0.0255793	0.983847
GDF1	2.81397	1.49261	0.0256314	0.983847
SOS1	0.728854	-0.456298	0.025673	0.983847
NTF4	2.92385	1.54787	0.0257131	0.983847
ISCA1P1	1.56056	0.64206	0.025757	0.983847
PHLDA2	2.54611	1.34829	0.0257625	0.983847
ABCA10	0.32639	-1.61533	0.0259695	0.983847
YWHAE	1.32585	0.406913	0.0259728	0.983847
CD160	0.450687	-1.1498	0.026001	0.983847
TPRG1	0.424791	-1.23517	0.0260492	0.983847
ZFYVE26	0.667906	-0.582282	0.0261459	0.983847
CSRP1	1.44552	0.53159	0.0261912	0.983847
CBLN3	0.425411	-1.23307	0.0261971	0.983847
FMR1NB	0.843689	-0.245218	0.0262107	0.983847
UBE2R2	1.52599	0.609748	0.0263232	0.983847
APOL6	0.600828	-0.734975	0.0263816	0.983847
MYL6	1.59561	0.67411	0.0264768	0.983847
TRIM38	0.746345	-0.422086	0.026592	0.983847
ZBTB33	0.777121	-0.363789	0.0267714	0.983847
LENG9	1.71566	0.778764	0.0267723	0.983847
THOC7	1.31436	0.394357	0.0268004	0.983847
WTIP	2.32382	1.2165	0.0269211	0.983847
RPTOR	0.760557	-0.394872	0.0269665	0.983847
RABL5	1.69164	0.758423	0.0269975	0.983847
RANBP1	1.39233	0.477504	0.0270382	0.983847
C1orf109	0.647272	-0.627556	0.0271044	0.983847
CEP164	1.4041	0.489644	0.0271312	0.983847
NMB	2.26885	1.18196	0.0271593	0.983847
CNN1	2.32212	1.21544	0.0271987	0.983847
APBB3	0.579156	-0.787977	0.0272836	0.983847
NLRP6	0.373577	-1.42052	0.0273328	0.983847
EME2	0.478389	-1.06374	0.0273407	0.983847
RAD23B	1.37482	0.459241	0.0274055	0.983847
XPA	1.4023	0.487797	0.0274321	0.983847
SMU1	1.41051	0.496221	0.0274629	0.983847
CBWD6	1.64637	0.719289	0.0275189	0.983847
[truncated: 466 more rows]

## Sheet: COAD
id	fc	log2fc	pvalue	padj
[truncated: 11,118 more rows]

[truncated: 27 more sheets: DLBC, ESCA, GBM, HNSC, KICH, KIRC, KIRP, LAML, LGG, LIHC, LUAD, LUSC, MESO, OV, PAAD, PCPG, PRAD, READ, SARC, SKCM …]
