# Supplementary material for: Sperm Autoantigenic Protein 17 Predicts the Prognosis and the Immunotherapy Response of Cancers: A Pan-Cancer Analysis
Source: Front Immunol. 2022 May 3;13:844736. doi: 10.3389/fimmu.2022.844736 (PMC9110779; doi:10.3389/fimmu.2022.844736)
Supplement: Supplementary file 3 [file Table_3.xlsx]

## Sheet: ACC
rank	cmap name	mean	n	enrichment	p	specificity	percent non-null
1	15-delta prostaglandin J2	-0.455	15	-0.637	0	0.0301	66
2	MG-262	-0.773	3	-0.974	4e-05	0	100
3	5182598	-0.861	2	-0.994	8e-05	0.0063	100
4	yohimbic acid	-0.433	3	-0.928	0.00054	0	66
5	levobunolol	-0.319	4	-0.829	0.00163	0.0064	50
6	irinotecan	0.512	3	0.901	0.00192	0.1682	66
7	cinchonine	-0.378	4	-0.787	0.00412	0.0617	50
8	diprophylline	-0.396	5	-0.697	0.00563	0.0066	60
9	dinoprost	-0.359	4	-0.738	0.00939	0.0141	50
10	phenazone	-0.401	3	-0.822	0.0113	0.0231	66
11	cyclobenzaprine	-0.339	4	-0.719	0.01259	0.0167	50
12	puromycin	-0.536	4	-0.7	0.01711	0.1045	75
13	butoconazole	0.37	4	0.693	0.0186	0.0332	50
14	alpha-yohimbine	-0.463	3	-0.786	0.02011	0.0138	66
15	esculetin	-0.506	3	-0.753	0.03067	0.0321	66
16	guaifenesin	0.348	6	0.543	0.03504	0.0424	50
17	mebeverine	-0.419	4	-0.648	0.03648	0.0539	50
18	quipazine	-0.158	4	-0.64	0.04024	0.0377	50
19	ampicillin	-0.333	4	-0.628	0.04691	0.0377	50
20	metixene	-0.266	4	-0.624	0.04971	0.1154	50

## Sheet: BLCA
rank	cmap name	mean	n	enrichment	p	specificity	percent non-null
1	thioridazine	-0.506	20	-0.582	0	0.0645	70
2	perhexiline	-0.708	4	-0.9	0.00016	0	100
3	prochlorperazine	-0.416	16	-0.516	0.00016	0.0472	62
4	15-delta prostaglandin J2	-0.356	15	-0.513	0.0003	0.0977	53
5	puromycin	-0.732	4	-0.887	0.00036	0.0373	100
6	irinotecan	0.589	3	0.901	0.00192	0.1682	66
7	ticarcillin	0.35	3	0.894	0.00232	0	66
8	ioxaglic acid	0.357	3	0.888	0.00266	0.0082	66
9	alvespimycin	-0.409	12	-0.496	0.00299	0.0797	58
10	disulfiram	-0.356	5	-0.709	0.00449	0.036	60
11	naltrexone	-0.483	5	-0.682	0.00743	0.0393	80
12	sulfathiazole	-0.52	5	-0.678	0.00789	0.0214	80
13	famotidine	0.214	5	0.683	0.00811	0	60
14	rilmenidine	-0.239	4	-0.744	0.00851	0.0069	50
15	procarbazine	-0.341	3	-0.838	0.00857	0	66
16	oxyphenbutazone	-0.315	4	-0.74	0.00891	0.0168	50
17	proguanil	-0.417	3	-0.835	0.00895	0	66
18	esculetin	-0.433	3	-0.825	0.0107	0	66
19	loperamide	-0.332	6	-0.611	0.01136	0.1053	50
20	cefamandole	0.446	4	0.71	0.01456	0.0521	75
21	pivmecillinam	0.298	4	0.708	0.01482	0.0153	75
22	metixene	-0.49	4	-0.707	0.01536	0.0385	75
23	chlorcyclizine	-0.272	6	-0.593	0.01583	0.0089	50
24	folic acid	0.463	4	0.701	0.01645	0.0114	75
25	carmustine	-0.427	3	-0.796	0.01731	0.0338	66
26	valinomycin	-0.236	4	-0.697	0.01784	0.0571	50
27	harmol	0.3	4	0.691	0.01896	0.0465	75
28	prenylamine	-0.523	4	-0.688	0.02051	0.0826	75
29	nefopam	-0.423	5	-0.618	0.02179	0.0207	60
30	tonzonium bromide	-0.543	4	-0.681	0.02268	0.0862	75
31	indoprofen	0.372	4	0.68	0.02272	0.0556	75
32	sodium phenylbutyrate	0.151	7	0.522	0.02547	0.0503	57
33	metanephrine	-0.356	5	-0.603	0.02808	0.051	60
34	gabexate	0.406	4	0.665	0.02863	0.076	75
35	benzydamine	-0.472	4	-0.662	0.02932	0.0248	75
36	Prestwick-967	0.25	4	0.661	0.0301	0.0077	50
37	metitepine	-0.32	4	-0.66	0.03018	0.0261	50
38	calmidazolium	-0.665	2	-0.874	0.03161	0.0984	100
39	memantine	0.258	4	0.654	0.03358	0.0068	50
40	spaglumic acid	0.26	2	0.871	0.03394	0.0635	50
41	guaifenesin	0.289	6	0.544	0.03454	0.0424	50
42	helveticoside	-0.424	6	-0.545	0.03472	0.1429	66
43	Prestwick-920	-0.485	4	-0.643	0.03909	0.0396	75
44	estropipate	0.274	4	0.643	0.03937	0.0299	50
45	nimesulide	-0.469	4	-0.642	0.03943	0.0194	75
46	chloramphenicol	-0.484	4	-0.639	0.04048	0.0893	75
47	CP-944629	0.305	4	0.639	0.0412	0.0154	50
48	stachydrine	0.281	4	0.639	0.04152	0.0133	50
49	buspirone	-0.432	4	-0.634	0.04386	0.0366	75
50	CP-863187	0.269	4	0.634	0.04416	0.0845	50
51	meropenem	-0.475	4	-0.627	0.04748	0.0794	75
52	practolol	-0.521	4	-0.626	0.04806	0.0357	75

## Sheet: BRCA
rank	cmap name	mean	n	enrichment	p	specificity	percent non-null
1	5182598	-0.922	2	-0.998	4e-05	0	100
2	5224221	-0.872	2	-0.991	0.00026	0.0075	100
3	vinburnine	-0.354	4	-0.813	0.00227	0	50
4	W-13	0.441	2	0.961	0.00256	0	100
5	niclosamide	-0.433	5	-0.676	0.00835	0.0826	60
6	helveticoside	-0.447	6	-0.623	0.00918	0.052	66
7	withaferin A	-0.517	4	-0.699	0.01723	0.1312	75
8	semustine	-0.366	4	-0.686	0.02099	0.0667	50
9	nafcillin	-0.264	4	-0.683	0.02204	0.017	50
10	pizotifen	-0.314	4	-0.675	0.02493	0.0259	50
11	lanatoside C	-0.357	6	-0.539	0.03814	0.1809	50
12	carmustine	-0.432	3	-0.735	0.03828	0.0541	66
13	chlorphenamine	-0.324	4	-0.644	0.03839	0.0374	50
14	pirlindole	0.421	3	0.714	0.04571	0.0364	66

## Sheet: CESC
rank	cmap name	mean	n	enrichment	p	specificity	percent non-null
1	MG-262	-0.788	3	-0.988	0	0	100
2	levobunolol	-0.346	4	-0.837	0.00123	0.0064	50
3	antazoline	-0.562	4	-0.731	0.0105	0.0063	75
4	ascorbic acid	0.512	4	0.726	0.01132	0	75
5	pizotifen	0.446	4	0.718	0.01299	0.0255	75
6	thiamine	-0.494	3	-0.791	0.01855	0.0213	66

## Sheet: CHOL
rank	cmap name	mean	n	enrichment	p	specificity	percent non-null
1	5182598	-0.922	2	-0.999	0	0	100
2	W-13	0.617	2	0.973	0.00117	0	100
3	ionomycin	0.562	3	0.889	0.00256	0.0211	66

## Sheet: COAD
rank	cmap name	mean	n	enrichment	p	specificity	percent non-null
1	adiphenine	0.81	5	0.846	0.00018	0.016	100
2	isoflupredone	0.831	3	0.947	0.0002	0.0052	100
3	atractyloside	0.704	5	0.829	0.00032	0.0056	100
4	medrysone	-0.724	6	-0.756	0.0004	0.0108	100
5	phthalylsulfathiazole	-0.729	5	-0.819	0.00048	0.005	100
6	genistein	0.345	17	0.476	0.00052	0.0174	76
7	nadolol	0.689	4	0.858	0.00054	0.0055	100
8	naringenin	0.689	4	0.851	0.00072	0.0106	100
9	thioguanosine	-0.702	4	-0.847	0.00101	0.0141	100
10	estradiol	0.192	37	0.311	0.00129	0.1321	54
11	lisuride	0.669	5	0.775	0.0013	0.0211	100
12	meticrane	-0.7	5	-0.76	0.00146	0.0098	100
13	podophyllotoxin	0.701	4	0.824	0.00161	0.0286	100
14	viomycin	0.742	4	0.823	0.00167	0.0347	100
15	aciclovir	0.528	6	0.7	0.00191	0	100
16	gliclazide	-0.715	4	-0.819	0.00199	0.01	100
17	amiodarone	-0.651	5	-0.744	0.0021	0	100
18	thiamphenicol	0.704	5	0.754	0.00214	0.0741	100
19	cinchonine	0.671	4	0.815	0.00219	0.0267	100
20	3-acetamidocoumarin	0.689	4	0.815	0.00223	0.019	100
21	lorglumide	-0.666	5	-0.739	0.00244	0.0051	100
22	rimexolone	-0.751	4	-0.804	0.00284	0.0104	100
23	chrysin	-0.722	3	-0.884	0.00304	0.0051	100
24	Prestwick-1082	0.744	3	0.881	0.00333	0.0211	100
25	roxithromycin	-0.728	4	-0.797	0.00338	0.0333	100
26	ronidazole	-0.727	3	-0.877	0.00381	0.0142	100
27	Prestwick-1084	-0.734	4	-0.784	0.00434	0.0186	100
28	remoxipride	-0.741	4	-0.78	0.00487	0.0168	100
29	famprofazone	-0.511	6	-0.649	0.00512	0.0115	83
30	luteolin	-0.699	4	-0.776	0.00515	0.0229	100
31	trazodone	-0.761	3	-0.859	0.00559	0.0225	100
32	chenodeoxycholic acid	0.686	4	0.768	0.00561	0.0275	100
33	eucatropine	-0.659	6	-0.643	0.00572	0.0417	100
34	fludrocortisone	0.428	8	0.56	0.00666	0.1412	75
35	PHA-00745360	0.432	8	0.56	0.00676	0.1257	75
36	karakoline	0.445	6	0.638	0.00679	0.0054	83
37	tobramycin	-0.719	4	-0.76	0.00682	0.0056	100
38	trimethobenzamide	0.481	5	0.69	0.00711	0.0491	80
39	fenoprofen	-0.587	6	-0.633	0.00727	0.0357	83
40	Prestwick-1103	0.602	4	0.752	0.00732	0.0373	100
41	amitriptyline	0.527	6	0.633	0.00741	0.1019	83
42	isoxicam	0.563	5	0.685	0.00795	0.0915	80
43	norcyclobenzaprine	-0.63	4	-0.748	0.00812	0.031	100
44	sulfadimethoxine	0.508	5	0.682	0.00823	0.0622	80
45	cefamandole	0.577	4	0.742	0.00849	0.0208	100
46	repaglinide	-0.676	4	-0.743	0.00863	0.0343	100
47	zimeldine	-0.609	5	-0.673	0.00869	0.0385	100
48	procaine	-0.691	5	-0.668	0.00939	0.0711	100
49	merbromin	0.564	5	0.674	0.00955	0.0688	80
50	canadine	0.656	4	0.735	0.00965	0.0736	100
51	Prestwick-685	-0.469	5	-0.664	0.01005	0.0158	80
52	apigenin	-0.707	4	-0.731	0.01058	0.087	100
53	trihexyphenidyl	0.687	3	0.825	0.01078	0.0559	100
54	DL-thiorphan	-0.764	2	-0.926	0.01135	0.0227	100
55	skimmianine	-0.684	4	-0.724	0.01192	0.0368	100
56	bepridil	-0.649	4	-0.722	0.01217	0.0455	100
57	bumetanide	0.705	4	0.72	0.01247	0.0915	100
58	CP-320650-01	0.399	8	0.53	0.01282	0.1214	75
59	pentoxyverine	-0.651	4	-0.717	0.01297	0.0254	100
60	sulfafurazole	-0.642	5	-0.65	0.01298	0.0796	100
61	dapsone	0.477	5	0.656	0.0131	0.0221	80
62	isoniazid	0.578	5	0.654	0.01354	0.0331	80
63	oxybenzone	0.611	4	0.713	0.01363	0.0471	100
64	bisacodyl	-0.635	4	-0.711	0.01416	0.0403	100
65	diethylstilbestrol	0.485	6	0.595	0.0144	0.1526	83
66	trioxysalen	-0.655	4	-0.708	0.01498	0.0102	100
67	Prestwick-691	0.669	3	0.804	0.01524	0.0563	100
68	clorsulon	0.633	4	0.707	0.01528	0.0585	100
69	chloropyrazine	0.578	4	0.706	0.01556	0.057	100
70	ginkgolide A	-0.786	4	-0.705	0.01566	0.11	100
71	trifluoperazine	-0.323	16	-0.374	0.01634	0.2885	75
72	heptaminol	0.61	5	0.641	0.01714	0.1687	80
73	cycloserine	-0.68	4	-0.697	0.01784	0.0659	100
74	milrinone	-0.646	3	-0.794	0.01787	0.0376	100
75	levobunolol	0.561	4	0.695	0.01804	0.0641	100
76	8-azaguanine	-0.74	4	-0.696	0.01812	0.0979	100
77	anisomycin	0.498	4	0.689	0.01953	0.3351	100
78	dipyridamole	-0.608	6	-0.578	0.01996	0.0798	100
79	ebselen	-0.687	3	-0.786	0.02005	0.0305	100
80	hexestrol	-0.637	4	-0.689	0.02013	0.0803	100
81	chlorogenic acid	0.391	4	0.681	0.0221	0.0221	75
82	ambroxol	0.515	4	0.681	0.02226	0.1177	75
83	LY-294002	-0.29	61	-0.189	0.0226	0.7178	67
84	sulconazole	-0.729	4	-0.681	0.02268	0.079	100
85	alpha-estradiol	-0.468	16	-0.362	0.02274	0.2678	87
86	iopamidol	0.515	4	0.678	0.02322	0.1069	75
87	carbimazole	0.63	3	0.772	0.02382	0.0602	100
88	guanadrel	0.375	5	0.618	0.02389	0.0977	80
89	naltrexone	0.339	5	0.611	0.02671	0.097	60
90	Prestwick-675	0.397	4	0.668	0.02682	0.0509	75
91	atracurium besilate	0.667	3	0.762	0.02684	0.0636	100
92	riboflavin	-0.619	4	-0.669	0.02686	0.0681	100
93	norethisterone	-0.635	4	-0.666	0.02837	0.0366	100
94	etomidate	-0.679	3	-0.758	0.0291	0.0443	100
95	ceforanide	0.53	4	0.663	0.0294	0.0897	75
96	ethotoin	-0.608	6	-0.555	0.0295	0.178	100
97	beta-escin	-0.531	6	-0.553	0.03009	0.0661	100
98	Prestwick-692	0.544	4	0.661	0.0301	0.303	75
99	tranexamic acid	0.56	5	0.601	0.031	0.2086	80
100	levopropoxyphene	0.416	4	0.659	0.03105	0.0252	75
101	atropine	-0.592	4	-0.655	0.03254	0.0904	100
102	diethylcarbamazine	-0.342	4	-0.655	0.03288	0	75
103	cefalexin	-0.621	5	-0.591	0.03314	0.1693	100
104	Prestwick-559	-0.672	3	-0.747	0.03315	0.0727	100
105	harmine	-0.68	4	-0.651	0.03481	0.1547	100
106	acemetacin	0.534	4	0.651	0.03513	0.0618	75
107	propafenone	-0.629	4	-0.65	0.03555	0.0556	100
108	monensin	0.34	6	0.541	0.03595	0.4392	50
109	finasteride	0.384	6	0.539	0.03687	0.1487	66
110	diphenhydramine	0.534	5	0.586	0.03761	0.1356	80
111	lycorine	0.452	5	0.585	0.03829	0.3272	80
112	hydroquinine	0.399	4	0.644	0.03893	0.0409	75
113	methyldopate	0.322	4	0.643	0.03899	0.0343	75
114	metamizole sodium	-0.504	6	-0.536	0.04013	0.2579	83
115	thiostrepton	-0.579	4	-0.64	0.04024	0.1759	100
116	piperlongumine	-0.745	2	-0.857	0.04056	0.0506	100
117	ketotifen	0.42	4	0.64	0.04074	0.079	75
118	doxazosin	-0.643	4	-0.636	0.04251	0.1795	100
119	estriol	-0.594	4	-0.636	0.04255	0.1139	100
120	natamycin	-0.703	4	-0.634	0.0438	0.1421	100
121	clorgiline	-0.39	4	-0.633	0.04424	0.064	75
122	foliosidine	0.307	6	0.526	0.04521	0.0781	50
123	etiocholanolone	0.421	6	0.526	0.04543	0.3165	66
124	etamsylate	-0.648	4	-0.631	0.0455	0.1386	100
125	N-acetyl-L-leucine	-0.657	4	-0.63	0.04573	0.1218	100
126	iloprost	0.521	3	0.711	0.04707	0.1513	100
127	triflupromazine	0.513	4	0.629	0.04729	0.1276	75
128	PF-00539745-00	0.489	3	0.709	0.04829	0.0791	100
129	ajmaline	0.611	3	0.709	0.04831	0.1579	100
130	chlorpromazine	-0.357	19	-0.303	0.04853	0.1603	73
131	guanabenz	0.524	5	0.567	0.0486	0.2747	80
132	2-aminobenzenesulfonamide	0.451	4	0.627	0.04868	0.0952	75
133	tropine	0.346	4	0.626	0.04916	0.0375	75

## Sheet: DLBC
rank	cmap name	mean	n	enrichment	p	specificity	percent non-null
1	camptothecin	0.942	3	0.999	0	0.0313	100
2	irinotecan	0.859	3	0.997	0	0.0591	100
3	MG-262	-0.648	3	-0.947	0.00026	0.0236	100
4	scopolamine	0.404	4	0.828	0.00133	0	75
5	cinchonine	-0.31	4	-0.834	0.00137	0.0185	50
6	5155877	-0.406	4	-0.816	0.00209	0	75
7	5224221	-0.616	2	-0.964	0.00294	0.0827	100
8	propofol	0.429	4	0.798	0.00318	0	75
9	alsterpaullone	0.605	3	0.877	0.00355	0.1047	66
10	thiamazole	-0.254	6	-0.669	0.00358	0.0221	50
11	dicycloverine	-0.331	5	-0.708	0.00467	0.0153	60
12	H-7	0.331	4	0.774	0.00495	0.1611	50
13	demecarium bromide	-0.253	4	-0.763	0.00649	0.0058	50
14	lycorine	-0.385	5	-0.689	0.00661	0.1733	80
15	yohimbic acid	-0.374	3	-0.84	0.00815	0.0118	66
16	ionomycin	0.416	3	0.829	0.0101	0.0421	66
17	esculetin	-0.425	3	-0.825	0.01076	0	66
18	carmustine	-0.319	3	-0.821	0.01146	0.0338	66
19	dihydroergotamine	0.306	5	0.663	0.0116	0.0105	60
20	pioglitazone	0.223	11	0.46	0.01199	0.1088	54
21	antazoline	-0.472	4	-0.709	0.01476	0.0126	75
22	puromycin	-0.483	4	-0.689	0.02025	0.1269	75
23	Trolox C	-0.483	4	-0.688	0.02037	0.0159	75
24	suloctidil	0.331	4	0.679	0.02316	0.2409	75
25	flucytosine	-0.407	4	-0.679	0.02345	0.0231	75
26	lithocholic acid	-0.231	6	-0.559	0.02733	0	50
27	nafcillin	-0.436	4	-0.663	0.02894	0.0226	75
28	metrizamide	-0.383	4	-0.662	0.02932	0.0663	75
29	daunorubicin	0.404	4	0.661	0.0301	0.2071	50
30	7-aminocephalosporanic acid	0.307	4	0.658	0.03141	0.0265	75
31	trimethadione	0.326	4	0.656	0.03223	0.0208	75
32	fenofibrate	-0.375	3	-0.742	0.03505	0.0774	66
33	rotenone	0.257	4	0.65	0.03553	0.0585	75
34	homosalate	-0.427	4	-0.646	0.03756	0.0606	75
35	alclometasone	-0.32	4	-0.635	0.04297	0.0649	75
36	boldine	-0.253	4	-0.634	0.0438	0.0409	50

## Sheet: ESCA
rank	cmap name	mean	n	enrichment	p	specificity	percent non-null
1	5182598	-0.901	2	-0.996	4e-05	0	100
2	megestrol	-0.466	4	-0.922	4e-05	0	75
3	ciclopirox	-0.518	4	-0.752	0.00762	0.0476	75
4	pronetalol	0.269	4	0.718	0.01289	0	50
5	withaferin A	-0.441	4	-0.703	0.01605	0.1312	75
6	esculetin	-0.469	3	-0.77	0.02498	0.0192	66
7	econazole	-0.363	4	-0.659	0.03087	0.1111	50
8	cefoxitin	-0.359	4	-0.65	0.03527	0.0299	50
9	thiamine	-0.469	3	-0.719	0.04567	0.0585	66
10	pizotifen	-0.294	4	-0.625	0.04864	0.0431	50

## Sheet: GBM
rank	cmap name	mean	n	enrichment	p	specificity	percent non-null
1	disopyramide	-0.403	4	-0.844	0.00105	0	50
2	5182598	-0.728	2	-0.976	0.00127	0.0252	100
3	etoposide	0.478	4	0.799	0.00312	0.0872	75
4	mafenide	-0.349	5	-0.696	0.00567	0	60
5	iopromide	-0.33	4	-0.742	0.00871	0.0221	50
6	irinotecan	0.541	3	0.81	0.01398	0.2546	66
7	cefapirin	0.515	4	0.71	0.01452	0.0154	75
8	BAS-012416453	0.43	3	0.807	0.01456	0.0131	66
9	antazoline	-0.383	4	-0.703	0.01615	0.0189	75

## Sheet: HNSC
rank	cmap name	mean	n	enrichment	p	specificity	percent non-null
1	tanespimycin	-0.468	62	-0.412	0	0.1344	69
2	Prestwick-1082	0.824	3	0.973	4e-05	0	100
3	geldanamycin	-0.449	15	-0.539	0.00014	0.0859	73
4	harmol	0.456	4	0.854	0.0006	0.0155	75
5	guanabenz	0.62	5	0.761	0.00188	0	80
6	ergocalciferol	0.322	4	0.815	0.00223	0	50
7	milrinone	-0.793	3	-0.894	0.00226	0	100
8	tetracycline	0.524	5	0.747	0.00236	0.0065	80
9	tonzonium bromide	-0.7	4	-0.811	0.00251	0.0172	100
10	thioridazine	-0.399	20	-0.394	0.00258	0.2473	70
11	tyloxapol	-0.738	4	-0.809	0.00259	0.0149	100
12	DL-thiorphan	-0.888	2	-0.966	0.00262	0.0114	100
13	gemfibrozil	-0.597	5	-0.724	0.00348	0.0053	100
14	sulfathiazole	-0.659	5	-0.713	0.00421	0.016	100
15	perhexiline	-0.636	4	-0.771	0.00557	0.0252	100
16	azapropazone	0.465	3	0.854	0.00601	0.0061	66
17	Prestwick-920	-0.64	4	-0.749	0.00798	0.017	100
18	prochlorperazine	-0.432	16	-0.4	0.0081	0.1509	68
19	indoprofen	0.442	4	0.743	0.00834	0.0309	75
20	methazolamide	-0.69	4	-0.745	0.00839	0.0146	100
21	Prestwick-967	0.508	4	0.743	0.00841	0	75
22	isoetarine	-0.624	4	-0.742	0.00879	0.0247	100
23	Prestwick-1084	-0.66	4	-0.732	0.01044	0.0744	75
24	chloropyrazine	0.481	4	0.727	0.0111	0.038	75
25	nabumetone	-0.6	4	-0.727	0.01136	0.0127	100
26	cefamandole	0.588	4	0.709	0.01466	0.0521	75
27	pyrazinamide	-0.698	4	-0.708	0.0149	0.027	100
28	niclosamide	-0.39	5	-0.639	0.01562	0.0992	60
29	folic acid	0.47	4	0.7	0.01655	0.0114	75
30	pyrantel	-0.599	5	-0.634	0.01694	0.0324	80
31	procaine	-0.582	5	-0.628	0.01838	0.1218	80
32	amantadine	0.554	4	0.692	0.01876	0.0692	75
33	imatinib	0.695	2	0.903	0.01934	0.0247	100
34	sulfadoxine	-0.656	3	-0.787	0.01961	0.0168	100
35	nisoxetine	-0.58	4	-0.688	0.02055	0.0366	100
36	mefloquine	-0.614	5	-0.62	0.02117	0.1759	80
37	nilutamide	0.45	4	0.677	0.02387	0.0318	75
38	heliotrine	-0.567	6	-0.566	0.02497	0.0299	83
39	Prestwick-1103	0.525	4	0.671	0.02602	0.1429	75
40	sulfadiazine	-0.382	5	-0.603	0.02786	0.0474	60
41	cloxacillin	0.367	4	0.664	0.02875	0.034	75
42	beta-escin	-0.53	6	-0.555	0.0294	0.0661	83
43	5252917	-0.782	2	-0.877	0.03024	0.0723	100
44	liothyronine	-0.566	4	-0.66	0.03036	0.0518	75
45	cyproheptadine	-0.578	5	-0.597	0.0307	0.0079	80
46	alvespimycin	-0.449	12	-0.399	0.03133	0.2246	58
47	corbadrine	-0.549	4	-0.656	0.03213	0.0248	75
48	antimycin A	-0.546	5	-0.592	0.03274	0.1045	80
49	rimexolone	-0.562	4	-0.654	0.03322	0.1192	75
50	ifenprodil	-0.58	4	-0.653	0.03364	0.1092	75
51	meteneprost	0.588	4	0.653	0.03372	0.1141	75
52	clonidine	-0.496	4	-0.652	0.03438	0	75
53	adiphenine	0.545	5	0.593	0.03467	0.4575	60
54	fenoterol	-0.649	3	-0.743	0.03481	0.0392	100
55	practolol	-0.563	4	-0.649	0.03567	0.0255	75
56	trifluoperazine	-0.339	16	-0.341	0.0358	0.3462	56
57	vidarabine	-0.588	4	-0.648	0.03648	0.05	75
58	hycanthone	0.316	4	0.647	0.03724	0.1969	50
59	puromycin	-0.578	4	-0.646	0.03756	0.2164	75
60	pivmecillinam	0.376	4	0.646	0.03804	0.0305	75
61	loperamide	-0.43	6	-0.539	0.03852	0.1842	66
62	isoxicam	0.454	5	0.584	0.03881	0.25	60
63	canrenoic acid	-0.552	4	-0.64	0.04024	0.0497	75
64	ampyrone	0.437	5	0.578	0.04232	0.0595	60
65	ciprofibrate	0.455	4	0.636	0.04321	0.0395	75
66	proxymetacaine	-0.565	4	-0.632	0.04492	0.016	75
67	ciclopirox	0.454	4	0.631	0.04607	0.2995	75
68	sertaconazole	-0.548	4	-0.628	0.04683	0.0749	75
69	ornidazole	-0.561	5	-0.565	0.04698	0.1152	80
70	oxantel	-0.431	4	-0.627	0.0476	0.0357	75
71	amoxapine	-0.535	5	-0.564	0.04822	0.0705	80
72	repaglinide	-0.569	4	-0.625	0.04886	0.1765	75

[truncated: 23 more sheets: KICH, KIRC, KIRP, LAML, LGG, LIHC, LUAD, LUSC, MESO, OV, PAAD, PCPG, PRAD, READ, SARC, SKCM, STAD, TGCT, THCA, THYM …]
